# Supplementary material for: Determinism of microbial community assembly by drastic environmental change
Source: PLoS One. 2021 Dec 2;16(12):e0260591. doi: 10.1371/journal.pone.0260591 (PMC8638896; doi:10.1371/journal.pone.0260591)
Supplement: S1 Table — (XLSX) [file pone.0260591.s014.xlsx]

## Sheet: Sheet1
S1 Table. Variables and parameters included in the mathematical model
variables / parameters	description	values / probability distribution
Ni	biomass of microbial species i	initial biomass: Uniform(0.01, 1.00)
Rα	amount of resource α	initial amount except supply resource: 0 initial amount of supply resource: Iα / τα
mi	death and dormancy rate of species i	0.05 [a.u.]
Ciα	species-specific resource α consuming rate	for a resource fi that species i specialized: Ci,α=f ~ Normal(0.4, 0.01) for other resources: C'i,α ~ Uniform(0, 1) Ci,α ~ (1 - Ci,α=f) C'i,α/Σγ C'i,γ
Diαβ	stoichiometric matrix from resource β to α	Diαβ ~ Uniform(0, 1/M)
Iα	supply resource concentration	for high supplied resource concentration: 100 [a.u.] for low supplied resource concentration: 1 [a.u.] {0.5, 1, 10, 100, 200} in S2 Fig
Li	Michaelis constant for adaptation of resource concentration	for adaptation to high resource concentration: 100 [a.u.] for adaptation to low resource concentration: 1 [a.u.]
τα	transfer rate of supply resource	1 [a.u.]
-	the number of essential symbiotic microbial species for each microbial species	10 {0, 5, 10, 20, all} in Fig 3A Symbiotic targets were randomly selected among species specialized for other resources.
Ki	Michaelis constant for effect of essential microbial species	0.01 [a.u.]
M	the number of resources	10
Z	the number of microbial species specializing in each resource	for supply resource: 50 in which 45 and 5 adapted to opposite conditions of resource concentration for other resources: 10 {2,3,4,5,6,7,8,9,10,20,30,40,50} in Fig 3C
