# Supplementary material for: Determinism of microbial community assembly by drastic environmental change
Source: PLoS One. 2021 Dec 2;16(12):e0260591. doi: 10.1371/journal.pone.0260591 (PMC8638896; doi:10.1371/journal.pone.0260591)
Supplement: S2 Table — Temperature at eight sites from August 31, 2018 to July 21, 2019. (XLSX) [file pone.0260591.s015.xlsx]

## Sheet: Sheet1
S2 Table. Water temperature [°C] in the Tama River at six time points.
Site	Aug 31, 2018	Oct 26, 2018	Jan 11, 2019	Mar 6, 2019	May 19, 2019	Jul 21, 2019
1	21.0	14.6	4.8	7.8	13.2	16.4
2	21.4	14.6	5.3	8.0	15.6	16.0
3	27.4	20.6	11.0	13.1	23.3	18.9
4	27.2	18.7	7.2	11.6	25.4	18.3
5	27.1	21.3	13.8	15.1	23.4	19.9
6	27.8	21.3	12.9	14.8	23.6	20.8
7	27.5	20.5	10.0	14.4	22.7	21.8
8	27.6	20.7	11.1	14.6	23.1	22.7
