# Supplementary material for: Determinism of microbial community assembly by drastic environmental change
Source: PLoS One. 2021 Dec 2;16(12):e0260591. doi: 10.1371/journal.pone.0260591 (PMC8638896; doi:10.1371/journal.pone.0260591)
Supplement: S3 Table — pH at eight sites from August 31, 2018 to July 21, 2019. (XLSX) [file pone.0260591.s016.xlsx]

## Sheet: Sheet1
S3 Table. pH in the Tama River at six time points.
Site	Aug 31, 2018	Oct 26, 2018	Jan 11, 2019	Mar 6, 2019	May 19, 2019	Jul 21, 2019
1	8.34	8.48	8.29	8.88	8.54	8.55
2	8.30	8.58	8.56	8.57	8.61	8.16
3	9.53	9.65	9.00	8.94	9.14	8.98
4	9.03	8.50	8.34	8.73	NA	7.74
5	8.33	7.64	7.92	7.62	NA	7.42
6	8.72	8.27	8.94	7.83	NA	7.62
7	7.76	7.92	9.13	7.94	NA	7.32
8	8.04	7.96	8.51	7.79	NA	7.27
