# Supplementary material for: Determinism of microbial community assembly by drastic environmental change
Source: PLoS One. 2021 Dec 2;16(12):e0260591. doi: 10.1371/journal.pone.0260591 (PMC8638896; doi:10.1371/journal.pone.0260591)
Supplement: S4 Table — The number of emergent community patterns is shown. Three patterns of microbial community appeared: (i) Pseudomonas dominant, (ii) Aeromonas and Acinetobacter dominant, and (iii) Klebsiella and Acinetobacter dominant. (XLSX) [file pone.0260591.s017.xlsx]

## Sheet: Sheet1
S4 Table. Community paterns in the ex-situ experiment with five replicates.
	Glucose concentration	Pattern
Upstream-river microbial community	0.4%	(i)x5
	0.04%	(ii)x3, (iii)x1
	0.004%	(ii)x3
Downstream-river microbial community	0.4%	(ii)x2, (iii)x2
	0.04%	(ii)x3, (iii)x2
	0.004%	(ii)x5
Note.
(i) Pseudomonas dominant
(ii) Aeromonas and Acinetobacter dominant
(iii) Klebsiella and Acinetobacter dominant
