# Supplementary material for: Determinism of microbial community assembly by drastic environmental change
Source: PLoS One. 2021 Dec 2;16(12):e0260591. doi: 10.1371/journal.pone.0260591 (PMC8638896; doi:10.1371/journal.pone.0260591)
Supplement: S1 Dataset — The number of reads of each amplicon sequence variant for in situ experiment is shown. (CSV) [file pone.0260591.s018.csv]

S1 Dataset. The amplicon sequence variant table of in-situ experiment.
ASV_ID	Site1_Aug31_2018	Site2_Aug31_2018	Site3_Aug31_2018	Site4_Aug31_2018	Site5_Aug31_2018	Site6_Aug31_2018	Site7_Aug31_2018	Site8_Aug31_2018	Site1_Oct26_2018	Site2_Oct26_2018	Site3_Oct26_2018	Site4_Oct26_2018	Site5_Oct26_2018	Site6_Oct26_2018	Site7_Oct26_2018	Site8_Oct26_2018	Site1_Jan11_2019	Site2_Jan11_2019	Site3_Jan11_2019	Site4_Jan11_2019	Site5_Jan11_2019	Site6_Jan11_2019	Site7_Jan11_2019	Site8_Jan11_2019	Site1_Mar6_2019	Site2_Mar6_2019	Site3_Mar6_2019	Site4_Mar6_2019	Site5_Mar6_2019	Site6_Mar6_2019	Site7_Mar6_2019	Site8_Mar6_2019	Site1_May19_2019	Site2_May19_2019	Site3_May19_2019	Site4_May19_2019	Site5_May19_2019	Site6_May19_2019	Site7_May19_2019	Site8_May19_2019	Site1_Jul21_2019	Site2_Jul21_2019	Site3_Jul21_2019	Site4_Jul21_2019	Site5_Jul21_2019	Site6_Jul21_2019	Site7_Jul21_2019	Site8_Jul21_2019
14445a8c4c1d2bf81f56333868fda59c	199	25	120	802	1944	2739	7708	8449	21	101	0	2174	790	3514	11780	13347	0	61	0	2205	205	387	7715	30911	58	0	113	453	221	721	7857	31578	9256	11790	25669	58667	61157	69023	48550	39445	255	206	208	1148	676	294	4961	21842
d65bfc7061832915aea51fa8616f4fa4	8938	24564	18376	11593	5132	2664	588	311	6563	15471	4224	1662	192	64	55	12	449	234	200	513	34	0	15	23	2566	2522	817	725	191	44	78	30	42109	26942	17587	1241	293	65	27	0	40208	25350	18857	24162	6997	1774	4081	2047
e290b0db2d881230faa51460d06eb9e6	45	113	114	317	712	787	1143	1564	104	338	606	2914	406	798	2161	2829	0	0	65	2276	41	85	424	1169	55	25	187	421	76	236	640	1709	603	505	3444	37169	12881	9695	17306	19278	0	0	55	806	250	74	961	1886
ea7f324728ed41b4c025bd753f6003f5	441	483	319	804	3501	2868	5783	8472	692	1426	263	2460	655	1019	3205	4389	38	90	72	147	44	12	388	846	45	212	124	897	79	118	648	1806	1842	1606	1749	6034	2626	3201	5223	7216	425	342	388	1710	896	307	3563	11733
86cd169804bef55c3b053c817a1eb5dd	17	63	58	127	231	175	371	594	0	0	0	180	72	246	2646	6006	0	111	0	229	0	0	700	5299	0	0	58	80	29	0	247	1074	4647	3882	2479	6434	5917	6967	15953	7826	0	0	0	19	16	0	274	1477
72b7274d2e529ca7ea770895b1d7f7cc	184	870	931	1144	2283	2166	3575	5681	71	259	260	1238	234	711	2403	3117	0	0	0	0	91	25	275	1204	0	0	31	57	58	55	484	1699	0	0	125	5234	2949	2518	6686	9134	504	339	208	876	565	160	1867	5883
ab2e6411197bb9ea7fd73509180a6819	0	0	0	0	0	0	92	240	0	0	43	32	45	114	812	1972	0	0	0	0	40	20	298	1026	0	13	0	157	45	0	965	3512	8	0	0	510	219	1270	10370	37078	0	0	0	23	0	0	59	183
211ddcfec0e3ddec26014a46f597e052	94	272	144	281	1553	1317	3972	12794	0	53	28	205	57	172	1588	4258	0	0	0	5	0	0	0	172	0	0	5	25	0	0	0	41	124	82	51	3493	963	1249	7454	13545	38	37	26	245	111	37	478	2047
a26cf2a0608a1a6cab5c8a97a8e95ec8	0	0	0	0	0	0	0	0	0	0	0	0	0	0	0	0	0	0	0	0	0	0	0	0	0	0	0	0	0	0	0	0	9900	14095	28886	1502	1143	614	0	0	0	0	0	0	0	0	0	0
ac94a4d2f1d765fb6c34251d939e8134	1578	3604	2636	1431	719	355	125	18	1691	2844	771	363	45	35	6	0	302	333	191	533	0	0	0	0	1030	1264	262	193	12	17	0	0	5369	3528	2191	92	24	0	0	0	5224	4295	3257	3190	1014	268	659	374
fa5183c27e6cc15dcf8e84870181ca98	0	0	0	0	0	0	0	0	0	0	85	529	100	147	331	245	0	0	0	486	144	410	1048	3276	26	57	19	141	31	88	363	787	158	107	389	16025	5211	4339	5362	3934	0	0	0	0	0	0	60	104
9502e667ee8cd7f90f22db51eddf51d0	1302	3240	2055	1215	956	362	243	293	1001	2253	473	511	65	55	92	105	30	74	21	654	0	11	13	0	254	381	44	283	30	20	70	121	6283	3557	2222	355	133	96	75	102	3191	2626	2177	2334	786	186	687	554
a0e12fce54b74106b28a27355bc4370c	0	0	0	0	1013	616	460	284	0	0	0	0	1138	987	754	568	0	0	0	0	4215	4904	3710	1026	0	0	0	0	2493	2707	758	599	12	0	0	0	1742	2225	875	592	0	0	0	0	1198	273	1726	1178
6f2dfbc39989c9e7a451b6f3fa938916	0	0	0	0	50	334	793	1638	0	0	0	52	15	113	658	1420	0	0	0	0	22	0	56	651	0	0	0	0	0	32	158	648	0	0	0	129	1297	4151	10736	9852	0	0	0	65	0	15	295	2061
ce2726ca6fd4b7444590082576334180	0	0	0	0	0	152	192	396	0	0	0	0	0	282	399	664	0	0	0	0	19	0	661	3052	0	24	0	0	34	282	2240	9725	49	48	0	1396	1197	2448	3677	2913	0	0	0	0	0	16	127	564
c832784b36d226a87a70e238d6120b6c	0	0	41	69	94	165	270	301	0	0	0	33	0	0	42	29	107	0	0	0	0	0	85	81	54	51	155	316	57	50	259	644	47	32	214	12221	3305	1851	3844	5617	0	0	26	48	70	0	140	213
07ad6cf21ba805a0294a29eba82d7393	387	1016	815	1037	1966	1538	2214	3170	65	64	124	457	152	243	720	702	0	0	0	0	0	64	90	444	84	0	0	0	0	0	167	336	70	83	116	1282	474	664	516	246	568	575	262	1032	653	142	2065	4211
edbfa18bea71d8ab2bd05f71ea437dd5	90	433	542	469	819	597	1073	1971	0	142	0	304	66	139	315	399	0	108	59	274	0	0	91	136	0	0	0	0	0	0	185	572	847	833	999	2286	711	570	849	529	722	587	369	1028	711	164	1919	3322
27dc481032b73bafc99fcc782924fb3d	0	39	0	0	0	0	0	0	58	133	16	0	0	0	0	0	4304	2519	1083	174	0	0	0	0	5988	8144	1843	615	0	0	0	0	110	47	13	0	0	0	0	0	22	15	25	0	0	0	0	0
4e8b61d83918c52ef3c1b062f17c67d6	824	2422	1602	865	223	195	53	22	63	35	35	0	0	0	0	0	3018	3372	3009	2429	62	19	32	12	1638	1071	347	155	37	0	7	5	783	684	296	36	0	0	0	0	386	227	69	280	81	0	38	11
75de1e95ef9fd199ef2956053bd9cfea	0	0	0	0	0	0	0	8	0	0	0	0	11	23	329	727	0	0	0	0	41	22	1365	7756	0	0	0	0	0	13	1177	4509	0	0	0	438	365	1001	2254	1771	0	0	0	0	0	11	259	1020
1de345618e1d78eabcd92e2c8d829548	647	1983	1146	741	557	185	48	25	1025	2128	542	160	14	4	0	0	343	430	87	87	0	0	0	0	1635	2278	833	255	27	0	16	12	1539	837	501	25	0	0	0	0	1496	974	490	799	321	55	174	93
b276d87b1171671ecedeb70ef7db8189	0	74	33	0	34	0	34	0	0	0	0	0	144	31	28	16	74	72	5114	2063	414	484	330	494	181	126	610	328	588	1235	261	415	867	702	3681	325	206	227	178	787	218	94	314	269	182	20	188	54
ea89d7d968a70799e069726ea3b7095d	442	1324	876	607	226	90	0	0	191	723	85	0	0	0	0	0	1612	1101	886	908	32	0	0	0	704	1309	376	69	13	35	0	0	952	504	250	0	0	0	0	0	2158	2080	1719	1207	413	87	175	67
a9cb5f3a1edd72b6cd34dc5518f896b0	22	0	0	0	34	0	6	0	0	0	0	56	18	31	137	290	0	0	0	33	35	15	193	683	0	0	133	118	20	32	160	362	296	201	122	2208	1155	1206	5318	6264	0	0	0	114	63	0	212	599
18a699bc02283750edd4f0a051d25d8e	722	2803	1147	506	223	130	56	48	464	687	114	28	0	0	0	0	59	279	0	22	0	0	0	0	1658	1522	464	0	0	0	0	0	2592	1436	449	35	0	0	0	0	1082	857	482	812	224	38	195	67
bdc2cc0e40ddb8a894f187ec14ac2049	932	3192	1856	815	812	298	57	19	908	2559	447	134	0	0	8	9	202	0	44	0	0	0	0	0	545	319	158	32	0	0	0	6	851	505	336	0	0	2	0	0	1188	958	715	719	178	55	140	46
189ac3c22a41e1044c7d65a8350daf97	0	0	0	0	338	250	94	19	0	0	0	0	790	634	349	83	0	0	0	0	1310	1872	1457	264	0	4	38	0	2757	1385	1566	1408	0	0	0	0	285	1023	186	20	24	7	0	0	1141	207	788	308
79969aeb1b29a014756e31b0e16d345d	1475	4471	2827	1890	756	297	93	51	950	1837	420	288	18	9	5	0	0	0	0	0	0	0	0	0	59	160	8	21	0	0	0	0	206	112	122	7	0	0	0	0	575	477	296	316	87	24	59	20
8ead9e92a726cce3b67f9baff2d669cd	177	551	212	104	72	0	0	0	32	68	0	0	0	0	0	0	175	260	88	39	12	0	0	0	3539	3191	775	221	24	0	0	0	2991	1604	368	0	0	0	0	0	1109	753	273	842	249	33	114	44
48ca9be95728e8bb6c787d42ceec5859	0	0	0	0	247	116	63	10	0	0	0	0	584	135	67	13	0	0	0	0	1958	753	801	280	0	0	0	0	6385	1902	2168	924	0	0	0	0	190	195	34	0	0	0	0	0	366	19	148	50
cc0d8dea0eb27f9881f10fc2f19dbaff	21	62	60	8	30	0	0	0	506	699	113	22	0	0	0	0	5225	4990	1886	1817	0	0	0	0	283	300	0	67	0	0	0	0	139	131	0	0	0	0	0	0	177	62	19	48	37	0	9	0
3d1d422713ca21a459b3c13dca405f88	16	0	7	0	0	0	0	0	0	49	0	0	0	0	0	0	30	553	511	702	0	0	0	0	489	1724	811	220	0	0	0	17	5311	2044	1512	173	15	0	0	0	1197	351	166	398	52	11	18	10
1ca3d339379cce8ae0af91c6366c7cea	793	2259	975	381	417	84	18	7	994	1352	235	96	0	0	0	0	28	0	0	0	0	0	0	0	205	58	16	0	0	0	0	0	11	24	0	0	0	0	0	0	2632	1617	695	2287	540	51	272	118
08ec6a8740fafeb1f5b150c40d32b8f2	434	1206	848	453	364	110	0	0	271	885	205	62	23	0	0	0	125	141	335	0	0	0	0	22	452	462	255	34	21	0	0	0	1902	1085	448	46	0	0	0	0	1817	1405	1106	981	366	80	139	59
d19e8c9d56908a5deeb6dca50b9dc100	190	420	295	113	565	660	1583	3112	308	286	150	127	39	169	482	816	0	0	0	0	0	0	46	0	64	59	61	248	0	82	97	165	447	278	247	345	228	192	396	565	355	437	263	405	127	31	465	849
20a71a08b609330c2f778d6f512d7019	482	2226	839	568	615	217	86	25	712	2028	344	168	26	0	0	0	498	172	0	0	0	0	0	0	323	399	101	0	15	0	0	0	483	217	129	0	0	0	0	0	1612	1000	483	939	323	35	251	185
33e60dbc48908d5b0bb4ae7bbfa34a89	15	35	853	172	32	20	0	0	17	93	4530	2795	77	0	0	0	126	904	1319	188	54	15	17	12	738	308	1304	259	45	53	57	80	388	170	377	71	0	0	0	0	93	45	57	0	0	0	11	0
8d2efbb4ac2e3f2270ebc2422adc6914	514	714	536	354	253	76	73	99	192	588	156	186	47	20	42	50	0	0	0	240	0	20	0	0	85	91	14	77	21	0	0	44	2603	1469	971	130	78	75	60	48	1380	1055	869	1058	308	79	267	234
31e04f15244343f8774ada83d500dc3f	0	0	0	0	0	0	0	0	35	56	0	0	0	0	0	0	1514	359	352	224	0	0	0	0	3872	7037	1012	361	0	0	0	0	120	35	24	0	0	0	0	0	0	29	0	0	0	0	0	0
21f2697c98e412c0c30786081dc923a0	546	1839	621	488	178	126	7	11	377	963	144	54	0	0	0	0	573	332	192	196	17	0	0	0	726	740	233	63	2	0	0	0	1536	746	225	0	0	0	0	0	1002	797	626	879	138	48	108	41
319c7a2a5525bccff1b3ad05dc55cf54	19	17	35	0	0	0	0	0	7	0	0	143	44	27	62	126	0	14	0	0	0	0	99	522	20	0	0	254	107	149	684	2175	69	70	17	5417	2189	597	352	181	63	0	0	21	54	0	84	456
5db97fae701011ed1c8d4064103e3323	33	0	0	0	0	0	0	9	0	0	0	0	20	0	10	37	4	0	55	395	728	630	563	309	17	0	71	213	1480	2451	1979	1068	51	53	548	96	794	300	588	573	84	44	0	70	106	26	279	112
ef05ccb6fef6ba65d694730f0a4c7c40	100	568	497	675	1228	798	1239	1748	19	170	0	162	86	107	360	281	0	0	0	0	0	0	0	0	0	0	0	34	19	0	66	340	0	0	0	101	104	77	74	67	131	111	95	382	195	63	829	1868
b3caa514b8ac5f7fdf26cbc80b19445d	0	0	38	172	316	196	216	208	26	107	47	162	50	68	164	139	0	54	47	290	0	0	58	64	136	55	0	172	70	49	303	891	0	114	137	2471	1300	867	765	886	0	0	0	277	78	37	371	793
6b78d733078e6a99a664f7912d6c092f	109	191	105	90	7	0	0	0	393	759	3461	943	47	10	0	0	87	413	1205	1215	12	0	0	0	410	178	157	725	50	0	0	0	126	125	276	0	0	0	0	0	94	92	100	167	20	12	27	0
e2c13134e1ec61ca2832fc5d048c798c	0	0	0	0	668	207	46	20	0	0	0	0	1938	411	234	49	0	0	0	0	1157	809	414	211	21	0	0	0	1189	621	943	572	0	0	0	0	378	434	179	57	0	0	0	0	305	54	383	161
a1a27e4b128dd51cd2de86192efdf5e9	0	0	0	0	0	0	0	0	0	0	0	0	0	0	0	0	138	259	1391	773	6	41	159	494	351	279	2613	774	78	98	80	217	571	934	1243	25	0	0	0	0	0	0	147	16	24	0	10	16
8105dbcf6901f2242dafcc504df505a3	25	62	41	52	0	0	0	0	552	751	291	60	10	0	0	0	25	12	0	0	14	0	0	0	857	531	208	145	19	0	14	0	2139	1305	612	65	17	0	0	0	816	445	190	756	236	20	77	37
85e59b6f139d134e3d190bf5da4b3258	86	190	245	50	30	24	0	0	102	188	93	33	0	0	0	0	68	46	185	53	0	0	0	0	753	343	143	177	35	0	0	0	1346	824	542	44	0	0	0	0	1596	863	423	1203	350	48	175	98
ac08248039e44ee4366727692c637090	609	2228	1216	689	260	219	31	36	658	902	180	118	20	0	0	0	0	0	0	0	0	0	0	0	25	24	0	0	0	0	0	0	87	62	16	0	0	0	0	0	773	623	538	600	155	36	110	58
bc0a205188efee87c91b6b44aa33d842	0	0	0	23	115	160	54	155	13	29	18	34	193	244	345	168	37	24	0	15	269	379	908	595	0	0	7	482	450	466	768	1430	78	9	0	0	153	96	474	292	445	53	16	85	203	0	414	526
1c951831795cc8d0c6f1d08452246bc8	0	0	0	0	528	293	107	49	16	0	0	0	446	241	171	26	0	0	0	11	445	623	265	107	0	0	0	0	1014	651	1238	1022	0	0	0	0	223	227	37	0	0	0	0	0	886	83	912	511
e85ce98e009d45df69e6c8784142a30a	0	0	0	0	0	0	0	0	0	0	0	0	0	0	0	34	21	0	648	540	210	754	1360	1353	192	213	448	439	412	534	1009	1128	132	54	82	0	0	0	0	29	40	0	34	38	25	0	65	65
cfff91f01d67d1b5aec67ea6a998396e	0	0	64	98	0	0	0	0	0	0	261	317	42	28	0	0	0	0	381	152	84	427	447	835	43	0	574	698	720	1218	892	989	172	77	638	0	35	37	0	17	46	0	114	38	37	0	141	141
9a86ebc63d9d5e66b1632b3bd38cf12b	93	20	22	19	60	166	83	71	0	0	0	95	77	137	118	132	0	0	0	76	215	341	744	1162	0	0	54	344	448	493	780	1790	230	0	81	159	154	278	258	269	49	0	0	65	60	0	238	287
aee5e060baaddcbd1a7696a2e6dcefd7	30	116	0	0	0	0	0	0	44	41	52	359	43	292	68	56	0	51	0	0	0	0	152	229	0	44	0	139	162	250	643	1230	319	180	239	1705	755	580	508	626	33	0	17	113	99	0	109	223
977e90e9dc5524aabbf37d8e86229c3b	0	0	0	0	411	167	113	80	0	0	0	36	247	177	342	131	0	0	0	0	109	110	318	122	0	0	71	0	589	453	1365	1449	0	0	0	0	153	212	193	57	0	0	7	12	623	63	904	935
e619579ff14ef67655ff49f6e1c56da3	0	0	0	0	0	0	0	0	0	0	0	0	0	0	0	0	0	0	0	0	0	0	0	0	0	0	0	0	0	0	179	718	246	265	661	1409	1425	1654	1156	922	0	0	0	47	0	0	116	500
156ca31926efff4e0855914594617a9d	0	0	0	0	0	0	0	0	77	0	52	0	0	0	0	0	29	1127	165	141	24	0	0	0	173	720	1306	301	97	177	0	39	71	46	127	0	0	35	0	0	2724	624	503	154	397	28	78	0
1aca5643bba01ce7094689a1e7789439	0	1	0	34	189	166	59	24	0	0	0	0	247	95	80	34	0	0	0	0	414	237	225	72	0	0	17	0	1118	1025	2018	1320	3	0	4	2	142	162	51	32	13	0	0	12	264	37	470	398
61acf07094e06d8dcabf61d217e60227	186	369	225	49	49	27	44	33	0	0	10	13	0	51	17	29	0	0	90	99	45	212	420	685	89	110	122	207	314	345	384	227	954	386	340	61	362	218	274	841	494	129	70	216	49	0	36	38
aa10b74b7c203b83fcae38846a0d3d4d	143	288	179	186	58	0	0	0	46	274	51	36	0	0	0	0	0	51	52	0	0	0	0	0	325	652	300	0	3	0	0	0	524	316	160	7	0	0	0	0	1677	918	662	1198	383	68	144	76
cbca805994eb6fbdf93a9924e5745036	0	0	0	0	0	0	0	0	0	0	31	61	0	0	0	0	0	0	173	288	286	449	460	454	0	0	61	399	450	905	1338	1572	130	116	325	356	294	240	141	138	41	0	0	0	0	33	0	0
a39ca05b3ea10e240df67b09b57fb5f2	0	0	0	0	0	0	0	0	0	0	72	6	0	0	0	0	14	311	3911	538	0	0	0	25	487	275	1053	163	22	20	22	21	845	219	132	12	0	0	0	0	258	62	62	30	16	0	3	0
2f716140be051baafc4ac3f831324602	563	1061	906	592	332	143	55	21	357	751	121	53	0	0	0	0	0	39	0	0	0	0	0	0	68	79	0	0	0	0	0	0	745	397	338	22	0	10	0	0	458	414	268	301	106	38	107	33
83458af21280a6915447d13306c5fa44	46	28	0	26	0	0	0	0	136	400	0	23	0	0	0	0	246	332	81	0	0	0	0	0	2517	3333	929	180	0	0	0	0	0	0	0	0	0	0	0	0	0	0	0	27	0	0	0	0
f54780458ca7a6526b5b2fc684a95d6b	347	746	313	197	67	71	9	0	105	254	41	0	0	0	0	0	1190	897	402	309	0	0	0	0	395	906	137	51	0	0	0	0	396	165	61	0	0	0	0	0	366	278	229	202	98	19	21	19
03bab771df4477a8fdb3daf577345735	0	0	0	0	189	0	0	0	0	0	0	0	38	15	58	0	0	0	0	0	129	71	45	38	0	0	0	0	1499	212	3412	1114	0	0	0	0	45	0	71	19	0	0	0	0	274	0	730	226
7d24204f927bea341098b25f0e7d4579	418	677	373	400	564	306	216	769	179	562	46	102	15	38	176	335	14	0	25	0	0	0	0	0	34	99	0	3	0	0	0	0	406	375	95	458	53	27	131	167	189	136	73	204	53	12	85	204
f549014f76e29a07cee3add34400ac3c	0	0	0	0	26	62	89	157	0	0	0	19	0	21	52	94	0	0	0	0	0	0	26	0	0	0	0	97	0	0	36	126	22	0	97	1494	594	495	1413	2736	0	0	0	39	0	0	0	55
627c340c98ea3dbcf1641aeb619c0061	0	0	0	0	0	40	12	0	0	0	0	0	0	20	6	0	0	0	0	0	0	472	185	198	0	0	0	0	546	1995	1012	363	0	0	0	0	418	1417	156	8	0	0	0	0	264	117	287	95
20e15a58d8277a0faab812a00937baff	352	1248	432	454	475	132	68	71	246	902	46	93	0	0	0	0	578	375	188	0	0	0	0	0	330	344	148	0	0	0	0	0	142	55	0	0	0	0	0	0	234	201	83	172	55	0	53	70
25b784349313c0961c60144adacd4277	90	145	145	50	30	14	0	0	173	186	77	32	0	0	0	0	156	84	49	0	0	0	0	0	362	213	78	46	12	0	0	0	1731	1065	708	53	0	0	0	0	700	291	144	546	216	17	48	49
684cc74dfb56aa21081a71f224f739e4	397	1242	768	384	219	137	20	0	320	703	139	61	0	0	0	0	0	99	31	0	0	0	0	0	220	113	52	38	0	0	0	0	600	287	114	18	0	0	0	0	310	295	229	303	59	16	59	16
4d5fbe424db92bf68e3c715bf17251e5	114	508	49	103	34	0	0	0	218	397	45	0	0	0	0	0	599	440	125	0	0	0	0	0	363	462	149	0	0	0	0	0	542	299	137	0	0	0	0	0	942	707	257	473	188	31	64	0
ac10fbe588a3f1374aeef79346c8a68b	157	206	51	43	0	0	0	0	0	0	0	24	10	0	0	0	40	248	1343	274	18	0	0	53	437	612	536	534	70	46	49	22	517	269	257	31	13	0	0	13	598	277	91	167	74	0	29	28
ca28b8410c1550da6ca07e98c599110c	0	0	0	0	0	0	0	0	0	0	0	0	0	0	0	0	0	349	1132	542	0	42	0	0	418	689	723	158	0	0	0	0	1053	454	1169	77	0	0	0	0	151	27	57	44	0	0	0	0
a04e024b6f1420d4e70e02046aac444f	86	381	360	267	536	556	1057	2191	0	0	0	51	0	94	165	195	0	0	0	0	0	0	0	0	0	0	0	0	0	0	0	0	0	0	0	75	77	58	148	481	0	0	0	19	27	0	62	162
36ebdfefeab7efcf73fbf9a52bc6ba53	0	0	0	0	166	117	140	122	0	0	0	21	304	227	183	65	0	0	0	0	313	390	237	178	0	0	0	59	264	283	361	323	0	0	0	0	88	152	420	245	0	0	0	0	104	0	646	1460
c9619c3dcea9a10995ba40c5050f323a	0	0	0	0	0	0	0	0	9	37	651	549	76	84	31	51	94	0	257	249	58	0	46	33	278	206	652	404	131	165	479	315	376	486	684	93	29	13	0	0	61	25	0	24	0	0	22	31
d6553f028eb739a905a71cb6509b6403	372	852	407	511	186	204	45	50	236	520	121	55	0	0	0	0	0	0	0	0	0	0	0	0	0	52	0	0	0	0	0	0	710	426	363	0	0	0	0	0	543	318	171	314	90	21	83	25
d49ec264ef38286a507a35f30534ad1b	101	306	187	150	174	210	236	717	103	256	0	106	0	0	173	164	0	0	0	69	0	0	0	0	0	0	0	35	0	15	33	41	0	0	51	514	191	186	826	1206	96	60	36	65	28	0	68	216
e90d817ea28c419afc3affcb85a534b8	0	0	0	0	0	0	0	0	0	0	0	0	0	0	0	0	7	259	785	56	0	1	0	0	418	1133	255	107	0	0	0	23	1634	763	547	55	0	0	0	0	306	74	30	67	40	0	14	0
f898f9618420ab88bb1ec2c2ac8f6085	0	0	46	0	0	0	79	186	0	0	31	66	0	42	178	284	0	0	0	69	0	0	16	103	0	38	84	46	40	85	133	322	168	140	165	364	122	191	1001	2211	40	0	0	63	0	0	73	156
86ec032e77e5f711c79c3b88d507a956	0	0	0	0	110	56	14	13	0	0	54	0	140	125	77	37	23	58	0	182	326	156	309	137	452	55	96	30	1321	611	426	251	0	8	0	0	284	191	66	0	0	0	0	0	709	32	114	68
0be52095122a45c1a783fc3d2a1cd67f	116	189	48	157	279	146	271	508	121	342	89	206	87	61	187	253	0	0	0	0	20	0	0	0	0	0	0	42	22	31	68	56	455	274	177	73	0	0	0	0	323	250	370	302	142	67	218	575
5afcc4b75b3d7e076c19a92261243e61	0	9	0	0	0	0	0	0	77	83	15	0	0	0	0	0	267	124	65	38	0	0	0	0	1631	3424	447	158	0	0	0	0	59	34	0	0	0	0	0	0	0	29	0	0	0	0	0	0
d2a7833b9a7d8874b81edf21fb2b7705	0	0	0	0	172	254	83	129	26	8	0	0	251	90	81	22	0	0	0	0	506	221	218	87	0	0	0	46	621	405	334	244	35	0	0	0	122	1278	139	48	0	0	0	65	330	64	312	211
3a840cb610d5b91a553c2700a4ea2757	0	0	11	0	0	0	41	139	0	0	0	0	55	202	1075	2370	0	0	0	0	57	56	118	614	0	0	0	0	0	0	50	136	0	0	0	0	0	31	93	116	0	0	0	58	0	0	189	970
fe416076e5c60c6062d23a6d3a138ada	0	0	0	0	170	24	15	0	0	0	0	0	398	23	16	0	0	0	0	0	395	8	78	33	0	0	46	39	1756	1213	612	500	0	0	17	0	241	26	9	0	16	0	0	0	596	24	71	50
a8c8f6e8f9547596f7efb2a4d4c37094	0	33	0	0	0	0	0	0	32	30	27	62	0	0	38	18	102	271	416	822	111	75	136	39	172	143	293	898	231	245	629	241	62	39	42	0	95	75	28	20	100	49	53	77	136	39	333	134
595d6bbeb79128d6045694f419299124	0	0	0	0	29	0	0	0	0	0	0	0	0	0	0	0	26	0	0	293	107	3228	295	110	0	22	0	232	108	491	228	519	0	0	0	0	26	139	90	237	0	0	0	0	56	0	24	42
be1ca3e7409b58246666136a77b74259	0	0	0	0	0	8	18	30	0	0	0	0	18	37	114	138	0	0	0	0	0	0	17	100	0	0	0	0	0	45	71	359	0	0	60	3151	1402	227	0	75	0	0	0	0	0	0	89	310
63b16b63c4e83bf50e42e14f7f0595a5	0	0	59	60	483	78	38	21	11	24	55	78	408	193	97	25	0	0	0	0	572	365	300	55	74	0	0	0	744	575	234	121	16	0	86	24	159	219	50	27	32	0	0	65	442	53	211	104
dd85b69935b1d6edb1c8d2fba427f490	9	223	22	32	11	0	0	0	2	60	0	0	0	0	0	0	802	653	142	25	0	0	0	0	556	1290	236	114	6	0	0	0	672	342	45	0	0	0	0	0	292	222	129	147	53	8	23	9
1fff3505fb018b77252337dddcefd0f8	0	0	39	0	0	0	0	0	0	0	0	0	0	0	0	0	0	0	0	0	119	136	621	1455	0	0	0	116	481	769	1140	436	0	0	0	162	68	104	148	292	0	0	0	0	0	0	0	0
37b9236115ab2e52beacf0ecf8316fbb	41	42	44	38	88	89	16	0	18	22	10	0	81	77	20	43	0	0	0	120	127	213	111	0	0	0	64	33	974	683	1440	547	0	0	11	0	39	57	59	35	55	48	27	71	198	27	178	95
0bd5305a0b7ad1d0dce59fd70bffdf3f	23	36	13	12	0	0	0	0	18	13	0	0	0	0	0	0	105	769	763	269	0	0	0	0	240	588	1007	244	0	0	0	0	1003	362	282	0	0	0	0	0	60	19	0	0	0	0	0	0
a6c4a000bf497d70cc872e19f7ce97d8	0	0	0	0	0	0	0	0	0	4	0	0	0	0	0	43	0	0	0	0	0	0	0	0	2	0	0	0	0	0	19	31	1062	1249	1331	635	394	253	346	457	0	0	0	0	0	0	0	0
215edd18c4b5baeef115c0bb2cde64a4	179	551	439	194	130	69	18	0	186	460	84	61	8	0	0	7	0	0	0	0	0	14	0	0	73	58	45	78	0	0	0	0	899	573	333	22	26	14	0	13	341	354	153	214	71	13	46	46
2c09f70de01bed0c5604ce7c3d9b4a1a	71	0	0	121	216	117	92	97	0	29	0	46	0	60	97	127	0	0	0	0	0	0	97	220	0	0	10	28	0	0	64	164	99	144	213	599	236	434	513	638	0	0	0	169	94	75	275	463
5c71cd7fb5100d55fa14742bb0883334	215	372	213	260	85	0	0	0	0	376	47	0	0	0	0	0	307	361	333	313	0	0	0	0	112	135	87	67	0	0	0	0	492	334	187	0	0	0	0	0	450	341	240	253	0	0	0	0
0ad5d1ea6b24a049cac38a06f04658aa	0	34	75	61	103	111	247	295	26	34	12	210	44	55	146	122	194	7	0	0	12	0	29	60	51	42	66	310	25	31	27	99	0	0	80	135	187	239	654	743	43	16	13	101	128	38	201	372
c4698a131d9c5ee79509308b64d3b50a	12	0	0	0	0	0	0	0	0	0	0	0	0	0	0	0	0	156	0	113	31	113	131	93	0	174	30	177	0	0	0	0	1621	861	883	70	0	42	32	33	286	194	116	194	95	0	0	0
bce67d9f2db6e1a6c10fba12a5ec65ee	0	0	30	78	74	51	126	57	29	0	0	105	107	94	137	108	0	0	0	0	87	0	216	208	0	0	35	0	422	244	619	989	37	0	47	140	309	259	208	262	0	0	0	40	43	0	116	166
84a33795e2c5a2d9d5fac9a7005de49c	51	110	720	117	219	39	0	0	12	58	211	165	26	80	56	59	28	55	421	37	114	220	209	178	96	33	183	108	29	84	129	137	105	34	256	63	192	88	92	33	92	35	95	104	39	32	67	31
53aa2b9d2266700791a87de87792b075	61	15	128	380	120	58	55	22	72	29	98	139	9	0	16	132	0	0	0	0	152	330	728	43	0	0	60	54	192	159	166	91	0	0	43	17	148	264	340	409	0	0	223	14	11	39	243	67
bfcf10ecf1374aad736ec00bc7fd36c2	0	0	0	0	121	87	46	18	0	0	0	6	187	72	83	26	0	0	0	0	747	141	289	82	0	0	0	0	764	805	491	215	0	0	0	0	101	132	19	0	0	0	0	0	184	22	339	135
d2aa5da99e88dc1b0cf6ec5243f7b20e	0	33	0	0	0	0	0	0	0	0	0	0	0	0	0	0	0	0	183	0	113	286	258	177	22	42	36	175	226	367	294	157	71	215	807	113	326	261	400	255	29	0	40	25	14	0	103	77
02c354b340c500f256cc267c3c3714e5	0	0	0	0	89	0	0	0	0	0	0	0	175	0	0	0	0	0	0	0	78	0	0	0	0	0	0	0	545	53	0	34	0	0	0	0	0	0	0	0	0	0	0	0	3770	123	163	57
6096408ed8094dc8135bce212ea741ec	37	0	51	38	14	0	26	0	12	0	15	24	55	26	24	0	34	0	17	3	175	110	128	22	50	2	18	14	420	574	1573	1036	28	0	0	0	67	79	59	53	12	0	23	11	53	14	94	55
77575b8471522836a58cd6cebc822625	69	122	157	32	0	0	0	0	209	378	97	66	0	0	0	0	0	0	0	0	0	0	0	0	206	175	0	22	0	0	0	0	1113	578	348	27	22	0	0	0	495	201	101	383	163	0	65	0
40d5597b013eb22524d2a26b789547e9	0	0	0	0	247	169	80	65	0	0	0	10	179	251	159	78	0	0	0	0	149	409	272	81	0	0	0	105	187	382	204	184	0	0	0	0	188	214	88	85	0	0	0	0	253	102	384	435
98c7b1de3b2cda54913668619fd98fed	0	0	0	0	0	0	0	0	0	0	0	45	0	0	0	0	0	96	1019	778	61	61	265	213	121	155	375	258	162	213	468	383	55	30	117	0	28	0	30	20	0	0	0	0	0	0	0	0
1ba1c923208e24b4e463271a89be3309	0	0	2312	46	0	0	0	0	0	27	1135	216	0	0	0	0	0	34	326	222	0	0	0	0	0	0	238	0	0	0	0	0	278	74	0	0	0	0	0	0	0	0	23	0	0	0	0	0
75504537f4f258fec00dbfa13ec21f99	120	232	185	72	76	107	90	162	129	418	51	223	28	38	63	76	0	0	0	5	0	0	0	0	7	97	29	14	0	0	0	21	357	223	102	159	47	26	63	119	385	280	143	214	117	23	145	243
062969067445b875159e91ec1fc10181	0	0	0	0	0	0	0	0	0	0	0	0	0	0	0	0	0	0	1086	705	235	262	249	119	251	163	619	165	144	103	195	145	57	56	79	0	39	0	95	91	0	0	0	0	0	0	0	10
963c459494573ea0431f88a0172372d5	0	0	0	0	0	0	0	0	0	0	0	0	0	0	0	0	0	0	0	0	0	0	0	0	59	0	0	0	0	0	0	0	1006	629	416	0	0	0	0	0	894	597	426	548	149	0	97	0
9953fd41ef3da44682358dceb2800192	121	153	125	116	66	129	75	144	349	1107	156	222	0	0	0	78	32	108	42	0	0	0	0	0	92	337	131	60	0	0	0	42	104	76	0	0	0	0	0	0	156	125	88	101	60	0	154	245
af5a77b62448835aa2bd2d925f11f580	0	35	0	0	0	0	0	0	20	20	0	0	0	0	0	0	734	178	7	0	0	0	0	0	1653	2070	33	0	0	0	0	0	11	0	0	0	0	0	0	0	0	0	0	0	0	0	0	0
27b96d7f1a826581d92a0fe3d3e25015	0	0	404	189	63	41	3	0	0	80	545	376	60	0	13	0	0	219	421	1031	0	0	0	10	87	55	377	354	22	0	22	0	211	55	42	0	0	0	0	0	31	0	0	5	0	0	0	0
6d0fa9da7e7d2eda3550c6d773216ade	140	365	196	78	42	21	0	0	191	363	83	21	0	0	0	0	369	277	182	0	0	0	0	0	226	206	87	15	0	0	0	0	224	113	28	0	0	0	0	0	464	321	267	237	94	12	38	18
279535391f4b3484f577c1f94fba566a	104	221	72	70	0	68	0	0	0	81	0	0	0	0	0	0	201	418	53	344	0	0	0	0	198	374	174	78	0	0	0	0	347	203	134	0	0	0	0	0	540	322	191	260	115	0	85	0
5d112452991098dcf1456ddcf4697f2e	0	0	0	0	69	40	12	13	0	0	0	0	292	156	157	53	0	0	0	0	378	469	300	113	0	0	0	0	543	522	195	128	0	0	0	0	144	128	56	26	0	0	0	0	382	32	250	187
7b00e71b79f457cfe2221979d9f378dd	0	0	0	0	0	0	5	0	0	0	12	0	8	12	0	0	0	0	0	98	52	198	112	56	0	0	0	0	43	24	83	0	28	24	281	47	198	143	42	140	1385	334	353	647	190	32	51	25
6ef6bc74a50dbd7da89676a8b3c4cf2c	0	0	0	0	0	0	0	0	0	0	0	0	0	0	0	0	0	0	0	0	0	0	0	0	0	0	0	0	0	0	0	0	0	0	0	33	693	934	1490	1426	0	0	0	0	0	0	0	0
0f3fc1524f1ba223156b1dfd142b88df	0	0	0	0	26	42	0	0	0	0	0	0	0	0	0	0	0	0	12	27	231	119	1238	711	0	0	0	111	170	127	516	327	0	0	80	85	83	58	239	270	0	7	0	0	19	0	39	0
800887c6077b180b309bd278e4cb7da4	128	251	151	45	0	0	0	0	124	331	88	28	0	0	0	0	289	517	177	403	0	0	0	0	211	361	146	70	0	0	0	0	100	71	0	0	0	0	0	0	383	163	123	276	65	15	0	0
9ff09c4a82ca17062e7e98826116de60	0	0	0	0	0	0	0	0	0	0	0	0	0	0	0	0	0	0	0	0	0	0	0	0	0	0	0	0	0	0	0	0	0	0	0	0	634	893	1603	1360	0	0	0	0	0	0	0	0
748ffe597eeb8b2fbe309874aed1ce1d	0	19	0	25	40	32	55	99	0	0	21	76	24	24	80	149	35	0	156	52	65	100	271	228	0	28	77	243	70	116	190	241	47	30	198	249	93	88	186	457	44	42	23	107	45	21	122	197
580b266bd55eed9ee150531b32d09ab9	45	221	141	31	17	4	0	0	0	6	11	0	0	0	0	0	619	309	311	26	0	0	0	0	161	226	0	0	0	0	0	0	590	458	128	0	0	0	0	0	355	228	83	367	89	0	0	15
c81fa56a1cc729dd463a967c101d3ca6	93	207	71	161	115	32	11	11	86	397	15	47	15	0	0	0	143	0	0	68	0	0	0	0	480	467	73	48	0	9	11	0	308	73	54	0	0	0	0	0	380	318	181	276	73	38	102	73
4ffaaf96f07bea9e32ace38a5ca13e23	8	0	34	29	203	187	7	20	0	0	39	156	67	66	19	0	0	0	810	332	54	134	121	96	80	26	333	172	46	47	17	37	73	81	272	2	9	29	0	27	38	31	121	144	86	11	172	194
7db180e7659326cdd03cbaf35165951f	331	554	568	307	156	25	11	3	110	259	51	11	0	0	0	0	0	0	0	0	0	0	0	0	0	0	0	0	0	0	0	0	216	94	65	0	0	0	0	0	384	424	301	278	105	16	65	30
d9a9ce889a212256a4a98c81a96de899	36	46	55	16	0	44	0	0	0	0	0	0	0	0	0	0	748	532	417	764	0	0	0	0	386	506	76	37	0	0	0	0	139	111	28	0	0	0	0	0	140	92	40	97	0	0	19	0
608948a1200b09317a4d5eae8a7034c8	0	0	0	0	118	252	23	0	0	0	0	0	13	259	74	13	0	0	0	0	22	288	76	21	0	0	0	0	0	384	150	47	0	0	0	0	0	1642	6	0	0	0	0	0	312	163	362	93
e8d75a3b27290978e8fcfee1b80dbba4	287	482	413	174	164	25	18	0	196	571	95	39	0	0	0	0	306	212	74	53	0	0	14	0	85	90	26	8	0	0	0	0	179	101	54	0	0	0	0	0	192	166	121	104	33	8	10	6
2d92629ac0ab19692d6f8554e608c692	17	60	59	9	10	15	0	0	0	0	0	0	0	0	0	0	0	0	0	0	0	0	0	0	0	0	0	27	0	0	0	0	664	296	85	0	0	0	0	0	1083	635	320	714	188	24	68	28
151ac44b45cb9f36f2ff27c83015567a	0	0	0	0	0	0	0	0	0	0	0	0	0	0	0	0	0	533	489	212	0	0	0	0	117	512	131	0	0	0	0	0	1060	447	258	0	0	0	0	0	153	129	41	156	24	0	17	17
11f3404f2916b253a04cb18c5f7dcecd	58	79	327	35	88	16	55	43	0	0	0	14	25	0	54	40	0	0	89	0	49	143	80	40	0	0	67	0	163	210	357	132	0	9	368	222	169	172	379	596	0	0	29	22	22	15	62	52
0b6da90f0e2beb9b41ceebd9c15f6a1b	0	7	0	0	4	0	0	0	0	67	0	0	0	0	0	0	0	0	0	0	0	0	0	0	0	58	0	106	15	17	26	67	1850	967	497	101	21	5	0	13	89	67	25	46	15	0	39	24
868b1e00388cf101d488dcd6459f254b	0	0	0	44	141	67	68	64	0	0	2	0	0	14	68	40	22	116	526	753	33	0	0	0	149	243	452	236	41	38	47	55	83	109	218	0	0	9	0	0	0	29	33	118	39	21	99	149
1b3afe66a49582f3b047f35661fb497b	267	917	785	442	67	37	0	0	196	385	71	0	0	0	0	0	69	15	0	0	0	0	0	0	41	72	0	0	0	0	0	0	430	194	0	0	0	0	0	0	47	30	0	34	0	0	8	0
3e33c955f6e5b7b59dd5461019cc4569	0	0	8	0	219	168	0	15	0	0	0	0	289	108	93	23	0	0	0	0	208	153	170	20	0	0	0	0	467	248	329	428	0	0	0	0	136	141	28	12	0	0	0	22	351	40	233	164
9236ae83adaadc3ba3e7b9127291d2c2	0	0	0	0	0	0	0	0	0	0	0	10	17	43	0	0	65	122	239	349	61	84	198	242	59	135	189	236	148	266	502	516	76	57	74	0	21	53	19	27	57	0	43	0	26	0	52	77
421611399e870e89c15d90bc59df9037	64	176	100	61	68	9	0	0	91	93	0	0	0	0	0	0	263	303	143	0	0	0	0	0	312	450	84	0	0	0	0	0	242	75	0	0	0	0	0	0	683	253	89	372	63	0	55	0
7bdca0d5006a08184603d0ab41c98ef0	0	0	270	122	103	107	30	0	0	15	162	159	53	59	83	0	0	11	67	9	0	75	148	190	0	0	42	0	135	199	291	197	0	0	143	53	226	259	214	380	0	0	21	0	0	0	121	98
8d992eadd82269df64423f0d01905bd6	0	18	0	0	0	0	0	0	31	150	0	0	0	0	0	0	1327	736	0	0	0	0	0	0	671	896	189	0	0	0	0	0	0	0	0	0	0	0	0	0	0	0	0	0	0	0	0	0
a25aa9cee8ccb8f6ac99fadac6d5a755	50	57	0	0	0	39	0	0	24	16	0	23	19	0	0	0	76	25	313	189	0	44	0	14	653	273	258	279	0	0	0	0	142	172	784	33	18	0	0	0	111	99	32	175	61	0	20	16
558dfd43f3e9550a3c9404f35c12bec7	95	165	40	68	29	0	0	0	115	347	104	126	25	0	35	25	481	232	285	451	0	0	0	36	231	460	102	30	14	32	21	57	112	99	69	0	19	0	0	0	64	0	0	35	0	0	0	0
2913325548ab5188bb84bd1d0c9d2695	0	0	0	0	0	0	0	0	0	28	0	0	0	0	37	0	0	0	0	510	0	154	703	119	0	0	124	294	322	117	219	111	118	170	251	177	272	107	0	66	0	0	0	0	0	0	66	0
9774a4c880a1cc7f66cc0646a577a4c2	0	0	0	0	207	62	0	32	0	0	33	0	248	78	42	23	0	0	0	0	128	85	132	60	56	0	215	67	322	294	301	153	0	0	57	0	191	124	36	0	0	0	47	0	436	51	217	250
94d463bb828819a024221abd390a3652	0	0	0	0	0	0	0	0	0	0	0	0	0	0	0	0	0	0	0	0	0	0	0	0	204	0	36	36	0	0	0	0	1630	995	648	51	39	27	0	0	116	0	0	162	0	0	0	0
27ef910b1408836cb40d2d7dec68db78	0	0	0	0	297	44	255	751	0	0	0	0	9	17	603	1220	0	0	0	0	45	20	72	27	0	0	0	0	0	46	0	0	0	0	0	0	0	6	23	19	0	0	0	17	7	0	57	382
27febf946196cd79314028e10bc5220d	429	1358	450	227	141	27	7	0	417	691	66	6	0	0	0	0	30	12	0	0	0	0	0	0	0	0	0	0	0	0	0	0	19	6	0	0	0	0	0	0	0	0	0	14	0	0	0	0
00064cb288fbffea31cc27bc007d0eb1	37	129	60	76	30	14	0	0	33	119	28	0	0	0	0	0	0	0	0	0	0	0	0	8	0	0	0	0	0	0	4	0	2124	892	171	0	0	0	0	0	53	86	11	0	0	0	0	0
8dd5401add831b8a8ac3f65e8eec4cc7	0	0	0	0	122	23	5	0	0	6	0	0	97	28	24	12	8	0	0	0	383	56	233	64	0	0	0	14	1124	350	348	185	41	0	0	0	101	17	18	7	72	0	0	11	304	7	113	54
3a166d90bbd1d0107b8b15553e0f17d1	10	0	43	0	56	0	37	22	0	0	16	31	0	16	30	69	0	0	36	38	61	143	232	180	58	0	50	144	246	306	561	434	41	0	117	33	80	97	91	243	0	14	0	0	39	0	108	133
9fdbdc0bc343824fb21ccea866466256	0	52	28	21	26	0	0	0	124	165	27	36	22	29	92	88	78	0	0	28	23	19	55	73	102	40	41	81	297	173	241	428	122	74	69	73	0	0	111	305	137	74	58	129	30	23	81	126
ede3a19447df09dc1ee7960641acae68	0	0	0	0	215	131	29	33	0	0	0	0	171	100	123	58	0	0	0	0	746	284	256	150	0	0	0	0	279	193	19	34	0	0	8	0	225	111	63	28	0	0	0	0	127	31	200	152
581bd01edc1374e7470acd9813bdfcfb	0	0	0	0	0	0	0	0	0	0	0	0	0	55	0	0	0	0	0	0	29	35	47	0	0	0	0	0	758	427	1355	911	0	0	0	0	0	0	15	0	0	0	0	0	0	0	80	52
7bf3d368c9acf4959b0b41b5e73f7a3a	0	0	0	0	0	0	0	0	0	27	0	0	1	0	10	0	0	0	86	268	27	65	199	352	0	39	24	174	69	239	695	1070	29	30	47	40	41	64	41	89	0	6	0	13	0	0	0	0
80b8566da8c3a89f82a469dc8c1e7f85	0	114	79	61	117	301	113	95	0	0	0	0	57	10	21	27	0	0	0	0	0	0	0	0	0	0	0	0	0	10	0	0	0	0	0	0	145	93	559	1238	122	130	90	255	0	0	0	100
1951584a30689a7506a823890081a76d	28	155	28	0	27	32	0	0	23	82	0	93	0	0	0	0	20	27	141	602	0	0	68	61	134	141	207	424	136	106	103	256	100	24	94	99	0	0	0	0	44	70	29	93	76	13	91	85
2eb0ac2a8c444ac55b29f5bfee538c33	22	0	0	0	23	0	42	112	0	0	0	111	42	58	589	1489	0	0	0	0	12	0	46	254	0	0	0	41	3	11	27	112	0	0	0	15	16	12	39	58	0	0	0	0	4	0	96	466
89ce0bc7a7523098276df231822163b8	0	0	0	0	0	23	0	2	0	0	0	31	0	0	0	9	0	0	101	186	53	137	385	1031	0	0	0	0	168	155	800	341	0	0	0	0	117	0	0	157	0	0	0	0	0	0	0	0
f98cc7c73863fcdae68174607aba44b5	0	0	81	0	0	0	0	0	21	62	267	96	0	0	0	0	96	333	230	417	0	0	46	28	276	249	288	121	0	0	0	0	123	154	409	0	0	0	0	0	169	37	79	103	10	0	0	0
618b0bdd83f5279ac79e200435504e94	110	0	0	22	16	0	0	0	45	40	0	49	31	21	0	0	135	149	0	382	0	0	0	0	237	165	101	270	142	116	268	123	59	0	0	0	192	0	0	0	130	54	26	114	117	42	310	176
5fd02188e9af2abf4c6fb120754564e3	0	0	49	0	0	0	0	0	0	0	0	0	0	0	23	0	0	0	477	0	113	391	450	391	143	76	159	61	86	186	86	89	452	129	90	0	0	0	0	0	0	35	61	0	41	0	47	0
c9cb3c37e3d8e8967480455cbb734b2a	0	0	16	0	66	219	710	2278	0	0	0	0	0	0	18	22	18	0	0	0	0	0	0	0	0	0	0	0	0	0	0	0	0	0	0	0	0	0	0	0	0	0	0	0	16	10	89	139
2b9fdcff5fe20323adc79da4fcd2a83f	0	0	0	0	0	0	0	0	19	24	0	10	0	0	0	0	516	286	0	31	0	0	0	0	1768	715	107	65	0	0	0	0	7	0	0	0	0	0	0	0	14	0	0	0	0	0	0	0
fb7ee4fb09c453a4249f69646b93799e	0	0	0	0	0	0	0	0	0	0	0	120	0	0	0	0	0	0	1557	827	0	81	74	133	0	51	66	171	0	0	9	0	0	52	382	24	0	0	0	0	0	0	0	0	0	0	0	0
702266a03211bd136e068b565b106657	94	284	209	92	87	22	0	0	232	600	86	46	0	0	0	0	206	52	0	0	0	0	0	38	50	141	54	32	0	0	0	0	410	184	66	0	0	0	0	0	211	143	57	100	24	0	0	0
95b78b68cdf45d450a993a1a144fa0ee	0	0	0	0	0	32	0	0	0	0	0	12	0	0	0	0	0	81	762	0	125	106	68	153	0	46	256	0	190	144	108	115	344	291	89	0	62	44	86	53	138	30	0	41	0	0	113	0
922418e0902557834785e9f9cf48111c	0	0	24	19	0	0	0	0	0	0	0	65	16	0	34	0	0	25	303	241	14	160	426	222	35	19	194	306	70	109	388	491	49	34	125	0	0	8	29	45	8	9	0	6	12	0	0	0
ee3f725f18f6b56e6d0eded61bdf338f	0	0	0	0	0	0	0	0	0	0	0	0	0	0	0	0	21	0	25	0	0	0	109	71	0	170	370	329	63	166	260	77	427	417	555	87	0	70	92	138	0	39	0	0	0	0	0	0
e867635c2fa7b3ce2a2ad182c8a2f4e5	278	604	395	305	101	55	17	12	142	427	75	33	0	0	0	0	0	0	0	0	0	0	0	0	0	31	0	0	0	0	0	0	64	25	53	0	0	0	0	0	272	200	184	109	52	0	18	13
e9e1558526e245fc5dff568f09546682	19	0	51	53	0	0	0	0	0	0	119	0	0	0	0	0	0	0	0	0	59	198	533	227	0	0	45	0	69	234	498	124	0	0	38	55	99	166	413	457	0	0	0	0	0	0	0	0
88c7f844e3d81c61d098847b99e85133	0	0	0	0	0	0	0	0	8	0	0	0	0	0	0	0	0	0	0	0	0	0	31	0	0	0	0	13	1167	486	1152	576	9	0	0	0	0	0	0	0	0	0	0	0	0	0	0	0
b39304c7d128f1ed78872c31cc641847	0	0	0	0	0	0	0	0	20	24	0	0	0	0	0	0	20	75	450	43	0	0	4	0	131	41	2057	324	0	0	21	0	45	22	5	0	46	0	0	0	10	7	45	20	9	0	8	0
c069056ad26b0ec2ac52020002f9ce0c	0	0	0	0	0	0	0	123	0	0	0	0	0	0	169	230	0	0	0	0	0	0	127	454	0	0	0	0	0	0	149	364	0	0	0	359	162	138	327	370	0	0	0	54	0	0	92	296
c66104d74407344981252346b36a4c4f	0	0	0	105	110	50	212	466	0	0	0	143	32	59	268	344	0	0	0	0	0	0	0	0	0	0	0	0	0	0	0	0	0	0	0	176	46	53	316	751	0	0	0	19	41	0	40	180
ea62efce5c2ffc56c4c7fa147fb6b8f2	0	0	0	0	0	57	0	0	0	0	0	0	0	31	46	0	0	0	137	0	256	174	291	134	0	32	0	0	318	804	388	169	0	54	56	0	41	97	0	0	0	43	0	102	64	33	0	33
a730e75a3072fc7ad9942c1558b48cee	0	0	0	0	9	0	0	0	0	0	0	0	0	0	0	0	20	73	394	422	56	40	0	64	154	383	170	52	37	69	28	43	0	67	119	0	72	0	0	0	397	162	119	314	56	0	23	0
ca5fc5837b13acb479f9ddd7d4a0bb3d	37	113	35	10	32	5	0	0	38	181	14	0	0	0	0	0	101	441	81	0	0	0	0	0	409	800	455	36	40	0	0	0	85	55	39	0	0	0	0	0	127	58	53	34	20	0	17	0
6a38cfc9814198dd66e842014f9f9205	0	22	43	104	172	60	71	144	0	0	0	23	38	46	84	102	50	0	97	17	45	68	68	32	0	98	104	23	221	135	117	82	0	88	45	61	108	73	84	123	0	32	0	29	130	77	172	209
2750349db5f3aef525718e287f60d617	105	178	50	125	43	16	0	38	121	298	52	75	13	0	0	16	42	0	0	0	0	0	0	0	102	186	38	0	0	0	0	0	325	335	126	18	0	0	0	0	262	196	174	189	55	0	42	59
163e677ef07f364d4e8595f0895c796c	0	0	0	0	0	0	0	0	0	0	0	0	0	41	0	0	0	0	0	35	27	0	75	109	0	0	41	82	0	101	204	454	0	0	93	667	176	173	386	510	0	0	0	0	0	0	0	98
b4407824fabe5e9f02757d4d8ad64293	0	0	0	0	101	0	0	0	0	0	57	0	105	0	0	0	0	0	0	0	599	21	33	0	0	0	0	0	1504	71	0	0	0	0	8	0	560	0	0	0	0	0	12	15	162	0	0	0
521c1c7a4d40ad594f7e8c18d3c9ed92	3	35	0	0	0	17	0	0	74	114	0	18	0	0	30	0	0	0	0	0	0	0	0	0	0	34	0	48	0	0	48	26	885	552	254	115	40	0	51	70	196	178	166	120	61	0	54	56
0dd124d6ce46a126b5eff3639ab93288	0	94	72	81	49	92	39	56	0	0	39	267	83	102	201	200	0	0	0	0	0	91	82	85	0	0	66	0	0	115	96	108	64	0	96	50	175	78	44	132	0	0	0	173	54	25	116	220
a84cf594052b7d560c7506842b35d8e2	0	0	0	0	80	14	17	0	0	0	0	0	108	22	0	0	0	0	0	0	407	56	188	48	0	0	0	0	1006	247	357	239	0	0	0	0	105	28	9	0	0	0	0	0	260	12	32	10
f9ec21ade88d6eaf176b9b87d09392a3	0	72	0	0	0	0	0	0	88	77	64	3	0	0	2	0	85	0	198	4	100	133	178	121	131	52	682	568	112	102	159	118	33	54	0	0	0	16	0	0	0	22	0	24	32	0	13	0
4cab6e1dd80a8aabb3db3060a7889bd6	78	0	0	0	0	0	0	25	49	164	37	0	0	0	0	0	22	0	0	0	0	58	0	0	251	165	119	96	0	0	0	59	93	88	24	0	0	0	11	3	430	329	228	293	172	37	164	243
a0a3c3d927807af799140b846774a96a	0	0	0	0	86	0	116	74	0	0	0	25	128	128	81	25	0	0	0	0	168	141	122	61	0	0	35	0	256	229	332	114	0	0	0	0	104	364	124	29	0	0	0	0	72	0	282	125
b65abf7c3b8fdbcec55cf7d081343952	0	0	0	0	0	0	0	0	0	0	0	0	0	0	0	0	0	0	0	0	0	21	48	126	0	0	0	85	55	125	380	150	93	92	645	75	125	192	322	619	0	0	0	0	0	0	50	0
2e7c6a96ac8dea73601aa4a3410c269c	0	0	0	0	0	0	0	0	0	0	0	0	0	0	2	0	69	0	0	453	14	0	118	100	30	69	202	500	24	46	384	1096	55	32	0	0	0	1	0	0	0	0	0	5	1	0	1	0
876fa245de243f1d41b4aaea427a2f59	0	0	90	76	187	127	151	34	0	0	0	57	116	289	57	49	0	0	0	0	27	0	98	26	0	0	45	0	120	53	103	79	0	89	78	33	160	137	186	203	0	0	39	56	134	0	165	115
27ebea7cab1c23a64524567c7c580221	0	0	0	0	19	0	0	0	35	0	53	883	236	325	384	171	0	0	169	176	46	87	156	89	0	0	49	41	31	19	69	22	0	0	0	0	0	24	48	38	0	0	0	0	0	0	0	0
81fd9d04ec6fd75e20a1076c483d6163	0	0	6	38	0	0	0	0	0	3	0	38	41	0	44	0	0	0	352	249	141	94	114	259	183	126	206	212	338	90	140	109	0	0	25	0	46	0	0	0	0	0	51	28	183	0	42	0
e12ad805cd121823e20f4eb588f39e7d	305	534	457	320	151	184	237	256	33	79	19	41	23	16	77	74	0	0	0	0	0	0	0	0	0	0	0	0	0	0	0	0	0	0	0	41	0	0	0	0	0	14	14	65	0	0	71	142
30c4c3089dbd8efc262809a1e964be4f	6	0	67	15	21	11	5	0	0	0	178	129	56	44	13	13	0	0	311	514	0	0	0	0	40	0	650	50	30	49	100	61	81	84	147	53	91	149	58	104	0	0	0	0	0	0	0	19
f098a2afc696eb3e28922d179cd7d64b	0	0	0	0	0	0	0	0	0	0	0	0	0	0	0	0	0	0	0	0	72	0	0	0	9	59	22	0	502	733	1236	488	0	0	0	0	0	0	0	0	0	0	0	0	0	0	0	0
daf0fc5297e53eb01e5a3edee4842d82	0	0	0	0	290	65	0	0	0	0	0	0	303	46	9	10	0	0	0	0	398	174	35	0	0	0	0	0	602	101	26	0	0	0	0	0	225	26	0	0	0	0	0	0	697	29	57	24
c48161a045b368ddce09a7dc0c344823	0	0	0	0	111	27	0	0	0	0	0	0	197	101	43	17	0	0	0	0	200	176	84	58	0	0	0	0	423	211	389	334	0	0	0	0	85	116	0	0	0	8	0	0	269	28	163	75
f779f821e250c343942225c1398aded2	106	290	171	48	76	0	0	0	477	697	60	7	0	0	0	0	171	160	43	0	0	0	0	0	149	139	20	0	0	0	0	0	16	8	0	0	0	0	0	0	208	102	86	46	21	0	0	0
337a0702e25f41267aca65472654e208	17	0	0	16	0	14	0	14	0	57	0	41	0	22	0	0	0	0	0	208	23	315	325	354	135	44	171	146	0	33	57	64	133	115	183	41	65	0	19	0	74	68	54	0	48	23	104	99
c1f75c5dcafa91b5e7dbe6246e8f01a6	0	0	0	0	31	78	29	36	0	0	0	0	92	240	131	159	0	0	0	0	750	262	132	270	0	0	0	155	0	59	0	73	0	0	0	0	36	99	156	266	0	0	0	0	0	0	0	24
f93c7716d69d2e8dff8c7d65baed44e1	0	12	1789	113	33	0	0	0	0	0	886	155	15	0	0	0	0	0	0	0	0	0	0	0	0	0	0	0	0	0	0	0	0	0	0	0	0	0	0	0	0	0	61	7	0	0	0	0
e483242862332eeaabfba0f41c32fef1	0	57	20	0	31	23	18	17	29	35	19	46	16	42	49	17	17	0	8	10	70	315	134	145	29	14	30	0	182	168	224	174	23	12	163	23	67	106	96	297	31	22	14	64	41	13	51	102
bb965e58ef942dae2bc213f3df69f7a8	41	25	65	0	169	158	351	628	0	0	51	70	54	0	63	104	33	162	105	0	0	0	0	0	0	0	0	46	36	92	55	52	49	0	0	0	0	0	49	91	64	0	72	105	0	0	72	139
bbd09ba96eae0565366d0ddbdc1cfaab	0	0	0	0	0	0	0	0	0	0	5	0	0	0	0	0	10	14	179	138	0	56	105	58	106	101	195	115	106	144	83	54	175	191	406	58	109	88	302	177	0	0	0	0	22	0	0	0
7ed48b806985b5da4e1d681682c25048	65	90	19	0	0	0	0	0	0	117	26	0	0	0	0	0	583	709	248	896	0	0	0	0	48	33	0	0	0	0	0	0	40	52	0	0	0	0	0	0	0	26	11	8	0	0	0	0
8748c853c7b52601903eddcf3daf0a1e	0	0	0	0	0	18	0	0	17	0	0	41	29	56	184	44	0	0	0	0	50	147	706	333	0	0	0	31	15	66	187	206	0	0	27	0	169	255	160	213	0	0	0	0	0	0	0	11
6ac4eba88e9dbc57ee1b16df3fc206ec	240	618	229	118	23	41	0	0	249	394	44	20	0	0	0	0	0	0	0	0	0	0	0	0	0	0	0	0	0	0	0	0	29	29	27	0	0	0	0	0	279	217	204	105	24	17	28	16
5f06c44b0da60ed956d58e7d5a191511	96	146	79	0	0	16	0	0	63	0	0	0	0	0	0	0	331	508	188	331	0	18	0	0	90	103	67	0	0	0	0	0	188	116	27	0	0	0	0	0	124	148	128	105	28	0	0	0
d962023d0ebd83c22a49d67eb8d0faff	0	24	88	69	140	0	62	0	22	0	41	59	0	0	0	74	109	0	0	15	0	0	156	205	79	27	0	80	0	67	112	83	42	0	72	68	129	80	88	129	132	0	56	285	78	0	115	101
733e0e16adc104f809cc08b9e83836ea	0	12	62	119	39	32	0	29	0	0	28	53	0	44	0	6	0	0	0	11	0	28	111	276	63	0	0	25	111	166	277	166	70	0	108	25	83	110	49	208	100	57	46	61	39	25	102	93
24cef65d65f9b8aed103307332a82479	0	0	29	0	17	0	0	13	0	0	19	13	10	0	0	0	0	0	0	0	55	162	180	93	105	48	47	0	161	206	312	136	130	57	215	64	115	118	122	242	36	0	28	29	0	0	36	33
ba7366647fc695cf86dc7e917145638d	20	13	0	0	54	38	29	0	57	61	0	0	20	0	0	0	0	0	0	31	0	0	12	0	0	0	0	320	93	88	41	0	57	92	1306	30	100	22	0	0	20	0	144	62	56	14	14	36
0472ea4e17f98a988fe9bbebaeb8895c	0	0	0	0	0	6	0	0	73	256	0	0	0	0	0	0	866	745	208	288	0	0	0	0	74	109	62	0	0	0	0	0	0	0	30	0	0	0	0	0	65	0	0	0	0	0	0	0
adfe6d2aceac1f2bc550c32975ae8a55	0	0	0	0	0	0	0	0	0	21	4	60	8	13	7	12	11	56	234	200	0	179	298	274	68	64	119	147	62	41	33	31	111	63	121	14	13	0	0	0	80	50	22	124	71	10	81	67
2fd0b8e9584d74447b6f9c4dd5df8832	38	0	42	0	27	0	0	0	0	0	38	27	13	0	0	0	13	71	331	271	74	60	0	0	0	88	532	305	19	0	0	0	83	160	242	20	12	0	0	0	26	34	27	163	32	0	0	0
78c00a791e2336da470cad62c1b66ea0	0	0	0	0	133	80	13	6	0	0	0	0	240	72	37	14	0	0	0	0	257	171	122	52	0	0	0	0	541	277	45	41	14	0	0	0	60	124	14	25	0	0	0	0	242	33	95	40
c5e9b07484ded1b7e8dae19b3e4bfb71	0	0	0	0	0	0	0	0	0	0	0	0	0	0	0	0	593	263	42	352	0	0	0	0	357	926	208	0	0	0	0	0	0	0	0	0	0	0	0	0	0	0	0	0	0	0	0	0
8e12cf9aac969c4dde31a03718792cbc	0	1289	727	344	165	95	18	19	0	0	36	19	0	0	0	0	0	0	0	0	0	0	0	0	0	0	0	0	0	0	0	0	0	0	0	0	0	0	0	0	0	0	0	0	0	0	21	0
9cafdec6bb39c964e0a277e75594a353	0	0	0	0	0	7	22	15	0	0	0	0	0	0	0	0	0	0	0	0	52	39	139	51	0	0	0	15	131	138	76	21	0	0	0	0	305	381	732	214	0	0	0	24	7	21	226	107
a35c491cf492a84ded89d9f1ee80f2a0	0	0	8	0	63	65	41	32	0	0	0	48	141	53	121	63	0	0	0	0	40	80	421	194	0	0	10	0	251	126	192	106	0	0	0	0	97	96	48	45	0	11	10	24	86	17	105	120
8c9e97460c7f1e0af9a9cdf8c0327997	0	0	79	48	57	0	40	0	0	0	32	55	52	41	0	18	0	0	0	0	40	38	91	88	196	0	81	51	106	147	71	93	31	102	30	0	66	35	27	0	66	39	114	174	204	68	111	211
7b5722975cc563e985804bcb162ad528	0	0	0	0	0	0	0	0	0	0	0	0	0	0	0	0	0	0	0	0	0	0	0	215	0	0	0	0	0	0	170	917	0	0	0	0	352	468	347	214	0	0	0	0	0	0	0	0
ec8bd47ba7af4b8a0685ed731ed89f63	265	662	120	163	63	0	0	0	92	31	14	0	0	0	0	0	220	290	231	29	0	0	0	0	107	48	49	7	0	0	0	0	23	0	0	0	0	0	0	0	94	59	29	37	31	0	0	0
338931dc26d5ef12b6da07e96e128e55	0	0	0	0	0	0	0	0	124	64	259	77	15	10	10	0	13	1152	33	182	0	0	0	0	0	50	89	21	0	13	0	0	0	0	0	0	0	0	0	0	167	48	95	57	93	26	24	19
ec9457c834eb34943ed69c49f076f93a	0	0	0	0	0	153	0	0	0	0	0	0	0	251	157	0	0	0	0	0	128	898	331	190	0	0	0	0	0	198	58	0	0	0	0	0	0	97	62	0	0	0	0	0	0	0	109	0
671fea814ef1526a75a00c1b144baa31	0	0	0	0	0	25	11	76	0	0	0	0	0	0	0	46	0	0	0	0	0	0	0	0	0	0	0	0	0	0	0	0	0	0	0	365	122	81	421	1418	0	0	0	0	0	0	0	62
78a677a51415256ef9b105aeb4e1e332	31	214	72	16	44	7	0	0	15	24	0	0	0	0	0	0	0	0	0	0	0	0	0	0	67	18	15	0	0	0	0	0	774	539	225	0	0	0	0	0	161	111	44	170	42	0	14	8
80818909c11db03460b7caa1f09be3c0	0	0	0	53	0	0	0	0	0	0	0	0	0	0	0	0	0	0	0	0	0	0	104	371	0	0	0	73	0	0	422	1565	0	0	0	0	0	0	0	0	0	0	0	0	0	0	0	0
7f18975c59289dd9d04d81dfe0550b9a	0	0	0	0	0	0	0	0	0	0	0	0	0	0	0	0	815	1328	0	135	0	0	0	0	0	170	0	27	0	0	0	0	111	0	0	0	0	0	0	0	0	0	0	0	0	0	0	0
0e4444f7a9b96854404e1ff22d444a67	0	0	118	58	43	84	39	0	0	8	82	193	53	51	41	0	0	0	0	0	156	0	23	9	0	0	0	0	36	0	0	13	0	0	10	0	102	140	44	1192	0	0	19	0	0	16	33	21
3ecbc84f7daa1ae3e422bb0804876e37	0	0	0	0	0	0	0	0	0	0	0	0	0	0	0	0	0	0	968	0	0	0	97	70	0	0	531	130	69	107	209	94	0	0	137	65	18	11	27	45	0	0	0	0	0	0	0	0
0e9c3cba26b1b7cb4d19adb900993a59	37	0	79	0	21	0	0	0	40	0	38	282	67	43	75	32	0	0	23	24	74	186	297	176	0	0	0	42	19	35	96	134	11	0	92	33	133	171	93	136	0	0	12	15	0	0	21	21
c820a0d8cb19ba5e1417e23cae2a45bb	113	520	213	136	37	31	0	0	245	387	63	71	0	0	0	0	0	0	0	0	0	0	0	0	179	278	0	31	0	0	0	0	7	44	0	0	0	0	0	0	27	42	31	61	25	0	0	0
378c5241e04c233a6ac2b6ec7690ac33	0	0	0	0	0	0	0	0	0	33	0	0	0	0	0	0	56	62	287	39	37	11	54	0	50	157	82	172	106	122	84	43	216	280	305	30	27	35	36	30	24	13	51	10	19	0	26	0
3b4016089f6d3c8b917d461e169f3b59	0	0	0	0	0	0	0	0	0	0	0	0	0	0	0	0	8	0	0	0	27	66	97	304	0	0	204	574	210	376	293	269	39	20	0	0	0	0	0	0	0	0	0	0	0	0	0	0
1456c73d71d01c513ef61301be966c4f	0	0	0	0	0	0	0	0	0	0	0	0	0	0	0	0	0	0	0	0	1934	313	167	71	0	0	0	0	0	0	0	0	0	0	0	0	0	0	0	0	0	0	0	0	0	0	0	0
6f77d6c31f8d554ef1edc3510a7f362c	51	190	83	96	29	0	0	0	292	379	55	6	0	0	0	0	0	0	0	0	0	0	0	0	123	252	88	59	0	0	0	0	116	54	0	0	0	0	0	0	183	166	79	131	19	13	20	0
d59ec98ce2c86625fc4824123358d853	0	0	0	0	18	0	0	0	0	0	0	0	286	0	0	0	0	0	0	0	229	0	0	0	0	0	0	0	1632	37	0	0	0	0	0	0	58	0	0	0	0	0	0	0	215	9	0	0
ab605af5a751ca1931d8b9f9c76a1184	0	0	22	0	0	0	0	0	0	0	0	0	0	0	0	0	0	0	302	187	0	203	357	249	0	0	285	209	180	99	156	93	71	0	58	0	0	0	0	0	0	0	0	0	0	0	0	0
8d201b34e630f5842209b700e7973529	4	0	24	0	0	0	0	0	0	51	0	19	0	0	0	0	0	5	0	0	135	57	62	55	0	11	285	150	373	226	544	379	0	9	33	0	0	0	0	14	16	0	0	13	0	0	0	0
68f2474b0ffe5f4d327d64f7c067ffa6	0	0	51	67	0	0	0	0	0	0	160	68	0	0	0	0	0	0	538	416	0	0	0	0	27	31	306	148	0	0	0	0	27	54	338	142	19	0	0	0	13	0	22	31	0	0	0	0
c9be10c047ebb7dfb175fb83a89aac36	0	0	0	0	55	0	0	0	0	0	0	0	41	0	0	0	0	0	0	0	288	113	84	0	0	0	0	0	1146	267	158	72	0	0	0	0	42	0	0	0	0	0	0	0	156	0	28	0
3c971b40ec18b237728db3d53dee8e19	0	0	0	0	30	33	0	0	0	0	0	0	25	14	23	0	0	0	0	0	307	225	265	64	0	0	0	0	545	414	202	95	0	0	0	0	0	72	0	0	0	0	0	0	117	0	0	14
98e1e3edeb3fee89cb78a13ad1f2162d	0	0	146	0	30	0	0	0	0	0	0	0	64	0	0	0	0	0	28	140	91	95	132	106	0	0	59	92	212	144	121	193	62	122	187	48	85	76	38	67	0	12	29	0	0	0	65	0
05b22df4c8af52f7c3f7f8e10dba4c37	23	44	36	10	0	0	0	0	10	65	0	0	0	0	0	0	545	657	95	156	0	0	0	0	135	138	60	0	0	0	0	0	147	71	5	0	0	0	0	0	114	70	22	21	4	5	6	0
75cd0a87eef0dd5683d43839751b5901	0	0	0	0	393	55	37	11	0	0	25	0	128	42	43	19	0	0	0	0	29	33	91	0	0	0	667	95	66	53	63	11	0	0	0	0	83	49	21	0	0	0	5	0	275	14	94	20
5768f359b033c19252771437f3e1ed2f	0	10	0	8	87	15	175	1151	11	39	0	53	0	0	118	331	0	0	0	0	0	0	0	0	0	0	0	0	0	0	0	0	0	0	0	0	0	0	0	0	12	11	0	79	28	10	97	181
9491ec5da914f9e395b4412419a1ca19	0	0	0	0	0	0	0	0	0	0	0	0	0	10	0	0	0	0	0	0	0	0	43	122	0	74	82	117	229	368	385	161	42	0	61	0	145	98	112	274	0	0	0	23	14	0	17	0
e5845541d2b6662cb705c1d4b44a190c	0	0	0	0	0	0	0	0	0	0	0	0	0	0	0	0	0	0	153	643	0	0	0	0	0	0	389	128	0	12	0	0	14	91	540	0	0	0	0	0	76	55	185	57	0	0	15	0
70ec59a8c523ea3c7579ea0e4c5ff17b	134	202	250	117	76	33	15	0	148	261	65	0	0	0	0	0	165	81	56	40	0	0	0	0	16	68	11	0	0	0	0	0	41	44	11	0	0	0	0	0	133	150	80	121	38	0	0	0
a73993495b27b0c077c14faf7b327220	42	181	33	18	26	4	0	0	46	81	17	0	0	0	0	0	78	30	0	0	0	0	7	0	217	396	16	11	0	0	0	0	352	149	19	0	0	0	0	4	259	169	83	84	5	5	13	7
c13e8e130b32a8c3bcfebd38698a53d5	98	354	105	127	73	31	0	5	69	266	54	0	0	0	0	0	0	0	0	0	0	0	0	0	0	59	34	0	0	0	0	0	230	154	80	0	0	0	0	0	190	139	93	121	33	19	0	8
e1387e3bdebde4ee6417c2b08f674ecd	43	18	59	36	68	14	0	0	0	0	0	41	146	104	31	20	0	0	0	125	55	29	37	22	0	0	0	0	199	72	84	90	0	0	0	0	137	25	26	0	0	0	19	44	501	46	145	103
010e46cf25762e5f9b36406fe0100556	0	49	18	36	0	0	0	0	0	0	24	0	0	0	0	0	0	12	93	19	0	116	35	24	94	131	696	148	31	56	30	40	226	221	152	0	0	0	0	0	37	26	0	8	0	0	17	0
8579564e4b69482d0b9b4f4ac52bd728	65	232	52	64	31	13	0	0	47	93	14	0	0	0	0	0	437	436	298	150	0	0	0	0	81	120	25	10	0	0	0	0	15	0	0	0	0	0	0	0	27	42	24	12	14	0	0	0
31dab8c894103f67be58c231fce1aab0	0	0	0	0	0	0	0	0	0	0	0	0	0	0	0	0	0	0	0	0	0	0	0	0	0	0	0	0	0	0	0	0	0	0	61	870	297	239	410	422	0	0	0	0	0	0	0	0
a8b9d8c9a761003d5e6087fc82837fb3	0	54	0	24	76	13	0	21	0	0	0	32	132	39	26	0	0	0	0	0	134	53	103	29	0	0	0	0	282	94	220	174	0	0	0	0	139	55	40	37	0	0	0	0	161	21	193	143
9780dc3d6f19f204eb16943269232e0a	0	0	732	97	99	0	0	0	0	0	0	123	27	0	0	0	0	261	578	0	0	0	0	0	0	0	116	172	0	0	0	0	0	0	0	38	0	0	0	0	0	0	51	0	0	0	0	0
b45db628850e9fa4e91718029476937f	0	13	194	50	349	234	161	69	53	57	135	71	87	32	30	20	0	0	0	163	38	35	56	0	0	0	0	0	33	0	0	0	0	0	0	0	41	40	79	32	0	0	134	0	21	0	32	25
20cced03cdeb167419f3ba4ac19b5780	0	0	0	0	57	0	0	0	0	0	0	0	0	0	0	0	0	0	0	0	140	0	61	0	0	0	0	0	661	270	384	399	0	0	0	0	61	58	0	0	0	7	0	0	136	0	44	0
54f949cc59732b3cd557af680ed0b449	0	0	0	18	0	0	0	0	0	0	0	0	0	0	0	0	0	0	330	35	38	93	301	123	0	42	33	0	46	109	235	112	77	25	60	27	91	100	159	153	10	0	30	0	0	0	0	0
2be87ffc89ae9d75c6f8d457786a3779	0	0	0	0	0	0	0	0	0	0	0	0	0	0	0	0	0	0	0	0	55	0	67	49	23	0	0	131	278	333	314	338	178	132	73	46	69	24	49	45	0	0	0	0	0	0	0	42
fd5aaa60d08c5804942032d056218331	0	0	0	0	12	0	0	0	0	0	0	0	43	0	11	0	0	0	0	0	164	183	56	17	0	0	0	0	686	671	99	18	16	0	0	0	25	42	0	0	0	0	0	0	178	10	13	0
3c6673b7c2d263a554d4c1f501b0bf65	0	0	0	0	0	0	0	0	0	0	0	0	0	17	0	0	0	0	0	0	0	69	125	91	0	55	97	286	80	296	250	131	0	80	331	0	0	0	77	53	0	0	31	62	0	0	60	40
69e3b4a6bbffcca546d6c9c1775e7745	67	151	88	75	0	0	34	0	96	0	56	101	0	0	0	0	40	36	0	0	0	0	0	0	0	153	61	0	0	0	0	0	432	280	161	0	0	0	68	0	148	0	42	0	50	0	0	89
00d4b9eb953e1f117f21977ab295646a	0	0	0	0	0	0	0	0	0	0	0	0	0	0	0	0	0	0	97	0	0	0	0	0	246	321	560	450	43	0	0	0	137	88	277	0	0	0	0	0	0	0	0	0	0	0	0	0
72c1daad7bca05d17ed2bb4a0426bf9e	0	0	1098	205	163	69	63	63	0	0	96	221	0	0	0	0	0	0	0	0	0	0	0	0	0	0	10	0	0	0	0	0	0	0	0	0	0	100	65	62	0	0	0	0	0	0	0	0
feaa536fe1503cd26bbc2b4af8ddaebc	0	0	0	61	170	265	359	981	0	0	0	0	0	0	0	28	0	0	0	0	0	0	0	0	0	0	0	0	0	0	0	0	0	0	0	0	0	0	0	0	0	0	0	0	0	0	85	256
85f34ec0e144f8d179658d3c2eda690a	76	367	269	280	108	85	16	16	0	0	173	330	0	0	0	16	0	0	0	0	0	0	27	46	0	0	0	0	0	0	0	0	0	0	27	0	0	0	0	0	0	54	117	55	0	16	54	59
c3aa2c9aeadd4a2c65fca1a9e4e804aa	0	0	38	54	76	203	131	63	1	0	0	210	68	64	151	49	0	0	0	0	1	0	102	127	0	0	0	0	8	22	65	66	16	0	38	59	81	70	49	40	0	25	0	35	36	0	92	151
0c6b2bffcca698a02985d31df30f50ba	0	0	0	0	0	0	0	0	0	0	0	0	0	0	0	0	0	0	158	0	0	0	0	0	71	274	532	67	0	0	0	0	399	462	181	0	0	0	0	0	19	0	0	19	0	0	0	0
a65006dc9007e53e2f57118ec56e050e	59	260	63	46	50	0	0	0	195	360	95	15	0	0	0	0	0	0	0	0	0	0	0	0	0	0	0	0	0	0	0	0	0	0	0	0	0	0	0	0	379	203	93	233	82	14	20	12
cba448fb77897e130b1b92403bab2b23	0	0	0	0	90	78	0	0	0	0	0	0	151	55	33	0	0	0	0	0	119	112	60	45	0	0	16	78	189	219	167	167	0	0	0	0	45	109	54	19	0	0	0	0	125	18	158	72
77d62a9e8a503a0ad07c1c764b58e11a	0	0	0	0	28	0	0	0	0	0	15	36	66	66	34	20	13	226	20	22	125	75	20	21	153	85	58	131	20	13	15	8	32	51	167	0	18	8	0	0	38	45	35	99	91	41	169	115
0ec85534234223feae7756e2cfcb02c6	47	43	52	43	40	62	179	285	20	48	16	0	0	47	0	35	0	0	0	0	0	0	0	0	0	0	0	56	0	0	0	0	116	58	66	44	41	26	61	112	113	118	89	80	76	29	55	104
0063f919224d7872be3dd90fe0cc3798	0	0	60	0	41	14	0	0	0	29	0	294	55	84	152	108	0	0	203	118	148	134	219	105	0	0	64	0	11	28	10	27	0	0	14	107	17	40	28	50	0	0	0	0	0	0	0	0
fbfb3db229e1e92eaf730bcf2d252b8e	0	0	0	0	0	0	0	0	61	0	116	24	0	0	0	0	0	982	0	30	0	0	0	0	56	49	82	132	37	34	0	0	6	0	19	0	0	0	0	0	179	52	120	33	99	0	39	0
ac4381c053ce9c570f005fda289ffe23	0	0	0	0	39	94	49	0	0	0	0	0	109	38	48	30	0	0	0	0	115	148	79	106	0	0	0	0	150	193	95	25	0	0	0	0	120	163	39	29	0	0	0	0	289	26	97	65
675e2cc955f5b92afd0174f3721ee1af	30	65	9	0	0	0	0	0	0	88	0	0	0	0	0	0	526	443	443	155	0	0	0	0	30	187	33	23	0	0	0	0	46	26	0	0	0	0	0	0	24	15	0	0	0	0	0	0
59eb1691c8a81980d62f61dcd8e3fedb	30	105	0	0	0	0	0	0	34	11	19	42	38	57	0	0	0	0	0	0	40	370	92	132	0	0	95	29	76	156	109	62	17	24	51	16	73	33	20	0	43	41	40	125	53	0	70	35
e133d50e7dc8d45003dddadb5312b619	0	0	0	0	0	0	0	0	0	0	0	0	0	0	0	31	0	0	0	66	57	117	282	336	0	0	0	0	191	224	330	406	0	0	0	0	0	0	0	50	0	0	0	0	0	0	11	36
ddcccf36bf97f9615971413193d12ed8	0	0	0	0	0	0	0	0	0	0	14	0	0	0	0	0	0	81	0	0	0	0	0	0	145	89	43	0	0	0	0	0	1223	432	79	0	0	0	0	0	30	0	0	0	0	0	0	0
8fb4cd8c10e12728fe6d843608d7a0e7	25	73	19	0	32	50	0	0	222	259	46	0	8	0	0	0	306	130	151	18	0	0	0	0	177	459	69	21	0	0	0	0	48	20	0	0	0	0	0	0	0	0	0	0	0	0	0	0
c83f0e79ce51591731e4bccaff593479	0	0	0	0	7	0	0	0	0	8	66	42	9	11	0	3	0	1233	25	212	0	0	0	0	0	49	132	27	0	17	0	14	0	0	0	0	0	0	0	0	49	41	39	0	122	0	22	0
7700082ba0f64b2357a2d18537609006	0	0	0	0	143	28	0	0	0	0	0	0	189	39	12	0	0	0	0	0	251	107	81	0	0	0	0	0	453	80	32	0	0	0	0	0	126	47	0	0	0	0	0	0	460	17	23	14
5a71a317730c26e042ae523de2cb6d1e	0	0	0	0	0	0	0	0	0	0	0	0	0	0	0	0	0	0	0	0	0	0	0	0	0	0	0	0	0	0	0	0	1535	478	80	0	6	0	0	0	0	0	0	0	0	0	0	0
1599dc48635b32a0c08578c1dab66198	0	0	0	0	0	0	0	0	0	0	0	0	0	0	0	0	0	0	0	0	0	0	0	0	0	0	0	0	0	0	0	0	834	610	279	126	0	0	0	0	63	56	35	32	0	0	0	58
38fbcedab2b13dda87e46e824b45d8da	0	23	0	27	0	0	22	0	0	0	0	0	0	0	6	15	0	0	0	0	0	0	0	0	0	0	0	0	0	0	0	24	0	0	0	126	68	49	405	1295	0	0	0	0	0	0	0	19
3c1fb2f0f2780887d01576549633e503	19	29	0	0	0	0	0	0	0	0	15	0	0	0	0	0	226	148	282	229	0	0	0	0	79	71	22	0	0	0	0	0	271	63	0	0	0	0	0	0	191	150	46	161	74	0	0	0
fb417f15f485110465d2c8025e9178d1	20	134	0	0	0	0	0	0	15	58	0	0	0	0	0	0	311	203	74	3	0	0	9	0	217	161	87	65	4	7	0	0	123	58	38	0	7	0	0	0	160	108	67	94	20	0	11	12
9e191eb5e20540a3cfc55e9be2f733eb	0	0	0	0	136	90	46	14	0	0	0	0	179	34	0	0	0	0	0	0	238	34	71	21	0	0	18	0	266	121	40	87	0	0	0	0	58	17	8	0	0	0	0	0	340	24	129	92
b1b627d8e3d7e28d97d1c5ba4a8f7fbc	0	17	0	0	24	0	0	0	0	0	0	39	0	13	8	0	0	19	7	0	101	157	81	71	0	0	12	48	193	173	251	112	27	0	221	17	75	63	43	87	13	0	0	24	15	0	58	85
b2bacd3045367d0b45622a1e2cd41b7b	0	0	119	16	67	0	34	0	0	0	17	402	131	144	94	46	0	0	0	147	0	28	70	118	0	0	0	20	0	31	33	45	0	0	0	0	47	134	142	146	0	0	0	21	0	0	0	0
c4c692efabd56d86490448e09ab68467	0	0	153	29	109	38	38	0	0	0	68	63	40	54	44	38	0	0	0	0	16	57	51	128	84	0	0	0	140	127	124	0	0	0	65	0	81	73	75	124	0	0	48	47	0	0	70	67
638145ef5bebc07822badc42ba2b8f5c	0	0	403	0	64	0	31	57	0	0	119	282	50	96	50	178	0	0	0	0	36	0	141	87	0	0	0	0	55	0	0	0	0	0	0	55	0	47	0	105	0	0	73	0	11	14	53	39
e7fcb4f5773a3fb4f000ee3351b484d2	100	200	94	49	39	30	0	0	0	102	40	0	0	0	0	0	419	69	394	61	0	0	0	0	52	81	54	47	0	0	0	0	57	0	60	0	0	0	0	0	0	38	27	28	0	0	0	0
988f7151a4c9470e0b9163328f78eb09	0	0	0	0	0	0	0	0	0	0	0	27	17	16	9	9	0	0	119	9	27	190	201	73	0	46	105	15	0	48	52	9	52	179	474	0	140	81	31	28	19	0	14	0	20	0	0	17
a58a187ce65037584fae39f54ce5924d	41	114	22	43	24	0	0	0	87	57	42	0	0	0	0	0	0	0	27	20	0	0	0	0	0	39	0	0	0	0	0	0	201	89	85	0	0	0	0	0	326	222	92	293	129	0	46	24
a782856a0f2b589d28dc564d0459d982	0	0	0	0	0	20	48	123	0	0	0	0	14	22	34	37	0	0	0	0	0	0	96	66	0	20	0	0	84	145	291	539	0	0	0	0	40	35	44	67	81	0	0	0	74	0	44	92
f982a951c63d2f13014e2d465bdd58dd	0	0	0	0	0	0	0	0	0	0	0	0	0	0	0	0	0	0	33	0	0	22	18	0	0	0	240	200	31	58	33	74	69	158	758	59	34	25	49	61	22	0	23	16	14	0	15	0
b834038963dbede5b05a4ee9839a12dc	0	22	0	29	42	23	16	29	0	22	88	55	18	38	105	56	17	10	0	140	63	40	0	0	52	51	0	33	79	87	93	99	0	31	95	23	30	51	17	20	0	41	20	94	87	13	106	64
e07ae6fc105b55b141c2596c56206700	0	0	0	0	42	40	0	0	0	0	0	0	140	58	20	18	0	0	0	0	214	156	80	0	0	0	0	0	369	224	74	64	0	0	25	0	80	111	12	0	12	0	0	0	96	28	81	40
5c13574ff4b4eb3a63fd4ae479f2953a	24	0	0	106	90	112	284	319	0	0	0	90	13	49	61	76	0	0	0	0	0	0	0	0	0	0	0	0	0	0	0	0	0	0	0	242	79	0	73	152	0	0	0	45	30	0	44	94
b85da83d2211e9aec6a1444182d2a8aa	0	0	0	0	14	94	15	0	0	0	0	0	15	94	32	0	0	0	0	0	46	459	111	0	0	0	0	0	138	173	50	33	0	2	0	0	0	376	0	0	0	0	0	0	135	44	111	29
8b912b92146a19fe11a9b212bb397fa6	0	0	13	0	0	0	0	20	0	0	0	0	39	36	66	30	0	0	0	0	24	111	116	51	0	0	28	151	218	174	255	215	0	0	0	0	53	67	26	51	0	0	0	30	38	0	74	78
322d6bbd7bd9ed6f9a8750bce97ea633	0	0	0	16	135	206	420	909	0	0	0	0	0	0	0	88	0	0	0	0	0	0	0	0	0	30	0	0	0	0	0	0	0	0	0	0	0	0	0	0	0	0	0	0	0	0	45	113
4e6d34df2fea2eb700362b946e7f0d38	183	251	298	148	113	25	8	0	99	177	14	0	0	0	5	0	0	0	0	0	0	0	0	0	53	18	0	13	0	0	0	0	31	20	18	0	0	0	0	0	145	137	80	72	26	7	0	15
192b7f123cabb579faf46f401b3c67e5	0	0	0	0	0	0	0	0	0	0	0	0	0	0	0	0	0	0	0	228	74	0	83	68	0	0	36	60	187	158	511	379	0	0	0	0	40	0	0	15	22	0	0	0	54	0	36	0
e9a434d99faefe6d069ae2e521d539b2	35	57	17	19	0	0	0	0	49	100	37	25	0	0	0	0	0	0	0	0	0	0	0	0	0	0	0	0	0	0	0	0	0	0	0	0	19	0	0	0	516	318	141	462	101	0	40	14
113d13d0b63b89adc78bf21f3f6abe7d	0	0	0	0	0	0	0	0	0	0	0	0	0	0	0	0	0	0	0	0	0	11	153	54	0	0	0	18	0	0	40	32	1354	15	0	0	0	0	0	0	233	38	0	0	0	0	0	0
5599563994d6f2353266b63698e1479d	0	0	0	0	0	0	0	0	0	0	0	0	0	0	0	0	0	0	69	0	75	59	81	0	0	0	110	116	78	105	96	62	0	65	283	36	159	64	220	178	24	0	0	34	0	0	13	16
9df9cc45fea3a9d9884e646d34f5ba95	0	0	0	0	0	0	0	0	0	0	0	0	0	0	0	0	0	6	0	0	0	0	0	0	1361	31	93	106	0	34	19	0	145	93	43	0	0	0	0	0	0	0	0	0	0	0	0	0
98f11230240124304514f6bd8665581f	109	181	53	6	0	0	0	0	153	252	23	0	0	0	0	0	227	326	90	49	0	0	0	0	74	175	19	0	0	0	0	0	64	47	11	0	0	0	0	0	29	24	0	15	0	0	0	0
3be98e1a4639b958ae16506c61807f57	69	310	32	55	40	9	0	0	23	68	24	7	0	0	0	0	0	0	0	0	0	0	0	0	19	0	0	17	0	0	7	9	215	155	8	11	0	0	0	0	247	182	122	114	60	16	67	30
ba7d86920b6909c02dc1e4763b062f0a	0	0	0	0	0	0	0	0	7	0	0	0	38	0	5	0	0	0	0	0	39	19	64	0	205	83	332	50	184	164	285	82	83	0	30	0	23	20	0	0	17	24	22	0	68	0	48	23
65cad8102ea1436bac1771dc11e768b2	0	0	0	0	0	0	0	0	0	0	0	0	59	0	38	0	0	0	0	0	101	46	49	0	0	0	0	0	202	227	580	228	0	0	0	0	0	64	0	0	0	0	0	0	83	17	149	57
ff96b8e6e1e4eeb3202bb0b7bb935129	0	0	37	0	0	0	0	0	0	0	0	0	0	0	0	0	0	0	0	0	0	0	0	25	33	0	15	0	0	0	33	78	0	0	43	517	248	169	233	424	0	0	0	0	0	0	28	0
29f5a009fe598a6f81064d0d2e9c6778	0	0	0	0	0	0	0	0	0	0	0	0	0	0	0	0	0	79	319	301	0	0	0	0	0	0	675	509	0	0	0	0	0	0	0	0	0	0	0	0	0	0	0	0	0	0	0	0
af629a0d8fefaeab220df6a45fc5e464	54	164	103	131	133	68	144	321	0	35	0	0	0	0	0	0	0	0	0	0	0	0	0	0	0	0	0	0	0	0	0	0	0	0	0	0	0	0	0	0	99	185	46	145	34	0	58	150
ac3ce20e12578052e6a3e96e00f2d88a	52	99	97	31	32	0	0	0	66	144	0	0	0	0	0	0	175	0	177	0	0	0	0	0	467	309	0	0	0	0	0	0	72	50	0	0	0	0	0	0	98	0	0	0	0	0	0	0
d4a638f39f1c5c90e209b3477efd8e88	0	0	0	0	43	38	0	8	0	0	0	0	65	5	17	0	0	0	0	0	318	110	28	0	0	0	0	0	702	214	0	0	0	0	0	0	40	35	5	0	0	0	0	0	157	0	52	17
283b95f2dacf5385bf7674d567bfebfa	39	158	22	0	9	0	0	0	49	92	0	0	0	0	0	0	92	31	0	0	0	0	0	21	0	158	11	20	13	0	0	0	440	192	118	0	0	13	0	0	183	105	15	72	0	0	0	0
d96b3fba8d5c922f7123018b268bf5fe	0	45	0	24	0	0	61	88	0	0	0	0	0	14	59	97	0	0	0	0	0	0	14	94	0	0	47	47	0	36	72	185	0	0	0	77	49	29	213	489	0	0	0	0	0	0	25	76
a2e16ba32eba5c07c307d5bab7160b9c	0	0	0	0	0	42	26	17	0	0	0	0	32	40	26	0	0	0	0	0	96	345	115	13	0	0	0	0	269	271	161	61	0	0	0	0	31	81	12	0	0	0	0	0	84	0	80	37
0bd31ed55e46651d241405635daa2807	86	300	127	63	50	8	10	11	175	156	7	0	0	0	0	0	27	77	0	0	0	0	0	0	0	0	0	0	0	0	0	0	0	0	0	0	0	0	0	0	176	183	113	138	35	10	65	18
6dc12e046436ff178f6c66f77cea039e	0	0	0	0	0	0	0	0	60	23	0	15	0	0	0	0	0	0	0	0	0	0	0	0	0	0	18	24	0	0	40	47	161	20	23	0	0	0	0	0	173	162	94	273	90	29	188	390
ce99e360f3f583fa91f34d00bee674c9	0	0	0	0	26	19	0	0	0	0	0	0	26	45	43	0	0	0	0	0	71	120	116	77	0	0	19	5	374	261	98	78	0	0	0	0	34	53	8	0	0	0	0	6	254	12	43	33
e86acf65526158035e0389f01c7db0a8	0	33	0	0	39	0	0	0	0	0	0	37	43	236	0	0	0	0	0	38	211	54	72	0	0	0	0	0	265	106	116	80	29	0	97	0	54	70	0	51	0	0	0	57	41	25	66	0
caa177a5fdec487d7eed8fc36049804a	117	340	240	202	99	73	127	257	46	68	8	0	0	0	9	0	0	0	0	0	0	0	0	0	0	0	0	0	0	0	0	0	0	0	0	0	0	0	0	0	62	49	22	48	33	0	0	13
88d546c9e6275067aadcd9dcb1e9de9f	0	95	49	0	0	0	11	0	0	0	60	174	0	0	34	40	0	17	187	278	0	172	160	106	0	0	0	0	0	0	0	0	109	77	98	54	0	0	0	21	0	0	0	70	0	0	0	0
40bdd19c704b753062f1739a48d10de3	0	32	17	42	133	100	12	0	0	0	21	121	39	29	11	0	10	12	122	0	74	30	0	0	287	61	57	46	8	18	11	7	56	38	0	0	0	0	0	0	57	34	70	60	55	12	48	75
7e8826119c5734a5883029ddb3fe8af9	0	0	0	0	32	13	0	0	0	0	0	0	28	7	0	36	0	0	0	0	94	110	55	51	0	0	0	0	457	407	236	30	0	0	0	0	52	32	15	10	0	0	0	0	108	0	19	13
0941452b593149f8205394fc63574014	0	27	15	0	0	0	0	0	0	0	0	86	0	0	0	20	17	116	99	0	0	0	0	36	0	111	347	108	31	40	51	0	97	199	256	0	86	0	0	0	22	0	0	39	0	0	0	0
787c4b792065b84b7dbb762c0b4826c4	0	0	25	0	0	0	20	0	0	0	0	0	0	0	0	0	0	0	42	120	42	50	183	59	0	0	0	0	55	119	196	101	0	0	260	42	62	71	101	197	0	0	0	29	0	0	27	0
21453f4131b4b1700a0d35657c485a63	0	0	54	25	74	0	0	0	0	0	5	13	0	0	6	0	0	14	396	219	22	37	0	0	0	22	395	110	0	32	0	11	36	49	120	100	0	11	16	0	0	12	0	19	0	0	0	0
dfce9c0e444c4d93a48b8b960df46b19	0	0	0	52	42	15	0	50	94	149	30	36	25	16	20	69	31	0	0	0	14	0	15	159	0	0	51	0	0	0	50	91	85	20	0	36	20	23	15	7	59	43	34	44	33	0	66	304
96517ec00f101ec86684f0bd756527c1	0	0	0	0	0	0	0	0	0	0	0	0	0	0	0	0	0	0	0	0	0	0	0	0	46	72	45	50	0	0	0	0	602	213	538	46	0	0	0	0	78	44	0	59	0	0	0	0
7790422bd44619bfed1785e46aac27c6	81	71	61	78	0	8	0	0	0	0	41	0	0	0	33	0	0	0	0	249	0	0	43	40	0	29	0	95	159	159	130	123	18	0	34	48	53	32	0	0	52	0	0	10	54	0	40	48
dbfbee0ff1854b9e9194c0bd13f3c02a	17	0	0	0	0	0	0	0	0	22	0	0	0	0	0	0	583	385	332	19	0	0	0	0	96	176	42	0	0	0	0	0	0	0	0	0	0	0	0	0	54	27	15	14	0	0	0	0
e3ec123ace1628ef4c123ec49bbfaa0d	83	343	158	51	49	42	0	16	55	83	32	0	0	0	0	0	0	0	0	144	0	0	0	0	0	27	0	0	0	0	0	0	68	38	13	0	0	0	0	0	179	134	96	74	43	20	0	27
d77a2386d0cbc3fca03bee7e23b754e6	0	0	0	0	0	0	0	0	0	0	0	0	0	0	0	0	478	434	130	112	0	0	0	0	169	343	108	0	0	0	0	0	0	0	0	0	0	0	0	0	0	0	0	0	0	0	0	0
3ee57f2d10e7920dacfe55187fc18635	0	0	0	0	0	0	0	0	0	0	0	0	0	0	0	0	0	0	0	0	0	0	0	0	0	0	0	0	0	0	0	0	0	0	0	0	111	76	414	1163	0	0	0	0	0	0	0	0
dd1c5d6fe790d28635daf3639ee9e0b1	28	53	0	0	0	0	0	0	0	48	0	59	0	0	0	0	47	0	67	0	0	0	0	0	0	94	0	134	0	0	57	51	215	192	117	0	0	0	0	0	154	111	59	106	48	0	67	54
f027a2333a9ff8a2ebb4059930b64416	0	0	0	0	0	0	0	0	0	0	0	0	0	0	0	0	0	0	0	63	0	34	53	253	0	0	0	18	28	65	99	80	118	349	315	45	18	12	34	103	0	0	0	12	0	0	31	15
816904570fc3b6412d9a34397c8544f6	0	178	0	92	0	0	0	0	0	0	0	0	0	0	0	0	596	212	60	116	0	0	0	0	85	99	0	46	0	0	0	0	141	0	0	0	0	0	0	0	119	0	0	0	0	0	0	0
5f15a125181589eee8a653386fc0fb00	0	0	27	0	14	0	0	0	0	0	0	0	0	0	0	0	0	0	54	0	20	663	324	162	120	10	40	11	0	0	39	11	0	0	112	0	0	69	9	7	15	15	15	0	0	0	0	0
e4f5d86b7d0afecff77c1c468cc92662	12	35	0	5	0	0	0	0	0	0	0	0	0	0	0	0	41	118	161	694	0	19	42	27	67	17	26	138	45	57	0	0	27	14	0	0	0	15	7	0	25	0	25	42	35	13	23	0
1cfbd010cef5fabd0574ed2c187b9776	0	0	0	0	9	0	0	0	0	0	0	0	0	0	0	30	0	0	96	308	0	23	90	36	0	89	59	92	51	49	75	76	64	64	83	32	43	41	30	32	48	21	44	29	25	9	49	25
8ebf77459f661eac88cf5025deea5520	0	0	0	0	0	2	0	0	59	15	10	73	0	0	0	0	52	43	84	9	0	0	57	106	107	128	101	155	32	0	112	33	86	42	63	0	68	14	0	18	54	23	38	44	36	0	32	18
f719b4eb249c568d8365e1fb8e36f897	39	188	36	10	0	0	0	0	30	66	19	0	0	0	0	0	287	283	88	209	0	0	0	0	111	115	24	0	6	0	0	0	0	0	0	0	0	0	0	0	79	34	35	49	0	5	0	0
1e7e7684509fa613d9fc509fb0baa9cb	0	0	0	5	55	82	16	0	0	0	0	174	216	354	459	335	0	0	0	0	0	0	0	0	0	0	0	16	0	0	0	0	0	0	0	0	0	0	0	0	0	0	0	0	0	0	0	0
e522cba9621bd53e4751a9cc68e927d8	0	0	0	0	0	0	0	0	0	0	0	0	0	0	0	0	0	166	0	0	0	0	0	0	0	0	0	0	0	0	0	0	0	0	0	0	0	0	0	0	871	168	183	52	185	12	41	29
5430e24e9571ff166dc46aa5343ce0a2	0	61	0	0	0	0	0	0	0	0	0	46	0	0	28	0	68	192	62	389	0	0	0	0	146	99	83	63	33	81	31	53	65	53	0	0	0	0	0	0	42	0	0	60	0	0	50	0
3024f1e54e95cc854452d65ec15a2ca3	0	0	0	0	0	0	0	0	0	0	0	0	0	0	0	0	0	19	82	205	0	19	94	129	38	109	268	476	14	0	118	52	19	0	20	0	0	0	23	14	0	0	0	0	0	0	0	0
6d3b3573f7205bd7625e9078cefbe5c3	0	0	0	0	209	42	0	0	0	0	0	0	49	46	37	0	0	0	0	0	251	80	61	0	0	0	0	0	242	115	49	22	0	0	0	0	79	117	0	0	0	0	0	0	196	61	38	0
7f35d4c0b9b33112f29e012725ca9c4e	0	0	0	0	0	30	0	0	0	0	0	0	20	0	0	0	0	0	0	0	16	0	39	0	0	4	0	19	310	276	538	257	0	0	0	0	0	6	0	3	0	0	0	0	55	0	69	52
a8fd5932e98919a52548e21ae10621e2	0	0	0	0	16	0	0	0	0	0	0	0	30	0	0	0	0	0	0	0	299	33	85	67	0	0	0	0	661	103	188	51	0	0	0	0	19	0	0	0	0	0	0	0	34	8	97	0
4dc6a3d47345c00544e00bbd1772f8ff	54	193	9	17	25	0	0	0	36	67	0	0	0	0	0	0	224	110	0	197	0	0	0	12	69	308	68	0	0	18	30	0	87	29	0	0	0	0	0	0	65	33	19	18	0	0	0	0
3af9e60b8fd583be7d4743e3d8bdd881	0	0	0	0	0	0	0	0	0	0	0	0	0	0	0	0	0	0	0	0	0	0	0	0	465	854	271	30	0	0	0	0	60	5	0	0	0	0	0	0	0	0	0	0	0	0	0	0
54c95b009f7457d2a9ea00dfa32486ca	0	0	0	0	0	0	0	0	0	0	0	0	0	0	0	0	0	0	0	0	0	73	179	192	0	0	0	17	83	162	625	203	0	0	0	0	21	9	57	59	0	0	0	0	0	0	0	0
afdc122ba7f895a3561cb5d4e3177283	0	0	0	0	254	198	326	527	0	0	0	0	0	19	66	42	0	0	0	0	0	0	0	0	0	0	0	0	0	0	0	21	0	0	0	0	0	0	0	19	0	0	0	0	0	0	43	161
99a18a19d6accfa98b79d9ae7b2215f8	205	617	107	25	8	0	0	0	54	258	9	0	0	0	0	0	78	3	127	0	0	0	0	0	0	0	0	0	0	0	0	0	0	0	0	0	0	0	0	0	45	65	26	43	4	0	0	0
50b4814155e82326053a879a3b139a5c	0	0	0	0	0	0	0	0	0	0	15	0	7	0	0	0	0	45	0	133	24	39	49	94	61	98	118	206	89	119	160	167	40	49	59	0	0	0	0	0	28	17	0	16	15	0	23	0
8a4efe2ea14da97cb8b171343a03e912	0	0	0	0	43	92	89	272	0	0	0	0	0	0	0	35	0	0	0	0	0	0	0	0	0	0	0	0	0	0	0	0	0	0	29	265	99	82	193	366	0	0	0	31	0	0	0	55
3d11d509ed03a29f1ed6cf17ef50d51f	49	137	54	0	0	33	0	0	0	77	9	0	0	0	0	0	439	59	110	0	0	0	0	0	0	55	85	0	0	0	0	0	80	87	0	0	0	0	0	0	147	82	43	67	37	0	0	0
e6daac5e11393f918974d11e7da7b614	0	0	6	0	9	0	35	32	0	0	0	0	0	0	0	25	0	0	0	0	22	15	42	31	0	0	0	0	116	139	137	107	0	0	0	45	153	95	301	149	6	0	0	19	19	0	88	55
66840bf02f4e07aba49725207fa6f12e	0	0	0	0	0	0	0	0	0	0	0	0	0	0	0	0	0	0	0	0	0	0	0	0	1412	0	0	220	0	10	0	0	0	0	0	0	0	0	0	0	0	0	0	0	0	0	0	0
a69aa226f13e3f93857dfc463c5cbdd8	0	0	0	0	0	0	0	0	0	0	0	0	0	0	0	0	0	0	0	0	0	22	51	34	0	0	0	19	149	332	571	215	0	0	0	14	32	29	68	84	0	0	0	0	0	0	15	0
2f520dbb11008988d9141c7813344dd4	0	0	0	0	54	37	184	70	0	0	0	0	0	46	49	0	0	0	0	0	0	16	0	0	0	0	0	0	0	0	0	0	0	0	0	0	61	27	0	0	0	0	0	0	254	121	502	207
0fa9cfca789ec9fbcdf3dc4e7a377f4d	214	395	173	174	0	16	0	0	188	85	39	0	0	0	0	0	0	20	0	0	0	0	0	0	102	105	0	43	0	0	0	0	50	0	0	0	0	0	0	0	21	0	0	0	0	0	0	0
d2eabd89b48f771e42a015747e0e4bde	0	0	256	22	15	18	0	0	0	0	637	325	64	25	0	0	0	0	0	0	0	0	22	0	0	0	0	0	3	0	19	0	0	0	15	0	39	60	41	57	0	0	6	0	0	0	0	0
0acf9814c9c715e25eb2410b067db895	0	0	15	0	21	21	40	36	148	70	179	60	34	16	0	12	0	161	0	100	24	7	0	0	0	0	0	0	0	16	0	51	0	0	0	0	36	15	0	0	157	42	98	32	121	16	48	41
bc18448c842a8bc822d34d55bb61d1ae	207	682	303	217	100	25	0	0	0	0	0	0	0	0	0	0	0	0	0	0	0	0	0	0	0	33	0	0	0	0	0	0	18	16	13	0	0	0	0	0	0	0	0	0	0	0	0	0
9e4ab26fc157ebe38c52e483ae55ff74	0	0	0	0	65	9	0	0	0	0	0	0	47	33	30	14	0	0	0	0	28	65	72	0	0	0	0	12	148	180	362	264	0	0	0	0	20	25	7	0	0	0	0	0	58	19	69	87
917f4315f33a518f57b7a8a9d166b3ce	0	0	0	0	0	0	0	0	0	0	0	0	8	0	0	0	0	0	60	0	0	0	62	0	0	0	0	0	173	468	399	177	0	0	0	0	113	0	0	87	0	0	0	0	33	0	15	17
0bdf66197af593305f214ab5233eb83e	0	0	0	0	0	0	0	0	0	0	0	0	0	0	0	0	53	0	59	0	0	0	0	0	66	185	60	0	0	0	0	0	468	243	124	0	0	0	0	0	111	109	47	83	0	0	0	0
4fe2c4a08b597485c505c0f35c4ba644	79	388	175	159	123	0	15	22	52	64	17	11	0	0	0	0	13	0	0	7	0	0	0	0	0	0	0	11	0	0	0	0	100	67	19	0	0	0	0	0	89	50	30	65	30	0	21	0
da2c7330860dfd81c9e9d166fed31b56	54	147	51	91	29	7	0	0	44	97	0	0	0	0	0	0	54	88	43	4	18	0	23	0	127	127	53	73	0	0	13	7	42	37	40	0	12	5	0	5	65	66	51	53	37	0	30	14
643a896ec75245aa2aeea4117036d60e	138	415	309	138	104	29	0	0	65	286	46	25	0	0	0	0	0	0	0	0	0	0	0	0	0	0	0	0	0	0	0	0	7	0	0	0	0	0	0	0	9	11	16	6	0	0	0	0
5178be292fca6e6a462209a49046deb6	0	0	0	0	0	0	0	0	0	0	0	0	0	0	0	0	0	0	215	0	0	66	146	75	0	0	78	187	0	77	164	89	0	0	51	49	0	45	157	204	0	0	0	0	0	0	0	0
814323e3547e19de1c7108115888c440	0	121	28	0	0	0	0	0	11	0	0	0	9	6	17	17	26	0	35	10	25	0	71	39	50	125	22	56	74	79	165	235	58	50	102	24	0	16	25	27	27	0	6	26	7	0	12	0
741c592a4c4a733b59175f3e63a99742	91	145	35	16	0	0	0	0	72	93	4	0	0	0	0	0	40	0	0	0	0	0	0	0	230	374	60	0	0	0	0	0	38	29	0	0	0	0	0	0	107	105	33	67	45	0	14	0
40aa043a2381fb9f9aa0b02b40c29491	40	41	10	0	37	0	0	0	8	27	0	0	0	0	0	0	395	473	85	137	0	0	0	0	88	42	61	22	0	0	0	0	30	0	12	0	0	0	0	0	29	22	23	14	0	0	0	0
890ca751383161ffcc0e7b246b6e9903	40	288	149	71	56	0	0	0	111	137	47	26	0	0	0	0	34	0	0	0	0	0	0	0	0	0	0	0	0	0	0	0	235	139	50	0	0	0	0	0	80	58	26	39	4	0	3	0
ef2ce3df86b5d097db6fbe695d2c8483	0	0	0	0	0	0	0	0	0	0	0	0	0	0	0	0	0	0	0	57	0	0	0	0	0	0	129	0	0	0	0	0	226	125	985	0	0	0	0	0	0	0	0	67	0	0	0	0
0a84ef61cd87034211bed693c516c37f	0	0	0	0	0	0	0	0	0	0	0	0	0	0	17	0	22	18	0	0	0	0	73	40	57	0	57	32	193	273	387	175	8	0	30	10	29	11	50	35	0	0	0	0	21	0	25	22
496759106d7ab502927c5915d300decc	0	0	0	0	0	0	0	0	0	0	0	28	22	0	19	13	12	0	730	37	40	33	100	35	23	13	171	52	29	33	34	11	76	12	16	0	0	0	0	0	14	0	0	8	0	4	0	16
a10775bfd1244f785e244f8582e71472	0	0	8	0	6	0	0	0	0	0	4	14	0	7	0	12	0	0	34	573	0	34	23	19	41	0	60	106	2	0	0	0	375	140	46	0	4	11	27	22	4	0	0	0	0	0	6	0
fca8d4fa024588d2fcf44ec9f156fb09	0	0	0	0	47	92	25	25	0	0	0	0	29	97	38	31	0	0	0	0	31	209	91	30	0	0	0	0	67	250	33	46	0	0	0	0	16	132	53	12	0	0	0	0	42	17	123	41
e1adb594aa74e45f10ca901100b280cd	0	0	0	0	0	0	0	0	0	0	0	0	0	0	0	0	0	0	0	0	217	77	0	0	0	0	7	0	490	185	322	152	0	0	0	0	0	0	0	0	0	0	0	0	67	0	35	24
13d234c0b506d365f1caedddc2fe0a95	15	0	0	11	31	44	21	5	0	0	0	0	35	8	15	10	64	38	38	219	89	24	51	19	18	31	52	32	191	96	66	72	0	8	0	0	30	33	11	0	0	0	0	0	92	8	55	36
62b967a83e3f23b3babeaf69f7048ad4	0	0	0	0	0	0	0	0	0	0	0	0	0	0	0	0	476	349	484	158	0	0	0	0	0	0	58	0	0	0	0	0	0	0	0	0	0	0	0	0	12	0	0	23	0	0	0	0
63ee96ca96305ffa6f95f01607e71983	0	0	8	0	0	0	0	0	0	0	0	0	0	0	0	0	0	0	55	0	9	43	29	100	45	58	150	136	155	61	127	34	67	0	182	51	30	23	13	24	63	26	15	11	8	0	35	0
5e6b74ba056be7372ef4e433807df562	56	87	68	51	180	140	209	432	43	84	0	78	0	0	0	0	0	0	0	0	0	0	0	0	0	0	0	0	0	0	0	0	0	0	0	0	0	0	0	0	0	0	0	0	0	0	0	128
7df3a7f79476e5e3fd2dc8c620640d34	0	0	0	0	0	0	0	0	0	0	0	0	0	0	0	0	0	0	0	0	46	0	59	0	0	140	69	174	58	60	75	38	66	92	239	23	57	22	29	27	57	56	25	58	28	22	28	0
79013bf2b0f95b2619a6dd9f22a997e7	0	0	0	27	69	59	0	26	0	0	0	0	57	0	0	0	0	0	0	0	236	133	23	27	0	0	0	0	238	104	61	41	0	0	0	0	28	0	52	123	0	0	0	0	177	0	53	0
cac7d7f105d66361d93f1fb7cbe8b4ec	0	0	0	0	0	0	0	0	0	0	0	0	0	0	0	0	0	0	0	0	0	0	0	0	0	0	0	0	410	275	444	401	0	0	0	0	0	0	0	0	0	0	0	0	0	0	0	0
2ad0053798a111d7441b45c0e06e6acb	3	0	0	0	0	0	0	0	0	0	0	50	0	0	0	0	122	0	0	29	0	10	8	0	102	0	5	49	0	0	0	0	57	89	127	0	0	0	0	0	102	76	78	403	85	50	84	0
dc9cb3f4b25a9e022f3f8a993555484b	43	165	30	12	61	11	79	165	27	45	0	21	0	11	25	52	12	0	0	0	0	0	0	0	0	0	0	0	0	4	5	0	91	27	7	70	20	13	56	154	70	62	30	32	14	0	46	67
e1361b30bf1985d995e254842a370e36	0	0	67	0	0	0	0	0	0	0	0	0	0	0	0	0	0	0	985	195	0	0	0	0	0	86	183	0	0	0	10	0	0	0	0	0	0	0	0	0	0	0	0	0	0	0	0	0
7115e255af654ca6f415262862f852b8	0	0	0	0	0	0	11	25	0	0	0	0	0	0	0	0	0	0	0	0	0	0	0	0	0	0	0	0	0	0	0	0	0	0	0	588	204	143	246	275	0	0	0	0	0	0	0	33
d901c17a3ed6f5709364d311b0e7ffa5	0	0	0	0	0	0	0	0	0	0	18	0	0	0	0	0	0	0	46	24	0	16	17	22	32	33	2	1	199	116	103	93	174	96	40	16	105	85	105	106	8	19	17	0	21	0	0	11
fd68e01d11bd7ae043a45849e98ba929	0	0	0	0	0	0	0	0	0	0	0	0	0	0	58	0	0	119	0	199	0	0	0	55	63	0	0	128	69	188	320	318	0	0	0	0	0	0	0	0	0	0	0	0	0	0	0	0
40b8ea586615458fe2cdd8f3e6581d7f	0	0	0	0	0	0	0	0	0	0	0	0	0	0	0	0	0	0	0	0	0	0	49	58	0	0	58	56	111	108	163	115	0	39	345	0	0	0	122	131	29	0	0	0	0	0	131	0
45bb52015fdd247471b8e8dd28ef5eb2	0	119	0	0	34	0	0	0	72	136	28	0	0	0	0	0	13	15	11	0	0	0	0	0	81	122	69	0	0	0	0	0	162	105	32	0	0	0	0	0	169	107	71	168	0	0	0	0
51a0aebc47cf95012a6c066f2e819288	0	0	0	0	0	0	0	0	0	0	14	38	0	0	0	0	0	5	0	0	0	0	0	0	0	0	37	0	28	0	0	0	0	0	0	0	0	15	0	0	472	176	207	191	175	41	59	53
38dc95702dc5808f9e5b05c50324383f	0	0	0	0	25	0	0	0	0	0	0	0	0	0	0	0	0	0	23	0	73	0	76	72	32	23	0	56	101	100	142	162	8	25	69	0	175	109	68	64	12	0	0	0	0	0	51	44
b477fedde2ee3f1f1c8b720eee7d5ee6	0	0	0	101	164	110	262	401	0	0	0	0	0	13	0	0	0	0	0	0	0	0	0	67	0	0	0	0	0	0	0	0	0	0	0	0	60	16	0	0	0	0	0	37	19	0	73	182
3382e48814c2b5b33d8bb64a5d2cb2d8	192	667	275	122	169	27	0	0	0	0	0	0	0	0	0	0	0	0	0	0	0	0	0	0	0	0	0	0	0	0	0	0	52	0	0	0	0	0	0	0	0	0	0	0	0	0	0	0
5fc126e2c6bef38de3de235572da1e0f	0	29	0	0	0	37	31	57	19	0	0	0	0	0	48	35	0	0	27	0	0	0	0	0	0	0	0	43	0	0	0	33	0	0	0	579	0	147	0	370	0	0	0	0	0	0	0	46
93069cd6155320b8c301570b7f2118ab	0	0	0	0	0	70	93	175	0	0	0	0	0	0	63	33	0	0	0	50	0	0	0	0	0	0	0	84	0	0	34	149	0	15	0	35	20	23	131	291	0	0	0	27	19	0	30	158
00ed3524718d5b42adcd791892d0c858	0	0	0	0	34	108	165	548	0	0	0	0	0	0	16	62	0	0	0	0	0	0	0	0	0	0	0	0	0	0	12	30	0	0	0	29	21	25	79	118	0	0	6	0	0	0	93	152
bd21c4cff7ea53f37c8fce3694ab427c	0	0	0	0	0	0	0	0	0	0	0	0	136	0	0	0	0	0	0	0	514	197	20	0	0	0	0	0	0	9	292	280	0	0	0	0	16	0	8	0	0	0	0	0	0	6	19	0
0ebcf76cdd3420b7da1b9fed6e5cb01d	6	109	9	0	15	0	0	0	70	115	5	0	0	0	0	0	0	0	0	0	0	0	0	0	10	69	0	0	0	0	0	0	205	132	19	0	0	0	0	0	262	247	55	140	17	0	0	0
4a5ba13e3124438a31249f8457ca61ad	90	111	117	13	0	35	0	0	0	35	0	10	0	0	0	0	0	23	0	0	0	0	0	12	0	94	0	0	66	102	109	29	24	19	15	7	35	38	23	19	227	74	25	68	37	6	14	7
e91481b35b0ba70b6e07a51b4a2b874a	0	48	0	36	16	0	0	0	38	72	0	0	0	0	0	0	42	81	0	0	0	0	0	0	205	659	84	48	12	0	0	0	61	42	15	0	0	0	0	0	0	0	9	15	0	0	0	0
3b5eedef7de63baba40424c7867bf57f	0	0	0	0	0	0	0	0	0	0	0	11	29	0	0	0	28	0	0	82	37	64	112	114	0	0	91	57	67	134	250	183	0	0	0	34	0	49	110	28	0	0	0	0	0	0	0	0
b13df42cdc4ad7403ca2d503d47db3b6	153	413	220	184	124	30	0	0	22	53	0	0	0	0	0	14	0	0	0	0	0	0	0	0	18	12	0	0	0	0	0	0	0	0	0	0	0	0	0	0	72	39	33	50	21	0	13	0
58b5575453e9a37bf233ad8ca0d69fb8	0	0	0	0	20	66	5	0	0	0	0	0	8	14	26	11	0	78	61	0	19	148	220	134	0	0	67	0	31	24	21	0	0	0	185	0	66	95	42	125	0	0	0	0	0	0	0	0
c13d5a0e491f53f5528094074567527a	0	0	0	0	0	0	0	0	0	0	0	0	0	0	0	0	0	0	0	34	0	0	0	43	0	0	78	317	0	57	151	63	73	83	281	89	0	31	44	115	0	0	0	0	0	0	0	0
d7eb69a27e819c1face1e4832590a770	0	64	33	28	31	0	0	0	0	0	14	38	5	0	0	24	15	8	27	59	0	0	0	18	130	156	21	244	0	58	48	20	0	26	98	52	0	12	19	33	23	13	17	93	16	0	14	0
772865b44e224cdef7d28b076e4ea928	0	0	0	0	27	0	0	0	0	0	0	2	0	0	0	0	8	0	485	271	0	0	45	0	114	0	169	183	20	0	0	20	13	7	66	0	0	0	0	0	11	8	0	0	3	0	0	0
1a0484e68b2ff52881dcbd06f85fbd7b	0	0	0	0	0	0	10	0	0	0	0	0	0	0	0	0	0	0	0	0	0	0	74	111	0	38	48	64	39	67	54	70	0	0	231	151	72	0	0	0	113	0	19	109	34	20	68	59
c138c44e7d9e1c18f281c4096123dc55	9	47	8	7	0	0	0	0	30	96	15	37	0	0	0	0	356	120	276	21	0	0	0	0	40	177	0	0	0	0	0	0	39	31	0	0	0	0	0	0	49	20	5	42	18	0	0	0
8d74f30649a2a0738e9eced842c3f518	0	0	0	0	0	0	0	0	0	0	0	0	0	0	0	0	0	0	122	274	0	0	0	0	0	44	43	164	33	55	163	68	13	18	45	58	10	24	61	62	69	39	19	27	19	0	13	0
e7323a3a9c233abdd9e6fc8811e89a7a	0	0	0	0	0	0	0	0	0	0	150	352	0	0	18	0	0	0	352	0	41	8	0	0	0	0	120	257	19	38	23	0	0	0	52	0	0	10	0	0	0	0	0	0	0	0	0	0
f4bec42af14cccc69509318f736544fc	42	235	82	27	0	10	0	0	69	92	12	0	0	0	0	0	41	38	0	0	0	0	0	0	73	136	0	0	0	0	0	0	49	28	0	0	0	0	0	0	112	104	78	145	23	0	25	16
c29f54b6ad55ebfcc3aa6034ac687d4d	0	0	0	0	0	0	0	0	0	0	0	51	0	0	0	0	11	0	220	510	15	0	51	22	13	0	434	23	0	0	0	13	61	7	0	0	0	0	0	0	0	0	0	0	0	0	0	0
47b7340b542d4208fc676839230034dc	23	53	44	18	4	0	0	0	37	5	0	0	0	0	0	0	494	434	220	4	8	0	0	0	0	0	0	0	3	0	0	0	10	16	0	0	0	0	0	0	0	29	11	16	0	0	0	0
7e7884ba6ad887f23dca829803ac6da8	0	0	0	0	0	0	0	0	0	32	0	0	0	0	0	0	0	0	0	245	0	0	0	0	14	93	37	0	0	17	0	0	387	54	199	20	0	0	0	0	159	28	69	63	12	0	0	0
2d0d3db98fca0fd377d7ae66960b6a27	0	0	0	0	0	0	0	0	0	0	0	0	0	0	0	0	0	0	0	0	47	142	152	127	0	12	0	0	120	46	144	47	141	143	128	0	0	67	13	98	0	0	0	0	0	0	0	0
135719c69af530f8f0bbd6b7f28bb922	40	163	147	78	121	25	0	3	69	200	5	0	0	5	0	0	0	0	0	0	0	0	0	0	6	0	9	0	0	0	0	0	76	24	45	0	2	0	0	0	160	70	110	41	8	0	15	0
ddd3acd20ec65ff8c3f0bc80f60a8b7e	40	137	0	0	0	0	0	0	104	450	4	0	0	0	0	0	255	10	63	154	0	0	0	0	17	161	13	0	0	0	0	0	6	0	0	0	0	0	0	0	7	0	0	0	0	0	0	0
402926da359eba6ffa05f67eefd95307	0	0	21	0	0	0	22	0	0	0	0	0	0	0	0	0	0	0	0	0	61	45	26	0	0	0	0	0	420	140	364	309	0	0	0	0	0	0	0	0	0	0	0	0	0	0	12	0
df5d75f52636cfb7dcdc50be59b9d393	0	0	0	12	0	0	0	0	0	0	0	0	0	0	0	0	54	0	145	0	15	30	73	0	0	0	44	34	62	95	35	25	50	140	379	18	15	32	57	32	0	12	29	16	0	0	0	11
269e3a99342e5f58d15e36230cd7f80e	0	0	0	0	10	0	0	0	0	0	0	6	0	0	0	0	0	0	316	0	5	0	29	14	0	0	35	28	82	114	313	128	30	24	101	0	32	26	0	0	34	0	38	0	36	0	0	11
4bbdb10b635a3d5cf1455a71e30695ea	0	73	118	0	42	0	0	0	0	16	37	40	32	0	0	46	0	0	0	0	0	0	26	0	0	0	0	0	0	0	0	0	0	0	0	0	248	53	116	74	104	69	18	66	43	0	125	65
2263283977e5d2d877181515f74f0a79	0	0	0	0	0	0	0	0	0	0	0	0	0	0	0	0	0	0	0	0	111	132	83	0	0	0	0	0	559	249	70	37	0	0	0	0	0	75	0	0	0	0	0	0	93	0	0	0
9def465df01c257f9f1c042fc367f2f6	26	86	11	0	10	0	0	0	5	39	0	0	0	0	0	0	577	330	33	12	0	0	0	0	14	108	10	17	0	0	0	0	48	21	0	0	0	0	0	0	0	28	23	9	0	0	0	0
5b673b3da7d2044c69a78873536ffd7a	5	0	0	0	18	0	0	0	0	0	0	14	45	31	23	0	0	0	0	0	13	29	8	0	0	0	0	0	630	112	209	82	8	0	15	31	17	13	13	0	0	0	0	0	33	0	35	22
2712f7cde7a9f23c3ebe8bfe9c2c4481	69	142	124	93	56	14	0	0	147	258	36	15	0	0	0	0	68	0	0	0	0	0	27	0	94	106	51	0	0	0	0	0	10	0	0	0	0	0	0	0	0	35	20	36	0	0	0	0
5a118f4a18f305b5e564543ae0a445d3	0	0	0	0	0	0	0	0	0	0	0	0	0	0	0	0	0	0	92	0	0	0	0	0	37	34	53	8	0	0	0	0	347	440	329	0	0	0	0	0	0	0	46	0	0	14	0	0
0a282df3cba78497ecadb8baeffa83d3	110	243	67	56	32	0	0	0	304	322	43	20	33	36	31	10	28	0	0	0	0	0	0	0	24	0	0	0	0	0	0	0	0	0	0	0	0	0	0	0	28	0	7	0	0	0	0	0
08301b87dd64c110d9ff10d436542f52	0	0	0	0	83	0	45	30	0	0	0	0	0	0	0	0	0	0	0	0	0	0	0	15	0	0	90	41	91	96	449	325	0	0	6	0	0	0	0	0	0	0	0	0	0	0	61	57
88b97b14391cc94821b8727e6b8d0bd0	0	0	0	0	0	0	0	0	229	397	67	0	0	0	0	0	378	249	68	0	0	0	0	0	0	0	0	0	0	0	0	0	0	0	0	0	0	0	0	0	0	0	0	0	0	0	0	0
7e2c64aa1b5980bff175b28eb9b2a6e6	0	0	0	0	50	49	77	0	0	0	0	0	50	15	11	13	0	0	0	0	111	94	98	41	0	0	0	0	190	119	89	18	0	0	0	0	64	38	65	40	0	0	0	0	79	10	36	30
1886173be462124e398dac647963b406	0	0	47	4	0	0	0	0	0	0	0	0	0	0	0	0	0	0	0	55	0	30	66	110	0	0	0	0	242	160	178	109	0	0	139	38	50	31	69	38	0	0	0	0	0	0	0	20
761bb682a9646f65b3bc48adb97d13ab	67	108	93	113	68	9	34	33	86	400	44	109	6	0	14	8	0	0	0	0	0	0	0	0	20	29	11	0	0	0	0	0	11	20	28	0	0	0	0	0	43	0	12	7	0	0	0	11
5b679e6468327b86b327ad22d7b67d3a	0	0	0	0	0	0	0	0	0	0	0	0	0	0	0	0	0	0	0	0	108	236	318	43	0	0	26	60	45	43	120	63	0	0	99	0	14	62	87	60	0	0	0	0	0	0	0	0
dab49c092341c6e86cd29c54a53482a8	0	8	0	0	0	0	0	0	0	0	0	0	0	15	0	0	0	0	0	0	23	183	91	148	0	0	19	0	38	115	109	145	16	0	46	33	21	53	105	87	0	0	0	0	0	0	66	47
73104aa974cc2e7f7c72abd7a33a2929	0	0	0	0	0	0	0	0	0	60	0	0	0	0	0	0	384	192	56	270	0	0	0	0	85	79	26	26	0	0	0	0	29	24	0	0	0	0	0	0	56	51	25	0	0	0	4	0
d9caae28f2b127a7d111b083df9628ba	0	0	0	0	19	10	0	0	0	0	0	0	15	6	0	7	0	0	0	0	0	117	0	0	0	0	0	0	529	235	54	16	0	0	0	0	30	23	0	0	0	0	0	0	247	11	34	13
66e880d0447aa73aa13c4d2b96bd2e96	0	0	0	0	15	0	0	0	0	0	0	0	25	0	0	10	0	0	0	0	277	110	195	55	0	0	0	0	195	146	62	43	0	0	0	0	54	60	57	12	0	0	0	0	0	0	46	0
499a6b1e0ef550ebe8ecaf6ddd27de5d	0	0	0	0	0	0	0	8	0	0	0	0	0	19	0	12	0	0	0	0	24	25	31	135	0	0	0	0	70	164	262	83	0	0	0	0	81	45	43	86	0	0	0	0	128	19	93	34
72202acbb02723b518ed17155ee4033c	0	0	0	0	0	0	0	0	0	0	0	0	0	0	0	0	0	0	0	0	0	0	0	0	0	0	0	0	51	52	304	79	0	0	23	0	189	97	252	267	0	0	0	0	35	0	0	13
d2c55e30268a765ff57831935d9d0d3d	0	0	0	0	0	0	0	0	0	0	0	0	0	0	0	0	0	0	21	0	16	48	86	129	0	0	0	53	0	119	126	82	0	34	235	0	45	58	102	141	0	0	0	0	0	0	59	0
a22e0bd47f5922994a493f165346ec2c	0	0	0	0	66	0	26	0	0	0	0	0	35	0	0	0	0	0	0	0	39	20	0	0	0	0	0	0	727	140	0	0	0	0	0	0	64	51	0	0	0	0	0	0	181	0	0	0
48813868222e86c642523cec52b4e279	0	0	0	0	0	0	13	0	0	0	0	0	0	0	0	16	0	0	0	0	0	0	65	121	0	0	0	40	74	103	0	48	13	0	133	44	113	37	60	98	0	0	8	67	77	20	113	83
775fe6f7adf358fd07087a391e8db74a	0	0	0	0	0	0	0	0	0	0	0	0	0	0	0	0	0	67	183	712	15	0	0	0	91	48	65	114	0	0	0	0	33	15	0	0	0	0	0	0	0	0	0	0	0	0	0	0
0f4f523e455a687c8314ffcbcaf6872f	0	0	0	0	0	26	0	0	0	0	13	0	8	0	10	0	0	48	50	106	0	0	0	0	39	198	69	0	0	0	0	0	160	72	193	0	0	0	0	0	154	52	25	70	21	0	12	12
c60e12a24e3de6260682866c40c0c3bf	10	117	133	77	51	39	0	0	46	220	409	127	32	26	25	24	0	0	0	0	0	0	0	0	0	0	0	0	0	0	0	0	0	0	0	0	0	0	0	0	0	0	0	0	0	0	0	0
7c6efd21d0aa06c6351d142e043137fc	0	0	0	0	0	0	0	0	0	0	0	0	0	0	0	0	0	0	0	0	0	0	0	0	0	0	0	0	0	0	0	0	222	319	708	33	35	15	0	0	0	0	0	0	0	0	0	0
362d788f1556209a5ad1ea64dca9f6c4	0	0	0	0	0	0	0	0	0	0	0	0	0	0	0	0	0	0	256	0	0	0	46	86	0	0	0	58	0	75	211	0	0	0	63	71	116	151	100	97	0	0	0	0	0	0	0	0
8c2834330af562b3215cd53f966205f9	0	0	94	0	30	0	0	19	0	0	0	0	54	26	0	34	0	0	0	0	39	54	54	83	0	0	0	0	164	85	133	164	0	0	0	0	82	0	0	48	0	0	0	35	0	0	61	69
83c9e26fb3534de2d77d59003a549165	0	0	0	0	0	0	0	0	0	0	0	0	0	0	0	0	0	0	0	447	40	99	53	0	0	0	0	0	73	123	292	194	0	0	0	0	0	0	0	0	0	0	0	0	0	0	0	0
d51e7ed1b35c56245b9076c732dbe67f	30	113	42	97	8	7	0	14	4	67	0	0	0	0	0	0	250	144	0	0	0	0	0	0	5	80	5	6	0	0	0	0	171	87	59	6	0	0	0	0	36	35	10	29	0	0	7	6
be5269cae528c019105e0257051824fc	0	0	0	0	0	0	0	0	0	0	0	0	0	0	0	0	0	37	165	774	0	0	0	0	53	0	28	67	34	0	17	0	56	44	42	0	0	0	0	0	0	0	0	0	0	0	0	0
fa48537a661475f15c3b352b77affcdf	0	0	0	0	0	0	0	0	0	0	0	0	0	0	0	0	0	4	52	52	0	0	0	0	0	25	184	370	0	0	0	0	39	104	361	55	0	0	0	0	14	13	12	22	9	0	0	0
377d86f6794d61797577f256feb94ff3	0	0	0	0	0	0	0	0	0	0	0	0	0	0	0	0	0	0	0	0	0	0	0	0	0	0	0	0	0	0	0	0	99	94	56	162	132	179	383	210	0	0	0	0	0	0	0	0
08088ba2a78ee75bbfea691305d47687	12	66	0	0	0	33	0	0	0	22	35	14	0	0	0	0	8	76	0	215	0	18	0	0	326	95	51	0	14	0	0	0	46	46	64	0	0	0	0	0	53	48	36	0	29	0	0	0
c50c5106c9fd917b3782aea8a27b9d62	0	0	0	0	0	0	0	0	0	0	0	0	0	0	0	0	38	12	20	56	0	0	0	0	0	10	0	0	0	0	0	0	739	320	110	0	0	0	0	0	0	0	0	0	0	0	0	0
ac2a4b439ef5b18db478be10a50c9ab4	0	135	33	35	0	0	0	0	0	0	40	0	0	0	0	0	72	57	0	0	13	0	0	0	0	0	0	0	0	0	0	0	238	127	74	0	0	0	0	0	151	93	81	104	50	0	0	0
72069a8b7969ebc7201c6793ddf3c8b0	0	0	0	0	0	0	0	0	0	0	0	0	0	0	0	0	15	4	6	217	16	15	20	19	0	52	55	134	46	78	55	18	15	85	291	22	0	0	0	16	21	17	9	26	0	12	12	25
e3a3f28e1dcf12a26a5fa7bffb8e2334	0	0	0	0	29	0	0	0	0	0	0	0	39	0	6	0	0	0	0	0	200	9	51	13	0	0	0	8	371	103	185	89	0	0	0	0	34	12	8	0	7	0	0	0	118	0	9	7
e57de99a4f64b7590aed7a4269992ff3	22	110	36	22	10	0	0	0	0	13	0	0	0	0	0	0	241	216	24	32	0	0	0	0	100	60	57	0	0	0	0	0	108	57	16	0	0	0	0	0	84	18	19	29	15	0	0	7
d17fe215842ad30b6a6329b3acc3aa8e	40	87	106	11	0	8	0	0	16	149	13	13	0	0	0	0	0	0	0	0	0	0	0	0	0	0	0	0	0	0	0	0	6	0	0	0	0	0	0	0	270	237	107	127	55	0	33	16
92f92f733c1cbb32402a94c9cf39dee3	92	176	87	45	0	0	0	0	70	157	0	0	0	0	0	0	192	36	73	0	0	0	0	0	60	0	0	0	0	0	0	0	111	38	18	0	0	0	0	0	46	42	17	30	0	0	0	0
02531696200060c8d59ab7166384973c	0	0	0	0	41	21	0	0	0	0	0	37	0	24	0	0	0	0	0	0	44	68	46	35	0	0	0	0	170	134	240	123	0	0	0	0	34	0	0	0	0	0	0	0	67	0	143	61
fb86deea2a194134d1c56a9b454d9996	0	11	29	0	20	0	0	0	0	0	11	0	0	0	0	0	0	0	18	267	0	0	0	0	35	13	33	0	0	0	0	0	280	212	227	0	0	0	0	0	42	0	32	37	0	0	8	12
0ee8da3ffbb0e949950da62b6ca17429	0	0	0	0	56	24	0	0	0	0	0	0	54	22	37	0	0	0	0	0	320	0	147	0	0	0	0	0	110	107	0	45	0	0	0	0	53	38	34	20	0	0	0	0	80	16	50	73
e6fe2fe3382821de975071dc89447c3c	0	0	0	0	30	6	33	13	0	0	0	0	0	4	0	0	0	0	0	9	0	67	114	142	0	0	0	29	69	32	165	71	0	0	67	51	77	51	100	95	0	0	9	0	0	0	24	28
df114407f2a7b50adacc320185d8ad69	0	0	0	0	0	0	0	0	0	0	0	24	0	0	0	0	42	0	43	271	0	27	28	0	59	162	0	32	0	0	0	0	208	152	104	0	0	0	0	0	51	0	31	46	0	0	0	0
de92c643769ff8bdc36341ba94f4dd04	85	285	103	45	9	0	0	0	147	387	42	6	0	0	0	0	7	0	0	0	0	0	0	0	0	8	0	0	0	0	0	0	0	0	0	0	0	0	0	0	42	51	18	24	18	0	0	0
55938eeaa63878dfc9e9aa4f9931c6b3	0	0	0	0	0	0	0	0	0	0	0	0	0	0	0	0	0	0	0	0	0	0	0	0	0	0	0	0	0	0	0	81	0	0	0	0	0	0	266	928	0	0	0	0	0	0	0	0
dda380a84ca959f7d562d80262d58fff	0	0	0	0	0	0	0	0	0	0	0	0	0	0	0	0	0	0	0	0	0	0	39	74	0	0	44	117	54	244	368	86	0	0	28	0	48	0	33	113	17	0	0	0	0	0	0	0
ccf5f0c79818e471faf8ea10e454d26d	0	0	0	0	0	0	0	0	0	0	0	0	0	0	0	0	9	225	0	158	40	0	60	0	135	45	49	191	92	43	0	39	0	26	0	0	0	0	0	0	29	15	0	0	34	0	40	34
f88c462514691e795fde5095a8ed2380	0	0	0	23	90	79	246	346	0	0	0	0	0	0	0	0	0	0	0	0	0	0	0	0	0	0	0	0	0	0	0	0	0	0	0	0	0	0	0	0	0	0	0	0	0	0	107	372
25bd3a0bb001963ebe38f64407179264	0	0	0	0	0	0	43	23	0	0	0	0	0	18	25	0	0	0	0	0	0	47	0	0	0	0	0	0	23	58	76	19	0	0	0	0	0	0	0	0	0	0	0	0	173	50	450	256
990d48c335c2c8e34718da1f27ce1acc	0	0	0	0	0	0	0	0	0	0	0	0	0	0	42	0	0	0	0	0	96	138	127	153	0	25	0	0	35	75	125	54	0	0	27	0	98	33	48	169	0	0	13	0	0	0	0	0
25fb7e831b2f2ad1458ada4a08f295ca	0	25	30	11	0	0	0	0	0	0	0	0	0	0	0	0	64	436	30	0	0	0	0	0	83	185	173	85	22	0	0	0	0	0	7	3	0	0	0	0	0	0	9	65	22	0	4	0
a427d8887e5c7fb3b12430140f8e1f04	3	5	0	3	0	0	0	0	3	0	11	0	0	0	0	0	7	0	82	82	11	0	0	21	145	122	100	299	0	65	0	0	74	66	62	0	0	0	0	0	14	32	8	24	5	0	8	0
18303f24d9344fb4410a4ef8e495627b	0	0	0	0	0	0	0	0	0	0	0	0	0	0	0	0	0	0	0	0	0	0	0	0	0	0	22	75	0	0	208	946	0	0	0	0	0	0	0	0	0	0	0	0	0	0	0	0
b5cc00270406d7914f9eb9a2fca99586	0	0	250	7	0	0	0	0	0	16	18	13	0	4	0	0	0	4	5	0	0	0	17	2	0	0	208	10	21	0	0	0	199	241	162	8	3	14	29	19	0	0	0	0	0	0	0	0
177eee29e8d9a2c8581aacec7a138f81	142	392	114	0	0	0	16	0	95	167	29	30	0	9	0	6	0	0	0	0	0	0	0	0	132	87	0	30	0	0	0	0	0	0	0	0	0	0	0	0	0	0	0	0	0	0	0	0
9f768bbe6dc700075d406d943458ee67	0	0	0	0	0	0	0	0	0	0	0	53	0	0	0	0	17	0	151	642	0	9	8	0	42	21	69	122	13	0	0	0	52	0	40	0	0	0	0	0	0	0	0	10	0	0	0	0
b127482c9b4856939d993f665ed43596	0	0	0	0	10	0	8	0	0	0	0	0	40	18	5	0	0	0	0	0	295	146	46	13	0	0	0	0	235	152	33	13	0	0	0	0	31	15	8	0	0	0	0	0	105	0	50	25
622d545a74cd1fcd06dc7053d783a4a0	0	0	0	0	0	0	0	0	0	0	0	0	0	0	0	0	0	0	0	0	0	0	0	0	0	156	59	29	0	0	0	0	147	112	340	18	15	0	0	0	133	70	65	52	27	0	21	0
c0224184bf6fb9803e675b2ab1c35f47	0	0	0	0	40	38	0	0	0	0	0	0	21	0	0	0	0	0	0	0	0	92	66	0	0	0	0	0	250	174	267	152	0	0	0	0	0	32	0	0	0	0	0	0	35	0	28	48
97d06819424618c49a13e187df57e8e2	47	93	69	0	0	0	0	0	0	37	0	0	0	0	0	0	254	134	119	301	0	0	0	0	93	95	0	0	0	0	0	0	0	0	0	0	0	0	0	0	0	0	0	0	0	0	0	0
f0ce6a3aba77f6f969efd77d0de3c5be	0	0	0	0	11	0	0	0	0	0	0	0	0	0	0	0	9	0	20	0	14	7	139	90	49	0	26	18	83	146	173	66	21	34	173	18	29	31	21	48	0	0	0	0	0	0	16	0
774714f561a1caf8af7f7629e63846ec	0	0	0	0	0	0	0	0	0	19	0	0	0	0	0	0	0	0	0	0	0	0	0	0	65	125	28	29	0	0	0	0	386	272	124	28	0	0	0	0	41	43	31	16	13	0	13	7
fcb31ef697de5bf855f10a0654cd1c86	0	0	0	0	0	0	0	0	0	0	0	0	0	0	0	0	0	0	0	0	67	36	56	0	0	0	0	180	103	111	108	62	0	0	100	0	78	75	160	87	0	0	0	0	0	0	9	8
79d5cc7d174f48c567a95f24d118b7e8	0	0	0	29	0	40	0	8	0	0	0	0	36	27	23	20	0	0	0	213	38	69	23	11	47	27	35	0	24	33	17	15	28	58	61	0	7	0	0	0	0	32	23	27	71	22	92	82
f0c020718f32b41b240c787a1b2ccbe9	0	0	0	0	0	0	0	0	0	0	12	12	0	0	0	0	0	64	485	73	0	0	21	33	94	49	176	123	18	0	30	0	0	0	30	0	0	0	0	0	0	0	0	16	0	0	0	0
39ed7419aa7153c421d7993a3923648c	0	0	0	0	0	0	0	0	0	0	0	0	0	0	0	0	0	0	0	0	0	0	13	0	0	0	73	140	33	58	99	68	0	58	338	125	0	126	51	0	0	0	0	50	0	0	0	0
74137909eac8e611c24cd8c9a5990691	0	0	0	0	0	0	0	0	0	0	0	0	9	0	0	0	0	0	0	0	114	0	0	14	0	0	8	11	716	60	125	91	0	0	21	0	13	0	0	0	0	0	0	0	43	0	0	0
40de9349271ed9ac67e067591d12a925	20	66	0	0	66	60	82	25	0	0	0	31	69	40	39	0	17	0	9	0	28	54	48	0	0	0	0	41	71	51	0	15	0	0	0	0	54	56	24	33	0	0	26	0	0	24	103	71
21d10da8e240ae21df9aa1c3c16bb2a5	0	0	0	0	0	0	0	0	0	0	0	0	0	0	6	0	0	0	0	0	0	52	203	524	0	0	0	0	144	101	127	61	0	0	0	0	0	0	0	0	0	0	0	0	0	0	0	0
989c13a5dd592f79af0b2ddd4b0b44ae	0	0	0	0	0	0	0	0	0	0	0	0	0	0	0	0	0	0	0	17	35	24	52	108	0	0	28	346	96	106	91	49	13	60	27	44	0	0	27	37	17	0	0	0	23	0	14	0
81903246993115b52ce1248307f136df	0	0	0	0	0	0	0	0	0	0	0	0	0	0	0	0	0	0	0	0	0	40	55	64	0	0	0	44	47	120	87	56	42	65	126	0	57	29	65	56	53	32	43	36	38	0	59	0
f6782c30105d88a2562b938a07625da9	2	0	0	0	37	0	0	0	0	0	0	0	95	41	0	0	0	0	0	0	0	249	79	0	0	0	0	0	129	74	44	83	10	0	0	0	35	57	33	0	0	0	0	0	153	0	63	29
8623ff468e8642b32444c89c9a87d6ef	0	0	0	0	0	0	0	0	0	0	0	0	0	0	0	0	0	0	494	0	0	0	0	0	0	0	325	127	45	25	0	0	0	38	158	0	0	0	0	0	0	0	0	0	0	0	0	0
642fa94e1f58b9dbfb1acea13b23d80a	0	44	0	0	14	0	0	0	0	37	10	0	0	0	0	0	124	169	0	25	0	0	0	0	280	140	55	36	0	0	0	0	97	40	0	0	0	0	0	0	56	41	22	0	13	0	6	0
fee4b62555a31e2b2e1269c10235c8ef	0	0	0	0	0	0	0	0	0	0	0	0	0	0	0	0	0	0	0	0	0	0	0	0	0	0	0	0	0	0	0	0	50	40	46	185	65	88	138	201	0	0	0	0	0	0	86	309
448c6793aea1571efdf453e94e9a29ed	0	0	0	0	45	32	15	17	0	0	0	0	34	15	34	10	0	0	0	0	58	154	24	0	0	0	0	0	268	207	35	11	0	0	0	0	18	82	0	0	0	0	0	0	75	10	41	16
92773f02e14b0d1ea548ee0f1851ddca	0	0	0	0	0	0	0	0	0	0	0	4	0	0	0	0	11	0	13	125	0	0	0	0	183	56	221	83	0	0	0	0	372	77	40	0	0	0	0	0	0	0	0	14	0	0	0	0
1f4c65382284457bfdcc04bc24e80bbc	0	25	0	0	22	0	0	0	0	0	0	0	0	0	0	0	0	55	94	0	89	67	0	19	0	0	0	0	106	158	59	88	0	0	0	0	76	61	30	73	0	0	0	37	26	0	40	71
2c13ae68eaab4f70be1c0a38f1980458	37	138	49	36	19	18	0	0	0	0	0	0	0	0	0	0	437	226	66	14	17	0	0	0	38	31	0	0	0	0	0	0	14	0	0	0	0	0	0	0	0	14	38	0	0	0	0	0
0f445a3a8b26ad4fad9e296ba2dc146d	18	49	22	14	0	0	0	0	176	397	35	0	0	0	0	0	40	37	0	0	0	0	0	0	94	223	78	9	0	0	0	0	0	0	0	0	0	0	0	0	0	0	0	0	0	0	0	0
59b51bceea91a5ac5b66d95fe13f242d	0	0	0	0	0	0	0	0	23	0	30	37	0	47	0	11	0	0	0	0	49	142	17	19	0	0	40	40	135	126	192	131	0	0	0	0	0	25	8	14	0	0	0	0	48	0	52	0
cb9831dd82f9406bdcae97dc07817c29	19	0	0	0	0	18	0	0	0	0	0	0	0	0	0	0	15	26	0	103	21	38	140	149	101	16	31	45	27	38	114	223	0	38	22	0	0	0	0	0	0	0	0	0	0	0	0	0
d819666e2d3aae3621f50cac64c1f1d0	0	0	0	0	0	19	0	0	38	99	0	0	0	0	0	0	0	0	0	0	0	0	0	0	262	594	94	0	0	0	0	0	0	0	0	0	0	0	0	0	39	0	0	37	0	0	0	0
c3dd3814fdddbe0645f7effaddddbdb6	0	0	0	31	87	98	177	292	0	0	0	0	29	58	61	56	0	0	0	0	0	0	0	0	0	0	0	0	0	0	0	0	0	0	0	0	0	0	44	101	0	0	0	0	0	0	71	76
ecf9edb21883f40eef8fc4f1485da970	0	0	0	0	0	0	0	0	0	0	0	0	0	0	0	0	0	0	0	0	145	28	53	15	0	0	0	0	475	145	162	69	0	0	0	0	59	0	0	0	0	0	0	0	30	0	0	0
3a1981581f0bbea31ab79262ca1f6bb5	42	46	72	0	0	0	0	0	44	82	17	36	0	0	0	0	0	0	0	0	0	0	0	0	167	75	19	0	0	0	0	0	190	116	44	0	0	0	0	0	56	76	19	41	36	0	0	0
d8dcc1a2972d40dd75d049841c7c3c05	0	0	308	172	246	69	13	0	0	0	213	142	12	0	0	0	0	0	0	0	0	0	0	0	0	0	0	0	0	0	0	0	0	0	0	0	0	0	0	0	0	0	0	0	0	0	0	0
31433c2e27d35657c75cf5717de35460	0	0	0	0	0	0	0	0	0	0	0	0	0	0	0	0	304	115	0	0	0	0	0	0	23	52	0	164	0	12	0	0	64	91	204	0	0	0	5	0	57	0	24	36	24	0	0	0
74fdd66f7c937b1a3deeabb7b5099f8f	0	0	4	0	22	20	12	18	0	0	0	27	124	18	0	0	0	0	0	0	122	118	24	32	0	0	0	12	237	108	43	0	5	0	5	0	21	39	6	0	0	0	4	0	60	0	39	53
2b791bad45cd6bfb0adf6bb47d0ba62b	0	0	0	0	0	0	0	0	0	0	0	0	30	0	0	0	0	0	0	0	39	0	53	20	18	0	235	12	146	161	217	104	0	0	0	0	0	14	0	0	0	0	0	21	28	0	39	33
a1b601413d65953bec13ae6ad0865409	0	69	74	0	0	0	0	0	0	0	0	0	0	0	0	0	92	0	0	47	0	0	0	0	63	0	0	0	0	0	0	0	140	97	0	0	0	0	0	0	157	132	107	191	0	0	0	0
24185a3c20d04047ec7b451719506d16	0	0	0	0	0	0	0	0	0	0	0	0	0	0	0	0	0	0	0	0	0	0	0	0	0	0	0	0	0	0	0	0	0	0	0	0	0	0	0	0	496	125	213	51	207	9	42	24
f95067857947639cfbe256f859bb2d81	0	0	0	0	28	0	0	0	0	0	0	0	0	0	0	0	0	0	23	158	0	0	0	0	0	0	63	0	0	61	109	51	131	134	254	41	51	0	0	0	62	0	0	0	0	0	0	0
87255876a77ff10916b0fc281478ac38	40	27	20	66	37	67	0	8	0	0	110	160	12	0	16	0	0	0	0	0	0	0	0	30	0	0	0	0	0	0	11	11	0	0	11	0	0	0	0	0	67	31	149	46	66	12	106	62
16f52ef67a65013600af7a817bbb6254	0	0	73	62	101	10	0	0	0	0	111	76	33	0	0	0	0	0	0	158	0	131	143	125	0	0	0	0	0	0	26	0	0	0	0	0	0	15	0	83	0	0	0	0	0	0	0	17
b96d3d331f915163b47f9d39b38c8397	0	0	0	0	0	0	0	0	0	0	0	0	0	0	0	0	47	20	377	208	17	25	0	0	107	146	73	42	0	0	0	0	24	49	9	0	0	0	0	0	20	0	0	0	0	0	0	0
20004d2f37746f27f0a5065f960721cd	49	135	54	45	11	25	0	0	18	20	0	0	0	0	0	0	0	0	0	0	0	0	0	0	0	21	0	0	0	0	0	0	183	105	47	0	0	0	0	0	123	113	88	69	0	10	31	13
8ce73e0092b2fa286096ecc3f0cbc36a	0	127	30	25	26	0	0	38	36	195	0	57	0	0	0	0	109	0	0	0	0	0	0	0	11	26	0	0	0	0	0	0	56	29	0	0	0	0	0	0	127	61	30	104	21	0	33	18
ede80a58e90d58a90b3f8e64fa4617c4	0	0	0	0	50	42	0	0	0	0	0	0	0	0	19	0	15	0	71	0	10	18	36	10	0	62	37	0	16	33	42	17	48	0	32	0	40	70	26	0	0	0	109	81	124	36	83	32
cc22c737e76b3d9cc20451e254071fa1	0	0	0	0	0	55	0	33	0	0	0	0	25	50	76	0	0	0	0	0	0	30	0	86	0	0	0	0	173	101	0	0	0	0	0	0	75	53	0	52	0	0	0	0	154	51	63	80
d08fe7018c90f4d4a24d8ef43fde75c4	37	8	14	11	0	0	0	0	12	0	70	61	0	16	5	22	21	0	182	2	37	2	34	35	0	25	61	50	6	3	7	5	11	5	28	7	14	3	54	7	110	40	59	45	16	0	6	25
abaec59fefec3e2dbeab119431066c2f	0	0	0	0	0	0	0	0	0	0	0	0	0	0	0	0	302	365	244	215	0	0	0	0	0	30	0	0	0	0	0	0	0	0	0	0	0	0	0	0	0	0	0	0	0	0	0	0
54987d20995eb3bca6d92e4e206b7654	0	82	0	51	0	0	0	0	128	247	61	37	0	0	0	0	0	0	0	18	0	0	0	0	0	0	0	93	0	0	0	59	72	61	0	0	0	0	0	0	110	135	0	0	0	0	0	0
742363fe81e547c20fa715b878e579d5	0	0	0	0	0	0	0	0	0	0	0	0	0	0	0	0	0	0	0	0	0	22	39	21	0	17	0	31	137	286	347	191	0	0	0	0	33	17	0	0	6	0	0	0	0	0	0	0
3296dba15d8fa4d78dd06edd432d244d	0	0	0	0	0	0	0	0	0	0	0	0	0	0	0	0	0	0	0	0	0	0	0	0	0	0	0	30	0	0	0	0	649	228	235	0	0	0	0	0	0	0	0	0	0	0	0	0
8fdae094be46c918cf8366ea5f9c17c2	42	103	43	0	0	0	12	0	216	313	5	0	0	0	0	0	51	0	0	0	24	0	24	20	0	0	0	0	73	31	0	0	0	0	31	0	37	24	0	0	0	0	0	17	31	0	43	0
f9e68b1fa9004a508e0d68dae6c6382b	0	0	0	0	0	0	0	0	0	0	0	0	0	0	0	0	0	0	0	539	0	0	0	0	0	0	61	400	40	0	0	71	0	29	0	0	0	0	0	0	0	0	0	0	0	0	0	0
c21fa10290c48aed2296f4879a1f06f4	0	0	0	0	62	0	35	0	0	0	0	0	0	0	0	0	0	0	0	0	63	0	0	0	0	0	0	0	159	113	213	179	0	0	0	0	0	49	0	0	0	0	0	0	119	0	147	0
612a30b19d116d622ca934587034f7e9	0	0	0	0	0	0	0	16	0	0	0	0	0	0	32	20	0	0	0	0	0	0	36	0	0	101	0	0	0	0	0	0	0	0	0	174	57	57	225	294	0	0	0	0	0	0	31	95
bf938ff79c77657ac9336ddf00552ab2	0	0	0	0	0	0	0	0	0	0	0	0	16	0	0	0	0	0	0	0	76	89	38	51	0	0	0	0	172	232	30	0	0	0	0	0	89	70	0	0	0	0	0	0	173	0	95	0
95012651865f320a0e6f56074c0f891b	0	0	0	0	0	0	0	0	0	0	0	0	0	0	0	0	245	167	4	0	0	0	0	0	0	48	0	0	0	0	0	0	305	155	38	0	0	0	0	0	26	71	34	16	22	0	0	0
c8def45c28124afe4ad810990f8e696d	0	0	0	0	0	0	40	0	0	0	0	0	92	0	0	19	0	0	0	0	32	259	66	0	0	0	0	0	226	77	0	73	0	0	0	0	43	0	0	0	0	0	0	0	139	15	49	0
e3bf82bdb7759e2fc0e5e7f856853454	46	134	38	11	18	0	0	0	118	220	0	7	9	29	0	0	142	0	0	0	0	0	0	0	0	0	0	0	20	26	12	12	16	0	0	0	10	19	10	16	55	66	29	22	0	0	11	31
497f975a56f02529e437bd0123363cfd	0	27	0	0	0	0	0	0	40	41	0	0	0	0	0	0	94	27	0	0	0	0	0	0	379	380	77	0	0	0	0	0	40	0	0	0	0	0	0	0	18	0	0	0	0	0	0	0
f480ee51cb1da6ca0ee0aec602d6df0d	0	0	0	8	0	0	0	0	0	0	0	0	0	0	0	0	0	0	88	559	37	0	0	0	12	0	22	120	24	82	49	34	21	26	0	0	26	0	0	0	0	0	0	0	15	0	0	0
054dd4b890d6e9e80e059d5a76d55f1a	0	0	0	0	0	0	0	0	0	0	0	0	0	0	0	0	0	0	0	0	32	29	67	161	42	0	0	36	97	83	89	76	0	27	168	40	22	31	48	43	0	0	0	0	0	0	32	0
9ed15780dd4296a615c1508dc1680612	0	0	250	0	0	64	47	14	0	0	0	0	5	0	7	24	0	0	53	0	0	23	15	69	0	0	0	0	62	0	0	0	0	0	128	0	75	60	45	102	0	0	0	0	49	0	0	28
297fddb8aefa291a6ac1ae1243056b7f	0	0	0	0	28	41	162	752	0	0	0	0	0	12	0	11	0	0	0	0	0	0	0	0	0	0	6	0	0	0	0	0	0	0	0	0	0	0	3	3	0	0	0	0	0	0	21	81
42f1ab83c0a39d3f7fb1aade890f08a1	13	0	6	8	0	0	0	0	0	0	0	0	0	0	0	0	0	0	0	0	25	0	20	49	0	11	67	91	122	164	118	82	0	0	29	0	74	31	44	21	16	40	0	46	0	0	25	17
c4cb685d5f024c9b9c070d82feb0ac40	0	0	23	0	0	0	0	0	0	0	0	0	0	0	0	0	0	0	0	55	37	24	48	20	0	0	0	0	41	72	182	73	0	0	47	48	26	38	231	152	0	0	0	0	0	0	0	0
1a7aaef453a02e66496488d26d513269	0	0	0	0	0	0	0	0	0	0	0	0	0	0	0	0	0	0	0	0	12	31	78	718	0	0	0	0	59	31	60	126	0	0	0	0	0	0	0	0	0	0	0	0	0	0	0	0
53095f1c45b88c11242739a4e3a51b49	5	0	208	12	0	0	0	0	0	0	14	0	0	0	0	0	0	0	15	38	0	0	0	0	0	45	61	0	0	0	0	0	99	102	324	22	0	0	0	0	39	9	66	34	21	0	0	0
01b472648b9cdd3482575568ccada640	0	0	0	0	43	6	0	0	0	0	0	0	40	27	21	0	0	0	0	0	82	86	50	33	0	0	0	0	222	159	68	21	0	0	0	0	37	44	0	0	0	0	0	0	115	0	38	21
db59912aa7fe226b332af14b78589ad5	0	0	0	0	0	0	0	0	0	0	0	0	0	0	0	0	0	0	0	0	0	13	5	0	0	0	0	12	40	59	17	0	0	0	0	33	178	130	381	212	0	0	0	7	0	0	21	3
c5f31099441b67df7af477a124cc2a93	0	0	0	0	0	0	0	0	0	0	0	0	0	0	0	0	0	0	0	0	0	0	33	21	0	0	53	92	68	146	138	29	0	24	316	0	26	42	50	29	0	0	0	32	0	0	11	0
ab13bd84a75b68bb0d70ca1f0b8c95dd	11	10	0	0	0	0	0	0	0	17	0	0	0	0	0	0	0	0	0	93	0	23	0	0	0	0	117	356	27	34	65	66	97	53	30	33	31	0	0	0	31	0	0	0	13	0	0	0
10110eea6aec79ee91a5f0175cf93c4b	0	0	0	0	0	0	5	0	0	9	0	0	45	69	12	0	0	0	0	0	63	107	62	74	0	0	0	0	217	103	46	49	0	0	0	0	138	0	0	0	0	0	0	37	40	0	0	27
60240a1cd97c7ccfeb8b7fdc76e16209	0	0	0	0	0	0	0	0	49	0	0	0	0	0	0	8	0	0	20	0	0	0	0	0	0	0	81	23	0	0	12	31	43	224	502	0	18	0	0	0	29	11	21	23	0	0	8	0
e3e6dc451873dcaf6dea260d77d8a068	44	80	0	0	0	0	0	0	0	0	0	0	0	0	0	0	54	0	37	233	0	0	0	0	75	66	0	0	0	0	0	0	133	72	0	0	0	0	0	0	109	65	51	59	24	0	0	0
78342f3f768c5884c74f436e438f9fe9	0	37	0	0	0	0	0	0	25	0	0	25	38	0	0	0	0	21	0	33	0	0	0	0	40	68	37	35	0	0	0	0	252	185	90	12	0	0	0	0	76	0	29	37	17	0	44	0
2ae3dbffee648da6d3debfa15ceeeb4f	0	26	0	0	0	0	0	0	0	0	0	0	0	0	0	0	0	16	0	0	0	0	0	0	56	44	83	15	0	0	0	0	339	293	105	0	0	0	0	0	105	0	14	5	0	0	0	0
3e08cce1a89ba78f7f9d0d85756e7160	0	0	0	0	33	0	28	0	0	0	0	0	151	49	43	0	0	0	0	0	0	48	86	0	0	0	0	0	79	87	0	15	0	0	0	0	33	89	13	0	0	0	0	0	197	0	82	67
a1157abfe6824ad722e4c943070b6150	0	0	0	0	130	49	13	6	0	0	0	0	21	85	74	0	0	0	0	0	73	94	57	56	0	0	0	0	6	76	25	32	0	0	0	0	16	82	0	0	0	0	0	0	91	18	53	40
201219ab437e5de3d56771f551823f64	0	0	0	0	130	45	0	0	0	0	0	0	50	31	25	13	0	0	0	0	147	128	100	0	0	0	0	0	131	59	13	0	0	0	0	0	31	56	27	0	0	0	0	0	41	14	22	30
3a6fb653f0afead9d864fbbe516a3d5b	0	0	0	0	0	0	0	0	0	0	0	0	0	0	0	0	0	0	0	0	0	0	0	0	0	0	0	0	0	0	0	0	0	0	0	57	41	118	346	528	0	0	0	0	0	0	0	0
7d53920cf3df94ec3639ebadfc0895b5	0	0	0	0	0	0	0	7	0	0	0	0	0	0	0	0	0	0	18	285	0	31	23	0	0	0	21	49	95	50	45	31	0	35	207	29	29	24	28	24	0	0	0	11	17	0	30	0
eeab29364ed56637bb6e5af7876c7c4d	0	0	0	0	0	0	0	0	0	0	0	0	0	0	0	0	0	0	0	0	65	0	27	0	0	0	0	51	188	191	93	35	0	0	19	9	72	19	20	19	140	49	33	40	0	0	19	0
aa098bb12857264634b14e0d48b79e1d	34	0	15	0	0	0	0	0	22	0	19	0	0	0	0	0	7	7	0	0	28	0	107	19	11	12	31	85	53	53	41	43	60	57	56	20	31	46	19	27	63	33	20	52	15	0	0	0
3474de849144e112a0cf467cf9f01aee	0	55	0	0	0	0	0	0	92	290	49	39	0	0	0	0	0	0	0	0	0	0	0	0	138	59	0	18	0	0	0	0	0	0	0	0	0	0	0	0	95	115	0	76	38	0	20	0
9f212eca3dd2f65dd89e0ac2e1985965	0	0	0	0	0	0	0	0	0	0	0	0	0	0	0	14	0	0	0	0	30	0	63	52	0	0	0	80	61	50	0	38	0	0	130	37	104	72	108	50	7	0	25	23	0	0	102	37
1416f59cda8eeba3a197037871b2d5ef	0	0	0	0	0	0	0	0	0	0	0	0	0	5	0	0	0	0	0	0	156	0	41	0	0	0	0	0	677	30	0	0	0	0	0	0	30	0	0	0	0	0	0	0	141	0	0	0
4bd02260c383e29a91ad756415259d19	0	24	75	21	13	0	0	0	0	0	37	52	0	0	0	0	0	11	8	0	59	124	99	30	0	0	0	0	43	57	94	61	80	0	38	0	39	44	39	31	0	0	0	0	0	0	0	0
ff045014964ddc4350ea7db8191fb6c7	0	17	0	0	0	0	0	0	0	0	0	0	0	0	36	0	0	42	0	0	0	9	76	0	0	0	19	0	91	48	83	128	77	52	115	20	110	0	0	33	0	0	51	32	0	0	0	40
224e36fa185b6e2f7c4f4f4d2899e619	0	0	0	0	0	0	0	0	0	0	0	0	29	5	0	0	0	0	0	0	139	70	83	16	0	0	0	0	419	77	110	44	0	0	0	0	12	9	0	0	0	0	0	0	46	3	17	0
0d726d34100670051435cb53fdb60184	0	0	0	0	0	0	0	0	0	0	0	0	0	0	0	0	0	0	31	0	0	0	0	0	0	0	0	0	0	0	0	0	290	100	0	0	0	0	0	0	211	188	103	134	15	0	7	0
b6ad4abbd186f3a58522076c238d3da4	0	0	0	0	0	0	0	0	0	0	0	0	0	0	0	0	0	0	0	26	20	0	0	0	0	0	0	37	168	177	259	177	0	0	0	0	18	0	0	0	0	35	0	0	45	0	81	36
06925b1a1d69f8864e817e7061516b0b	0	0	0	0	0	0	0	0	0	0	0	0	0	0	0	0	0	0	198	0	0	0	0	0	0	0	183	95	0	29	56	40	0	58	206	22	0	27	109	55	0	0	0	0	0	0	0	0
bde9047208294cd30c0f566135cd7c9e	0	0	0	0	0	0	0	0	0	0	0	0	0	0	0	0	0	0	0	0	24	0	75	0	0	0	37	0	160	141	219	219	0	0	0	0	41	0	0	32	0	0	0	0	130	0	0	0
5175b49a0aeec126171ad56bcfede57b	0	0	31	0	0	0	4	0	0	0	0	63	0	9	15	15	0	0	17	0	0	0	0	0	102	23	122	61	29	19	0	0	111	117	143	22	0	0	0	0	32	24	0	43	16	0	16	36
f6474992557938afdd573c1a6d6a8808	0	0	0	0	0	0	0	0	2	0	0	0	0	0	0	0	0	0	33	90	24	71	105	67	109	63	61	73	37	59	89	63	0	29	60	0	35	0	0	0	0	0	0	0	0	0	0	0
b5f4b1484622d0b67efbf72b76fd26d1	0	0	0	0	0	0	0	0	0	0	0	0	0	0	0	0	0	0	0	0	0	0	0	0	0	75	498	0	0	0	0	0	81	208	208	0	0	0	0	0	0	0	0	0	0	0	0	0
cfec1a8e0bd675d335052fd5da59a74d	0	12	0	0	0	0	0	0	0	0	0	153	0	0	0	0	112	120	0	439	0	0	69	44	33	0	68	0	0	0	0	0	0	0	0	0	0	0	0	0	0	18	0	0	0	0	0	0
9f426d4d6926acc408d3b644d7533ed1	38	204	64	0	0	0	0	0	34	115	0	0	0	0	0	0	16	0	0	0	0	0	0	0	120	280	17	0	0	0	0	0	14	0	0	0	0	0	0	0	52	40	27	45	0	0	0	0
01d47a4713393091c3d7d9eefe710702	23	78	37	3	45	9	0	0	89	138	11	44	0	0	0	0	102	0	0	0	0	0	0	0	0	118	12	0	0	14	12	0	24	28	0	0	0	0	0	0	75	99	25	50	29	0	0	0
560533a829ea649d795f368d18ae9869	101	83	44	0	0	0	0	0	0	41	19	0	0	0	0	0	152	199	94	0	0	0	0	0	0	46	0	11	0	0	0	0	102	39	0	0	0	0	0	0	0	49	29	55	0	0	0	0
eb4ad98ea070ae5e84fb665c1f942aba	0	0	0	0	47	0	0	0	0	0	0	0	24	28	0	0	0	0	0	0	112	123	51	18	0	0	0	0	211	149	89	22	0	0	0	0	0	42	0	0	0	0	0	0	119	24	0	0
2496edab5f2b27d22b50c7072820e492	0	0	0	0	27	30	0	0	0	0	0	24	0	0	0	0	30	0	43	181	19	39	59	14	0	21	112	139	0	32	38	32	17	0	74	62	0	0	37	26	0	0	0	0	0	0	0	0
c574bad0371ccb8bdfcb40dc29b33106	0	0	0	0	0	0	0	0	0	0	0	0	0	0	0	0	0	0	43	0	0	28	62	62	0	0	19	32	71	150	110	84	0	26	107	27	32	29	47	39	28	16	0	0	0	0	42	0
b6f0202e189cf460bac32cdbcc964f65	0	0	0	0	0	0	0	0	0	0	0	0	0	0	0	0	0	0	0	0	0	0	33	43	0	0	0	0	229	200	240	37	12	0	77	0	92	12	26	51	0	0	0	0	0	0	0	0
507d016bf2ea3f1fe96eaed0820aafa9	0	19	0	24	23	0	6	3	0	0	9	0	4	13	17	21	0	11	0	20	5	22	79	62	0	0	38	0	54	36	84	128	14	0	37	27	59	38	23	42	34	0	0	25	14	12	17	29
3fd2710c51a4934180cc932f7a534159	0	0	0	0	0	4	0	0	0	0	6	0	0	0	8	0	8	0	34	7	0	11	0	160	0	8	54	130	0	41	91	58	67	51	100	0	83	32	8	36	0	13	9	0	0	8	22	0
fe54a03b77a6b503acd37155f0ab0562	39	98	74	43	0	6	0	0	44	68	0	0	5	0	0	0	0	0	0	0	0	0	0	0	51	107	14	17	0	0	0	0	110	44	18	0	0	0	0	0	84	85	80	42	19	0	0	0
e681187181c17461bed49972baf3aa96	0	0	0	0	0	0	0	0	0	0	0	0	0	0	0	0	0	0	274	289	0	0	0	0	64	55	142	85	0	20	27	16	0	0	68	0	8	0	0	0	0	0	0	0	0	0	0	0
19a5b0ba8d6355afcbdd811fae2cb9ca	0	0	0	0	158	34	7	0	0	0	0	0	106	21	4	0	0	0	0	0	70	51	16	0	0	0	0	0	59	35	12	0	8	0	0	0	104	40	0	0	0	0	0	0	222	7	62	27
f9b4514d025f950f68af2b2607846d52	0	0	0	24	53	53	112	210	0	0	0	0	0	0	31	37	0	0	0	0	0	0	0	0	0	0	0	0	0	0	0	0	0	0	0	0	0	0	0	0	0	0	0	21	22	16	108	352
d9e513e5749c1be48acd8176f40bf121	0	0	0	0	65	0	0	0	0	313	0	0	0	0	0	0	0	0	0	0	0	0	0	0	115	0	0	0	0	0	0	0	0	0	0	136	0	0	0	74	0	103	0	163	0	0	69	0
954a1b5b72f0e6f8b54297564609833b	0	0	0	0	0	0	0	0	0	13	0	0	0	0	0	0	0	253	169	186	0	0	0	0	13	0	87	34	3	0	11	3	47	124	24	0	2	3	0	0	12	34	6	9	0	0	2	0
81cb0e989ded6259e2a9a1f2c73658ef	0	0	0	0	0	0	0	0	0	0	0	47	10	0	0	10	0	0	20	48	3	0	0	0	38	56	32	288	41	0	0	6	75	59	148	20	0	7	0	9	21	20	0	59	0	0	18	0
22b2abca9965503e8bffcb9da2a3a85a	22	40	0	0	23	26	21	0	0	0	0	0	0	0	0	0	0	0	0	0	8	0	41	33	0	0	0	0	0	0	0	35	36	31	12	65	39	36	127	369	16	12	0	0	0	0	27	15
9a37616d4b16c2f0cccef7e722e3229d	0	0	0	35	35	52	0	0	28	0	0	0	0	0	27	0	0	0	33	226	28	19	25	54	56	0	39	0	87	0	61	48	0	47	40	0	0	24	0	0	0	0	0	0	0	0	46	23
80b3d0a9800a20aa505c07d5a08001d7	0	0	0	0	0	0	0	0	0	0	0	0	0	0	0	0	29	0	0	0	0	60	83	0	12	27	31	0	109	53	52	0	51	31	285	0	42	0	0	0	27	0	17	43	24	13	44	0
a32935c749d2a96269aa24589c3bd69b	0	0	0	0	0	0	0	0	0	0	0	0	0	0	0	0	114	21	4	10	0	0	0	0	47	0	0	0	0	0	0	0	366	231	71	0	0	0	0	0	55	47	21	42	0	0	3	0
ed94307990fdee4a13061d4667ec7437	0	0	0	12	0	0	0	0	0	0	0	0	52	0	10	0	0	0	0	0	103	54	59	65	0	0	0	0	110	103	117	69	0	0	0	0	29	40	17	32	0	0	23	0	51	5	45	34
58658d1b4b0bde9cbf9be75da60f20fd	0	10	0	0	0	0	0	0	0	0	0	0	0	0	0	0	0	0	0	0	18	0	0	0	0	0	46	0	21	0	73	29	131	200	240	0	67	61	56	0	15	0	23	37	0	0	0	0
a8e27f950e9e8169ca6c256b8a3c9d1b	0	0	0	54	0	0	0	0	0	0	0	0	0	0	0	0	0	0	0	0	0	0	0	0	0	0	0	0	0	0	0	0	0	0	0	0	0	0	0	0	89	100	68	114	85	0	146	371
6263e113ff17d4c2cd92e17cb22a144b	11	0	0	0	0	0	0	0	0	33	0	17	0	14	0	0	57	0	0	124	0	0	16	0	0	153	80	127	32	0	0	37	32	39	43	17	0	0	0	0	0	26	41	61	31	0	25	0
503c4a0f9d25ca88bd3080a87df6242d	0	0	0	0	0	0	0	0	0	0	0	0	0	0	0	0	0	0	0	0	0	0	0	0	0	0	0	17	67	0	391	539	0	0	0	0	0	0	0	0	0	0	0	0	0	0	0	0
564d0df49a571696988e57cbba325813	0	0	0	0	24	30	0	0	0	0	0	0	53	45	15	0	6	0	0	0	262	85	50	7	0	20	0	0	75	91	62	0	0	0	0	0	34	70	0	0	0	0	0	0	53	0	31	0
bcf31223ec8ce4dc48de5da7ca1c508b	0	0	0	0	0	0	19	0	0	0	0	0	0	0	0	20	0	0	0	0	43	33	47	70	0	0	0	27	56	48	46	29	0	0	49	56	84	27	39	29	59	0	0	105	0	0	82	45
34a003519832864f8ead3e59d217a168	48	146	56	39	30	0	14	22	64	47	0	0	36	0	0	0	0	0	0	0	67	0	0	0	0	0	0	0	233	72	32	0	0	0	0	0	16	0	0	0	0	0	0	0	29	0	28	32
da4f88f5f4b76ffe2924d1bd6adab957	0	12	0	0	0	0	0	0	6	0	0	0	0	0	0	0	103	17	0	0	117	0	0	0	194	184	27	37	0	0	0	0	45	43	0	0	4	0	0	0	49	45	36	49	26	0	11	5
ec6cdac4fc791a6c6e4bca298ec424ca	0	0	0	0	30	0	0	16	0	54	0	0	0	0	32	47	0	0	0	0	15	0	0	35	0	78	59	62	56	65	87	36	0	0	24	0	0	0	30	0	59	0	0	16	0	38	95	76
23726f901e490b040d565cea322c62a8	0	0	0	0	0	0	0	0	0	0	0	0	0	0	0	0	0	0	0	0	0	0	0	0	0	0	0	0	483	90	208	128	0	0	0	0	0	0	0	0	0	0	0	0	61	0	40	0
79f18fed0f7edb97d38e562ec4ccf8de	0	0	1005	0	0	0	0	0	0	0	0	0	0	0	0	0	0	0	0	0	0	0	0	0	0	0	0	0	0	0	0	0	0	0	0	0	0	0	0	0	0	0	0	0	0	0	0	0
8ff5ef7946f9203f63e4b24d5151da26	0	0	0	0	0	0	0	0	0	0	0	0	0	0	0	0	0	0	0	0	0	332	0	0	0	0	0	0	63	361	90	158	0	0	0	0	0	0	0	0	0	0	0	0	0	0	0	0
542b73e9a89b14ff4723a67bf2c5ea88	0	34	59	17	0	19	14	0	0	0	30	26	0	0	22	17	0	0	0	0	18	195	87	104	0	0	0	0	29	0	0	0	0	0	0	0	42	47	44	179	0	0	0	0	0	0	0	20
1d98cddcf61c0a4c7e9478f24b56766d	0	0	0	0	0	0	0	0	48	0	0	0	0	0	0	0	0	0	245	174	0	0	0	0	0	52	111	67	30	32	25	0	31	28	46	0	0	0	0	0	30	38	0	0	45	0	0	0
fa91ecf2ae72c2824d7871ac90f16748	0	0	0	0	0	0	0	0	0	0	0	0	0	0	0	0	0	0	133	0	34	53	35	0	0	0	0	24	0	90	117	79	0	0	100	30	37	35	76	64	0	0	0	22	16	0	37	20
4a1c325471d5252adcac8918e9680f5f	0	0	0	0	77	43	0	0	0	0	0	0	69	20	0	0	0	0	0	0	297	45	0	0	0	0	0	0	54	52	0	18	0	0	0	0	75	0	0	0	0	0	0	0	197	13	41	0
d228d9f2fc02164ae89007cd98553218	0	0	0	0	0	0	0	0	0	0	0	0	0	0	0	0	0	0	0	0	0	0	0	0	46	83	528	39	0	0	0	0	187	101	16	0	0	0	0	0	0	0	0	0	0	0	0	0
b834b4ee6e9836c8fd294796fabaa879	0	19	0	0	0	0	0	0	0	27	0	31	0	0	0	0	0	0	0	0	0	0	0	0	0	26	38	34	121	89	116	43	112	27	189	99	0	0	0	0	0	0	0	0	24	0	0	0
94d82805b287cc8ee9bf24c2f93c5de8	0	0	0	0	0	0	0	0	0	0	0	35	0	0	0	0	0	0	0	0	10	0	0	31	0	0	0	0	0	0	0	21	0	0	0	405	127	86	119	143	0	0	0	0	0	0	0	18
023d38a721bdac10dcad134c3faff323	0	0	0	0	0	18	24	0	0	0	0	0	0	0	0	0	0	0	0	0	38	0	69	171	0	0	0	0	66	71	108	68	0	0	32	41	54	22	60	66	0	0	0	0	0	0	54	28
6717ad58b98a3426fc32c1deb8634c26	0	0	0	0	0	0	0	0	0	0	28	229	29	26	0	0	21	37	0	39	0	0	0	0	106	80	119	16	0	0	0	0	181	54	0	0	0	0	0	0	23	0	0	0	0	0	0	0
14ee225a83a7e1a88955513d40494d41	0	0	0	0	0	45	0	0	0	0	0	0	40	136	54	0	0	0	0	0	171	39	41	0	0	0	0	0	225	72	124	0	0	0	0	0	19	13	0	0	0	0	0	0	0	7	0	0
9ef448aa0fc5fa7e8d52969033458860	0	0	0	0	0	0	0	0	0	0	8	132	51	34	72	24	0	0	26	420	16	46	33	18	0	0	42	0	0	9	26	21	0	0	0	0	0	6	0	0	0	0	0	0	0	0	0	0
3268b5c2433c05ac45f8089269ba1d70	0	0	0	0	0	0	0	0	0	12	7	177	48	45	37	78	0	0	0	128	16	42	86	73	54	0	121	58	0	0	0	0	0	0	0	0	0	0	0	0	0	0	0	0	0	0	0	0
a273d2f7221ccb34fb6c1c9a306565ac	0	0	64	128	77	26	0	0	0	0	33	0	0	18	41	21	0	0	66	0	0	0	0	0	0	90	33	32	0	0	0	0	39	0	96	0	0	0	0	0	36	24	16	43	65	0	0	33
805a7377a0d72cce22052f9841197a49	0	0	0	0	22	12	0	0	0	0	0	0	49	21	0	0	0	0	0	0	149	34	14	0	0	0	0	0	338	87	66	15	0	0	0	0	43	0	0	0	0	0	0	0	113	0	18	0
f4520db0517f78af6b9676c854d0da75	0	0	0	0	0	0	0	0	0	0	0	0	0	0	0	0	0	0	0	0	21	0	61	0	0	0	0	18	78	112	109	38	89	131	181	0	18	22	23	23	0	0	11	0	19	4	22	0
d82dcdcacbf68a4d537f43b2b56a6772	0	0	0	0	0	0	0	0	0	0	0	0	0	0	0	0	0	0	0	0	0	0	0	0	0	0	0	1	16	0	0	0	9	0	0	266	227	247	214	0	0	0	0	0	0	0	0	0
f2ab3b461bb8664b35fe7788b0acd0ce	0	0	4	0	0	0	0	0	0	0	0	0	0	0	0	0	0	0	0	0	0	0	0	0	0	0	0	0	0	0	45	275	0	0	42	132	48	0	171	262	0	0	0	0	0	0	0	0
30f0fb0096412f6b3c32a2d0eb907d1c	0	0	0	0	0	0	0	0	0	0	0	0	0	0	0	0	0	0	0	49	14	14	13	19	0	0	8	80	59	45	35	0	0	27	307	41	66	37	74	81	0	0	0	0	0	0	10	0
34696d5ccb3f3c6ce0ffaac7e076b356	0	36	0	0	0	0	0	0	0	0	0	0	0	0	0	0	0	0	0	77	123	21	17	58	0	0	0	16	195	125	127	89	0	0	0	0	0	0	0	22	15	0	0	0	35	0	0	22
0ea679aa7d3eeca371dc1bae8f4b6ec8	0	0	0	0	0	0	0	0	0	0	0	0	44	0	0	0	0	0	0	0	0	116	67	0	0	0	0	21	227	153	68	74	0	0	0	0	50	0	0	0	8	0	0	0	104	0	46	0
9c097769fae5f63aa272022832c3099f	0	0	0	0	0	0	0	0	0	0	0	0	0	0	0	0	0	0	0	0	0	0	186	422	0	0	0	0	0	102	153	0	0	0	0	0	0	0	0	115	0	0	0	0	0	0	0	0
58eff5cc54b1c2f9cb52c7979dff5dd9	0	0	0	0	264	119	18	0	0	0	0	0	82	60	43	0	0	0	0	0	136	43	0	0	0	0	0	0	39	25	0	0	0	0	0	0	0	31	10	0	0	0	0	0	61	0	34	12
5fc83c83e68ef612d376121c02769694	0	0	0	0	11	4	0	0	0	0	0	0	38	53	20	0	0	0	0	0	49	54	25	0	0	0	5	0	248	114	93	77	0	0	0	0	15	81	0	0	0	0	0	0	33	5	51	0
be1f009651d9c86b9136e90378b9aedb	0	0	0	0	0	0	0	0	0	0	0	0	32	0	0	0	0	0	0	0	10	0	28	0	0	0	8	0	65	153	384	197	0	0	0	0	0	0	0	0	0	0	0	0	0	0	51	48
31c433e1a422a1c5373f42cee9c92fc3	0	0	0	0	0	0	0	0	0	0	0	0	30	0	0	3	0	0	0	0	102	8	0	0	0	0	0	0	415	56	0	0	0	0	0	0	6	6	0	0	0	0	0	0	335	14	0	0
ed4b086e5d5782aee6c86c3fe44922c9	0	0	90	20	0	51	36	26	0	0	40	19	8	18	29	53	0	0	0	0	0	0	33	15	0	0	0	0	16	0	21	26	0	0	0	0	50	95	120	193	0	0	0	0	0	0	0	12
b5d55c6813a89c47ec7d8b9283f32e1e	0	0	0	0	17	0	0	0	0	0	0	24	0	0	0	0	0	0	0	29	40	22	0	27	0	0	61	92	143	42	81	80	0	37	69	0	48	53	68	38	0	0	0	0	0	0	0	0
b78ee03cf41dea8102b696dcb34f703a	0	0	12	0	0	0	0	0	0	0	0	0	0	0	0	0	0	0	274	172	22	83	0	69	0	0	59	0	0	0	0	0	63	143	30	0	0	0	0	16	0	15	0	9	0	0	0	0
09ca62208b53eab60caf0ee866c04188	0	0	0	59	6	23	15	10	0	0	0	20	6	9	10	1	0	0	0	0	16	57	59	22	0	0	8	102	32	57	17	42	0	0	0	0	20	58	27	17	19	0	0	90	21	0	76	68
ae6385c05bd73d2916720f0c18380a61	6	22	8	25	0	0	0	0	0	0	0	0	0	0	0	0	214	294	50	292	0	0	0	0	22	27	0	0	0	0	0	0	0	0	0	0	0	0	0	0	0	0	0	6	0	0	0	0
713dd4bfbafbed65b8e07a996bb40a53	0	21	0	23	16	0	20	0	0	11	11	36	38	9	0	0	0	0	24	92	0	0	13	84	0	0	0	0	24	0	12	0	0	21	0	19	35	31	0	0	18	13	27	171	120	15	47	15
6bb1664109f1426f79d23ab4dae7e6dd	0	0	7	0	0	0	0	0	0	0	0	0	0	0	0	0	0	0	12	79	0	0	0	22	0	17	12	95	0	20	35	25	50	34	266	26	12	19	35	31	28	25	15	42	0	8	28	19
7cb1aeccd28ecbf7c47f2f8ebbf6ef65	24	0	0	0	0	0	0	0	0	0	0	0	0	0	0	0	26	0	0	107	0	0	0	0	23	29	124	98	65	36	96	22	90	89	132	0	0	0	0	0	0	0	0	0	0	0	0	0
bf4f627de76fe8e1c037a9e5369296d0	0	0	0	32	0	0	0	0	0	0	0	0	0	0	0	0	0	0	0	362	0	0	30	88	75	0	72	73	41	31	61	92	0	0	0	0	0	0	0	0	0	0	0	0	0	0	0	0
03103fc5221d7e88a4235f3afdb6c80b	0	0	0	0	21	42	31	26	0	0	0	0	47	36	49	16	0	0	0	0	78	36	29	0	0	0	0	0	122	106	25	15	0	0	0	0	26	34	0	0	0	0	0	0	142	13	31	29
ed3a4c207ab3a64e7d30ef581dca5fb4	0	23	0	2	0	0	0	11	21	79	0	0	0	0	0	0	0	0	0	0	0	0	0	0	179	146	0	0	0	0	0	0	65	47	12	0	18	9	0	0	70	85	57	71	9	0	23	23
071ab4ca3ff67c52a5a02b773c2d61dd	0	0	0	0	0	0	0	0	0	0	0	0	463	0	9	0	0	0	0	0	0	0	0	29	0	0	0	0	205	51	47	145	0	0	0	0	0	0	0	0	0	0	0	0	0	0	0	0
cd61b75968a6b82f4d6c0dcb944796a5	0	0	0	0	101	37	5	18	0	0	0	0	67	39	16	0	0	0	0	0	89	48	53	43	0	0	0	0	65	96	61	23	0	0	0	0	0	56	0	0	0	0	0	0	44	22	39	25
a0b3b406bd94cee339ab54099cf15b14	0	0	0	0	0	19	0	0	0	0	0	0	34	17	22	11	0	48	96	0	69	0	20	0	29	51	63	41	43	59	34	69	54	54	58	0	0	0	0	0	0	0	0	0	0	0	33	20
85f26b80536e3510cc0bf72e15a68520	29	111	52	14	0	3	0	0	33	0	0	0	0	0	0	0	145	182	0	0	0	0	0	0	87	54	0	17	0	0	0	0	21	19	0	0	0	0	0	0	53	46	13	38	25	0	0	0
3e5bb1ea85598ff23ef72fb2384b1ca1	19	28	57	0	24	28	0	0	12	107	13	0	0	0	0	0	191	21	17	40	0	0	0	0	113	68	0	0	0	0	0	0	24	41	11	0	0	0	0	0	52	30	29	0	17	0	0	0
1d72c0c0c457377ced16854e16a0729e	0	0	0	0	0	0	0	0	0	0	0	0	0	0	0	0	0	0	0	262	0	0	0	0	84	31	193	0	0	0	0	0	103	98	100	71	0	0	0	0	0	0	0	0	0	0	0	0
9e5ec9c850bfec6f67d817cd7a76a80a	0	0	0	0	0	0	0	0	0	0	0	0	49	0	0	0	0	0	0	0	32	0	31	0	0	0	0	0	734	81	0	0	0	0	0	0	0	0	0	0	0	0	0	0	0	0	0	13
23f3e276ff5edeafe575bebbca70837f	0	0	0	0	0	0	0	0	0	0	0	0	0	0	0	0	0	0	0	0	0	0	0	0	241	520	81	70	0	0	0	0	27	0	0	0	0	0	0	0	0	0	0	0	0	0	0	0
2b1b25708e4ff03d22a92eb28edc0b9f	92	223	138	0	0	17	8	0	43	185	49	13	0	0	0	0	21	0	0	0	0	0	0	0	0	40	16	0	0	0	0	0	31	26	0	0	0	0	0	0	0	20	0	14	0	0	0	0
cd2263657869dcbfb4af2011fcc8a999	0	95	0	0	0	0	0	0	0	55	6	0	0	0	0	0	202	153	47	0	0	0	0	0	34	67	24	0	0	0	0	0	83	17	0	0	0	0	0	0	47	43	25	26	6	0	0	6
c6db9fa6f4a267542abd12a92a1eb43b	0	0	14	0	53	0	0	0	0	0	0	0	38	15	0	0	0	0	0	0	42	84	28	0	0	0	0	0	121	105	161	67	0	0	0	0	22	48	30	13	0	0	0	0	65	12	17	0
6226d0567ced8b81de86c94e3c1fb877	34	98	66	29	0	0	0	0	39	76	0	0	0	0	0	0	80	181	0	81	0	0	0	0	0	63	30	0	0	0	0	0	0	0	0	0	0	0	0	0	91	27	0	39	0	0	0	0
972d29c427aa4b249c1ed6e3473e2bb5	0	0	0	0	0	0	0	0	0	0	0	0	0	0	0	0	0	0	0	0	0	0	0	0	0	0	0	0	0	0	0	0	561	250	65	3	0	0	0	0	0	0	0	55	0	0	0	0
77a74057549a2c813c7403f2464efeb0	36	0	4	0	0	0	0	0	17	0	0	0	0	0	0	0	12	20	395	13	0	0	0	24	119	27	0	18	8	16	1	1	22	0	0	0	0	0	0	0	27	39	24	46	38	7	14	0
743360aa14906530c17fbb232ebf4114	0	0	0	0	68	16	44	134	0	0	0	0	0	0	21	39	0	0	0	0	0	0	23	0	0	0	0	0	13	17	71	173	0	0	0	0	0	12	22	34	17	12	0	10	38	12	58	91
ea327f8a164abe22f3533b64947e1ffe	117	0	0	16	0	0	0	0	0	0	0	36	18	0	0	0	0	0	0	172	0	0	28	0	40	34	0	101	0	36	23	14	49	42	38	0	0	0	0	0	34	0	34	14	15	0	35	25
2415578e7e13c328bbd682833a3f2b1c	0	0	8	0	0	0	0	0	0	0	0	0	0	24	0	11	0	0	0	0	26	0	169	98	0	0	20	81	26	0	109	86	64	57	39	0	22	29	0	27	0	0	0	0	0	0	25	0
5ee8f306fc54e283aca8dea170a3b83f	0	0	0	0	0	0	0	0	0	0	0	0	0	0	0	0	0	59	195	0	0	0	0	0	19	30	385	0	0	0	0	0	155	77	0	0	0	0	0	0	0	0	0	0	0	0	0	0
9c7b4a149c1d8a139f20e52628bb593e	72	260	76	41	6	0	0	0	53	10	0	0	0	0	0	0	58	6	0	180	0	0	0	0	28	112	0	0	0	0	0	0	0	2	0	0	0	0	0	0	14	0	0	0	0	0	0	0
3c28873bf98b2fbf39234ec81f7e484d	0	0	0	0	0	0	0	0	0	0	0	0	0	0	0	0	0	0	0	0	13	12	96	165	0	0	0	29	63	60	82	81	0	0	0	0	104	7	41	70	0	0	0	11	0	0	36	48
d9f5d4fe498001ba6ca68c8e31969ff5	0	161	27	0	39	0	17	32	103	164	0	0	0	0	0	0	0	0	0	0	0	0	0	0	75	191	107	0	0	0	0	0	0	0	0	0	0	0	0	0	0	0	0	0	0	0	0	0
8282d8bdef813bf14421938bc04c2851	0	0	0	0	0	0	0	0	0	0	0	0	0	0	0	0	0	0	129	95	0	0	97	100	38	24	190	170	0	0	0	0	13	18	40	0	0	0	0	0	0	0	0	0	0	0	0	0
dd25c69dc139a6e009ec019208ac4a0e	0	0	0	0	0	0	0	0	185	478	54	195	0	0	0	0	0	0	0	0	0	0	0	0	0	0	0	0	0	0	0	0	0	0	0	0	0	0	0	0	0	0	0	0	0	0	0	0
cb3788d742b5008a6a43acfdacbb6a53	0	0	0	0	0	0	0	0	0	0	0	0	0	0	0	0	0	0	0	75	0	0	0	0	0	0	98	35	0	0	11	0	149	173	324	0	0	0	34	13	0	0	0	0	0	0	0	0
859746e45a92713bc5d921ebde2dc0c0	0	0	0	0	0	0	0	10	0	0	0	0	39	24	51	10	0	0	0	0	0	110	49	42	0	0	100	0	44	96	31	36	0	0	0	0	50	25	29	0	0	5	0	0	121	17	0	21
06315ce7a885dd98cb44ed7772155fe7	0	0	0	0	235	22	13	0	0	0	0	0	74	20	0	0	0	0	0	0	0	68	18	12	0	0	0	0	99	36	0	0	0	0	0	0	71	0	0	0	0	0	0	0	187	0	40	13
a6362c76f48292157233c3d46a1b228b	0	0	0	0	0	8	23	9	0	0	0	0	0	0	0	49	0	0	0	0	17	0	32	38	0	0	0	0	29	98	32	27	0	0	84	22	105	53	0	33	12	0	0	27	45	13	107	43
79713d45517e7fe733a7d274171340e8	49	209	39	10	0	0	0	0	21	22	0	0	0	0	0	0	155	87	0	0	0	0	0	0	0	27	0	0	0	0	0	0	87	54	9	0	0	0	0	0	44	34	30	27	0	0	0	0
12eb139086bd4d1d1b896f981fc86f81	32	50	0	75	66	18	0	0	46	25	23	149	0	0	0	0	18	0	0	0	0	0	0	0	61	0	0	0	0	63	62	65	0	0	0	0	0	0	71	0	0	0	0	35	41	0	0	0
6df5b184943c9c6112584e7173316086	128	269	137	36	64	0	0	0	0	0	0	0	0	0	0	0	0	0	0	0	0	0	0	0	0	218	45	0	0	0	0	0	0	0	0	0	0	0	0	0	0	0	0	0	0	0	0	0
4c6648f9b9495808a1353c498629037b	0	0	0	0	0	0	0	0	0	0	0	0	0	0	0	0	0	0	0	0	0	52	156	39	0	0	0	31	14	131	145	60	18	13	77	23	10	21	36	63	0	0	0	7	0	0	0	0
81eac596f1c877be5a74b8e160c3eb25	0	0	64	0	0	31	0	0	0	0	16	0	0	0	0	0	38	0	45	0	0	175	90	100	0	0	0	43	0	0	102	39	90	0	0	0	0	0	0	0	30	0	31	0	0	0	0	0
e4faf1bc6cb0c6c6add25e98cd9c61af	0	0	0	0	0	0	0	0	0	0	0	0	0	0	0	0	0	0	0	0	0	0	0	0	0	0	0	51	0	0	0	0	0	0	0	606	93	58	0	86	0	0	0	0	0	0	0	0
d3059781d36acb469a451d2ce6e3f646	0	0	9	4	0	18	0	7	0	0	0	17	0	0	0	0	0	0	0	58	0	0	0	0	0	79	165	77	24	11	29	0	0	102	89	20	7	10	0	11	15	19	31	42	0	6	20	23
bf81b028772fe33821e53dce1de902da	9	0	0	0	7	35	0	0	0	0	0	0	0	12	0	0	0	0	0	0	0	68	93	108	0	0	0	0	0	61	92	96	0	0	71	20	58	30	28	28	24	0	0	0	10	0	16	25
4cd3c9c4041c63ea6d48b228d99b7769	0	0	0	0	0	0	0	0	0	0	0	0	0	0	0	0	0	0	247	0	0	0	0	0	0	0	447	51	0	18	0	0	0	37	37	38	14	0	0	0	0	0	0	0	0	0	0	0
539b1fa70dd9511e87fe8bc586a3a6a7	34	14	84	0	0	0	0	0	0	42	16	0	0	0	0	0	33	23	41	0	0	0	43	0	66	122	72	0	58	0	16	0	62	36	38	0	0	0	0	0	35	53	0	0	0	0	0	0
40ccfac7970c67681ce847e5bf21f15f	0	0	27	0	0	0	0	0	0	0	0	0	33	0	20	25	0	0	0	0	36	62	75	17	9	0	0	0	49	53	29	31	0	0	3	0	85	103	68	107	0	0	0	8	14	0	34	0
79ea13197fb3dc7c9aed71eb2ca2223d	0	0	27	6	0	0	0	0	0	0	73	79	5	0	0	0	33	0	131	120	0	0	52	57	0	0	133	43	0	0	4	0	0	21	70	0	0	4	0	0	0	3	6	12	0	0	8	0
d217d5b1d5b5ec08b31f33c1ec77a4c1	0	0	0	0	16	27	0	0	0	0	0	0	0	12	16	0	0	0	0	0	48	32	21	17	0	0	0	0	178	136	59	39	0	0	0	0	28	30	29	18	0	0	0	0	60	7	74	39
f384e297776a3dc4437f1f38227fdecc	0	0	0	12	28	43	25	20	0	0	0	0	23	65	31	38	0	0	0	0	0	75	50	66	0	0	0	0	0	28	40	81	0	0	0	0	11	10	27	29	0	0	5	41	0	0	58	77
095f1fb02c2730dbc9ff3c3f3c785d65	0	0	0	0	0	0	0	0	0	0	0	0	0	0	0	0	0	0	0	0	0	0	0	0	0	0	0	0	0	0	0	0	0	0	0	0	0	0	0	0	194	56	166	29	314	27	76	21
81a766cadfaeef40341a6179209af41b	22	180	14	9	0	0	0	0	70	135	5	0	0	0	0	0	0	0	0	0	0	0	0	0	68	136	47	0	0	0	0	0	44	34	0	0	0	0	0	0	32	56	29	0	0	0	0	0
a8f59e11158f637190b46674eebe1d19	0	0	0	0	92	79	35	0	0	0	0	0	58	0	0	15	0	0	0	0	6	87	0	0	0	0	0	0	55	57	41	35	0	0	0	0	45	95	16	0	0	0	0	0	87	8	68	0
eb8e0aca476bc4b2032b67db814fad96	0	0	0	0	23	0	0	0	0	0	0	0	41	20	0	0	0	0	0	0	0	0	75	0	0	0	0	0	263	59	84	69	7	0	0	0	50	27	0	0	0	0	0	0	117	0	28	16
47d131b32dd68080b396720f22dcb1e0	20	24	11	0	11	0	0	0	74	69	0	0	0	0	0	0	158	278	5	0	0	0	0	0	114	36	0	0	0	0	0	0	11	24	11	0	0	0	0	0	0	0	5	26	0	0	0	0
470095e078f2146d88f87df5a97a8874	0	0	36	24	0	0	32	14	0	0	0	0	0	0	0	14	0	0	0	63	0	0	0	0	236	102	0	72	0	29	38	0	23	27	47	0	10	0	0	0	17	0	0	45	29	0	0	19
84ad2e470323e728a3e1c39da9cc8702	0	0	0	0	0	0	0	0	0	0	0	0	0	0	0	0	0	0	0	0	0	0	0	48	0	0	0	0	100	78	208	106	0	0	137	0	0	39	0	161	0	0	0	0	0	0	0	0
e99cc95760a4dc8a7377a8345fca3f83	0	0	0	0	0	0	0	0	0	18	0	0	0	0	0	0	0	0	0	0	0	0	0	0	0	0	0	0	0	27	149	300	11	0	20	101	38	45	71	96	0	0	0	0	0	0	0	0
76c53e26ed7de74e2ed7c232823f4079	0	0	0	0	61	75	0	0	0	0	0	0	0	74	0	0	0	0	0	0	0	49	0	0	0	0	0	0	116	271	0	0	0	0	0	0	0	29	0	0	0	0	0	0	115	40	44	0
e972357332c64db86814c3cabd61747c	0	0	0	0	0	0	0	0	0	0	0	0	0	0	0	0	24	0	0	0	0	0	0	0	0	20	0	0	0	0	0	0	347	276	111	34	0	0	0	0	0	36	26	0	0	0	0	0
68522020b00022543067a5fff8cc79fc	0	0	22	0	0	0	0	0	0	0	0	0	0	0	0	0	0	0	0	40	0	20	55	28	0	0	0	0	63	94	113	65	0	0	52	10	44	76	82	85	0	0	0	0	0	0	0	23
8c26653ae932d2601945803746284182	0	0	0	0	0	0	0	0	0	0	0	0	0	0	0	0	0	0	0	0	0	0	0	0	0	0	37	12	0	0	0	0	18	96	685	0	0	0	0	0	9	0	0	0	15	0	0	0
4129521bde4e78cef32d1774f19328ff	0	31	11	0	0	0	0	0	24	0	0	0	0	0	0	0	28	5	0	0	0	0	0	0	76	166	32	74	0	0	0	0	157	123	34	0	0	0	0	0	26	23	22	28	10	0	0	0
b63c246ceb1c85fa4e37a6bdf6f9494e	0	0	0	0	51	0	0	0	0	0	0	32	10	0	0	16	0	0	40	0	2	0	0	27	88	34	64	42	0	17	0	0	55	34	27	6	24	28	9	26	47	20	0	38	21	8	55	49
bd143fa9516f7d1046ca00d8a7c61cb2	62	186	73	97	52	9	0	0	0	19	0	0	0	0	0	0	0	0	0	0	0	0	0	0	0	80	18	0	0	0	0	0	48	45	13	0	0	0	0	0	46	45	0	76	0	0	0	0
6fdca3565e56193281381110351c5db4	80	190	41	39	17	9	13	14	92	176	15	0	0	0	0	0	0	23	0	0	0	0	0	0	0	0	0	0	0	0	0	0	0	0	0	0	0	0	0	0	71	32	24	10	0	0	16	6
f4b58c99be2c8446156ff9a3ff3cb090	0	0	0	32	9	0	0	0	0	0	0	8	0	0	6	0	0	0	62	0	31	0	45	108	0	23	0	71	0	15	63	13	0	0	66	100	43	25	88	60	0	0	0	0	0	0	0	0
0388e31356c295e8f51676496e85cf85	0	0	0	0	0	0	0	0	0	0	0	0	0	0	0	0	0	0	0	0	0	0	0	60	0	0	0	0	210	156	285	107	0	0	0	0	33	15	0	0	0	0	0	0	0	0	0	0
19677508bd8c98226e989e3f6fb75d10	0	0	0	0	0	0	0	0	0	0	0	0	0	0	0	0	0	0	0	0	0	0	0	0	80	0	0	0	0	0	0	0	201	87	0	0	0	0	0	0	211	95	0	138	54	0	0	0
fbd13e1872e7000f0c8352348b3ae329	5	0	64	58	10	14	6	0	0	0	0	0	0	0	0	0	0	0	0	85	0	0	102	142	0	0	51	0	0	0	0	0	41	43	57	0	35	12	12	13	0	21	60	19	8	0	0	5
770672aacdf7554e2d964c0fd48803f4	0	0	0	0	0	0	0	0	0	0	0	0	0	0	0	0	0	0	0	0	0	0	0	0	0	102	150	0	0	0	0	0	226	164	174	25	0	0	0	0	0	21	0	0	0	0	0	0
8880952e6c359c15e9146c4ecb5cf8a7	0	0	0	0	12	0	10	0	0	0	0	0	0	0	0	0	0	0	0	0	115	210	180	34	0	0	0	0	82	38	26	14	0	0	0	0	48	30	10	9	0	0	0	0	15	0	24	4
3c083e74bcd85338f1a4937adb239098	0	0	0	0	0	0	0	0	0	0	0	0	0	0	0	0	0	0	0	0	22	0	41	0	0	0	0	0	99	101	172	105	0	0	0	0	46	80	44	116	0	0	0	0	0	0	13	22
7e42114220274a0540de972a43fdae78	102	225	94	27	60	46	54	139	0	49	0	14	0	0	0	0	0	0	0	0	0	0	0	47	0	0	0	0	0	0	0	0	0	0	0	0	0	0	0	0	0	0	0	0	0	0	0	3
f7bad94400e7b9c51c3535a4ca04cb99	0	0	0	0	45	18	0	0	0	0	0	0	65	16	18	0	0	0	0	0	63	34	16	10	0	0	0	0	246	137	15	0	0	0	0	0	18	27	0	0	0	0	0	0	90	0	31	9
0337d036af44ebf61fcc975a7aa3d23f	0	0	0	0	0	0	0	0	0	0	0	0	0	0	0	0	0	0	73	0	0	0	0	0	223	105	187	60	0	0	0	0	58	52	87	0	0	0	0	0	0	0	0	12	0	0	0	0
92d5146e150268fce9583ae995340490	0	0	57	43	51	26	43	0	0	0	80	76	37	16	41	10	0	0	0	0	0	0	0	0	0	0	0	0	0	0	0	0	0	0	54	26	66	72	70	88	0	0	0	0	0	0	0	0
9de915b45c8384ced993544eb7109102	0	0	0	0	0	0	0	0	0	0	0	0	0	0	0	0	0	0	7	18	0	22	0	0	0	86	77	37	15	28	0	18	57	122	266	44	0	21	26	0	0	0	11	0	0	0	0	0
ccd0e34343123f9f0b5bbadd3df9118a	0	0	0	0	0	0	0	0	0	0	0	0	0	0	0	0	0	0	0	0	23	82	50	0	0	0	28	0	85	144	73	44	0	0	40	0	48	59	96	67	0	0	0	0	0	0	16	0
230a3fcbb9913824921c6c8a3c072ebb	0	0	0	0	28	0	0	0	0	0	0	0	100	0	0	0	0	0	0	0	67	60	15	0	0	0	0	0	240	52	43	0	0	0	0	0	59	0	0	0	0	0	0	0	140	0	47	0
c7d60d7249dcbf6913e79733c2241681	0	0	0	22	0	32	0	0	0	0	0	0	50	0	17	0	0	0	0	0	0	37	22	0	0	0	0	0	128	107	54	58	0	0	0	0	42	60	26	0	0	0	0	0	85	0	54	56
fb6791e93290b372c0283921bbc0a70d	0	0	0	0	0	0	0	0	0	0	0	0	0	0	0	0	0	50	105	411	0	0	20	0	25	0	0	0	65	47	73	54	0	0	0	0	0	0	0	0	0	0	0	0	0	0	0	0
a0bd32bcc84c0ce5b0738081f95f41c8	0	10	91	14	0	7	10	0	0	0	35	63	16	21	10	9	0	0	0	0	0	0	4	0	0	4	0	0	0	14	4	0	20	14	73	11	80	34	8	37	13	11	22	84	0	17	77	36
70c3ca419d345754f5fb3f1be44f61e3	0	0	0	0	0	0	0	0	0	0	0	0	0	0	0	0	0	0	224	0	0	0	0	0	0	0	236	37	0	0	0	0	89	112	150	0	0	0	0	0	0	0	0	0	0	0	0	0
6421b57e8131b9787ab13a660588edbb	0	0	0	0	27	22	0	0	0	0	0	0	156	0	0	0	0	0	0	0	27	40	0	17	0	0	0	0	510	0	11	0	0	0	0	0	0	0	0	0	0	0	0	0	37	0	0	0
554dac094407a1ddfe05a1f749641526	0	0	0	0	0	0	0	0	0	0	0	0	43	45	42	0	0	0	0	0	101	0	82	16	0	0	0	0	156	115	70	0	0	0	0	0	0	91	0	0	0	0	0	0	86	0	0	0
002b2895f2cc64d7f0965d58646c36c7	0	0	0	0	0	0	0	0	0	0	0	0	0	0	0	0	0	0	0	0	0	0	0	0	18	94	0	0	0	0	0	0	496	141	70	0	0	0	0	0	28	0	0	0	0	0	0	0
80be2d89ac6983401cd9fbd8d5381c4f	0	0	0	0	0	0	0	0	0	0	0	62	0	0	29	0	0	0	0	0	26	71	160	151	35	0	0	0	41	0	37	30	0	0	29	0	22	21	0	42	0	0	0	38	0	0	23	29
d921175b3e0e7e006167747f68b1ee7d	0	0	0	15	0	0	0	0	0	0	0	0	0	0	0	0	0	0	0	288	0	0	0	0	0	0	95	29	0	67	0	0	19	40	165	0	20	0	0	0	0	16	0	90	0	0	0	0
df674ae6b5196ecb2309583a8e8e5bb6	37	119	0	72	0	0	0	0	0	29	0	0	0	0	0	0	0	0	0	0	0	0	0	0	0	0	0	0	0	0	0	0	328	239	17	0	0	0	0	0	0	0	0	0	0	0	0	0
b481533b32753f2c2e2dc801d0930afd	0	0	12	30	0	13	0	0	0	12	0	0	0	0	0	0	0	0	0	306	34	0	25	0	34	0	13	39	15	46	30	7	7	19	27	17	5	10	14	12	0	20	13	36	0	11	23	11
9ba259407c6ec7da74f3696f013e5e65	0	0	0	0	0	0	0	0	40	0	0	0	0	0	0	0	0	0	0	42	0	0	0	0	0	0	0	0	0	0	0	0	80	58	54	46	0	45	98	168	62	48	35	63	0	0	0	0
194792955537240b625fc07ce33a13b9	83	338	53	6	44	0	0	0	78	188	24	0	0	0	0	0	24	0	0	0	0	0	0	0	0	0	0	0	0	0	0	0	0	0	0	0	0	0	0	0	0	0	0	0	0	0	0	0
c221d55415a9a3deec69ff3d279a71b5	0	0	0	0	0	0	0	0	0	0	0	0	0	0	0	0	0	0	0	0	7	0	0	0	49	80	8	57	32	76	189	40	121	74	88	0	0	0	0	0	17	0	0	0	0	0	0	0
fdc759fd8808de02c8ad8f9c94e3f1d9	0	0	118	41	92	41	30	11	0	0	10	73	32	24	13	24	0	0	0	0	8	14	0	0	0	0	0	0	39	0	0	0	0	0	0	0	67	37	37	83	0	0	0	18	14	0	10	0
b17685cf936f1a5fc858e2497069c837	0	0	0	0	0	0	0	0	0	0	0	0	0	0	0	0	0	0	0	0	0	0	0	0	0	0	0	0	15	85	215	36	0	0	0	0	66	41	153	224	0	0	0	0	0	0	0	0
c4962a9d4a46262ae566851c7a2094b2	0	0	0	0	0	0	0	0	0	0	0	0	0	0	0	0	0	0	0	69	0	0	0	0	0	0	61	137	0	0	0	0	158	225	173	0	0	0	0	0	0	0	11	0	0	0	0	0
1e2ea75377ffde156e52871f224faab1	0	0	0	0	0	0	0	0	0	0	0	42	0	0	0	0	0	0	0	207	48	0	53	77	0	0	11	0	47	30	47	39	0	0	27	0	50	42	63	49	0	0	0	0	0	0	0	0
ad839d7a26d3bfdaabef5e2779828c4f	52	102	20	116	15	23	0	0	42	39	6	5	0	0	0	0	0	0	0	0	0	0	0	0	0	0	0	0	0	0	0	0	15	10	0	0	0	0	0	0	85	111	66	57	40	9	0	14
164241c371519b8e58432eb9d1953601	0	0	0	0	35	0	0	0	0	0	0	0	0	0	27	10	0	0	0	0	0	239	103	113	0	0	0	0	0	0	0	0	0	0	0	0	80	95	0	123	0	0	0	0	0	0	0	0
4dcce8da1e1d1a8d65736dd978a55830	0	0	0	0	0	0	0	0	0	0	0	0	0	0	0	0	0	0	11	0	0	0	69	124	0	0	0	0	105	126	127	53	0	0	40	0	39	62	0	69	0	0	0	0	0	0	0	0
5c9e2d00cf7c518c75791d2e6f92e47d	0	0	0	0	0	0	0	0	0	0	0	0	0	0	0	0	0	0	136	345	0	38	163	34	0	0	14	79	0	0	0	15	0	0	0	0	0	0	0	0	0	0	0	0	0	0	0	0
c4dedf9f541f288c9ac4e8519c5aa507	0	26	0	0	0	0	0	0	52	0	0	0	0	0	0	0	116	296	95	77	0	0	0	45	0	71	0	0	41	0	0	0	0	0	0	0	0	0	0	0	0	0	0	0	0	0	0	0
531172c34cb2e2859c0f778d1ee29ff0	0	0	0	86	56	12	0	0	0	0	0	323	148	58	61	8	0	0	0	0	30	37	0	0	0	0	0	0	0	0	0	0	0	0	0	0	0	0	0	0	0	0	0	0	0	0	0	0
bc090fcf98111ab36f1413beea5bc0bd	32	126	34	26	33	0	0	0	43	63	0	43	0	0	0	0	0	0	0	0	0	0	0	0	39	68	27	0	0	0	0	0	147	0	0	0	0	0	0	0	44	31	26	36	0	0	0	0
e8a0664b4a579c6461cd781bb359fa97	0	0	0	0	0	39	0	10	0	0	0	0	46	57	15	24	0	0	0	0	98	77	44	0	0	0	0	0	167	71	0	0	0	0	0	0	29	53	0	0	0	0	0	0	35	0	51	0
0f965f557ff20cb252e971b5a1d7746b	0	0	0	0	0	0	0	0	0	0	0	0	0	0	0	7	0	5	0	0	0	36	98	39	0	0	19	31	119	45	96	48	3	6	32	41	58	22	28	43	0	0	0	7	0	0	18	15
09e5a909e2f48c06571ab34dd8b9a334	0	0	0	0	0	0	0	0	0	0	0	0	0	0	0	0	83	140	341	76	0	0	0	0	27	21	31	78	0	0	0	0	19	0	0	0	0	0	0	0	0	0	0	0	0	0	0	0
7080d67aa5f46698f680ea21ed4aa783	0	0	0	0	0	0	0	0	0	0	0	0	0	0	0	0	0	0	37	501	0	0	0	0	0	0	151	56	0	0	0	43	0	0	0	0	27	0	0	0	0	0	0	0	0	0	0	0
61a3217416b9729f8881ba6b58e9fb35	0	0	0	0	0	0	0	0	0	0	0	0	0	0	0	0	0	0	148	0	0	0	0	176	0	0	0	0	0	0	78	63	0	0	0	0	0	0	89	260	0	0	0	0	0	0	0	0
fb8814ccaee3c62a0c5537ef3a451efc	0	4	8	0	0	0	0	0	0	0	0	0	0	0	0	0	0	0	0	35	0	17	0	57	0	38	0	9	45	27	120	41	45	45	81	0	0	0	30	17	24	0	19	0	53	9	73	15
2902305798d244699d13b45994077b86	102	0	22	15	44	14	29	29	0	0	0	14	0	14	22	44	0	0	0	44	0	0	0	16	0	0	0	0	27	0	23	39	12	15	12	15	0	0	0	0	40	44	24	50	16	0	19	65
13a5baf9939149d61eac5b56ef0b21a7	0	0	0	0	51	9	0	0	0	0	0	0	14	15	36	14	0	0	0	0	64	37	62	31	0	0	0	0	80	111	48	0	0	0	0	0	28	61	20	0	0	0	0	0	67	11	28	23
fc7039b115c56fbf041b2c0cac51fcaa	0	0	0	0	0	0	0	0	0	0	0	0	0	0	0	0	0	0	0	0	0	0	0	0	0	0	0	0	0	0	0	0	0	0	0	362	138	88	117	105	0	0	0	0	0	0	0	0
9fbae6e20324c1fbae98d1aba251aa07	0	0	0	0	0	0	0	0	0	0	0	0	0	0	0	0	0	0	0	0	24	0	0	12	0	0	22	0	143	123	303	136	0	0	0	0	0	0	0	0	0	0	0	0	11	0	35	0
c2b3a2b29d7c805c142053c94c8c1d2f	26	127	0	0	74	0	0	0	0	0	0	0	0	0	0	29	7	0	0	0	0	0	9	6	15	159	43	0	0	0	0	0	166	65	7	0	10	0	13	0	0	0	0	0	0	0	16	36
fa3da25832055eae121ab6deb69016b5	0	89	104	77	21	0	0	0	0	27	0	0	0	0	0	0	0	0	0	0	0	0	0	0	0	0	0	0	0	0	0	0	0	30	0	0	0	0	0	0	134	89	103	101	32	0	0	0
4a2bf44129bed9c8de526a78f42b90e5	0	0	0	0	0	0	0	13	0	0	0	0	40	0	0	0	0	0	0	0	0	153	32	0	0	0	34	0	92	116	55	0	0	0	0	0	22	57	0	0	0	0	0	0	93	0	66	34
6330146b6a9b672ee92bbc6508f6aba3	77	132	65	77	0	0	0	0	0	117	0	0	0	0	0	0	0	0	0	0	0	0	0	0	0	0	0	34	0	0	0	0	102	58	0	0	0	0	0	0	43	55	45	0	0	0	0	0
edfa8c67e2785102711126b2952645bd	0	0	23	0	4	0	0	0	0	0	0	49	0	0	0	2	0	0	53	0	0	0	88	60	0	12	0	69	33	32	0	0	165	123	68	0	0	12	5	0	0	0	7	0	0	0	0	0
8dffd5591b76179f434539ac889b47bc	0	0	0	0	0	0	0	0	0	4	0	0	0	0	0	0	44	21	178	106	0	0	0	0	12	68	184	81	34	30	0	0	0	41	0	0	0	0	0	0	0	0	0	0	0	0	0	0
fd5a18c4cf598dc3cb06622eea114df8	0	0	0	0	0	0	0	0	0	0	0	11	0	0	0	0	43	0	0	164	0	0	0	22	20	30	77	248	33	30	40	60	12	0	13	0	0	0	0	0	0	0	0	0	0	0	0	0
873f6563d5f5eb06bbdda9d621ae424b	0	0	0	0	0	0	0	0	0	0	0	0	67	0	21	0	0	0	0	0	80	0	22	0	0	0	0	0	210	73	54	47	0	0	0	0	0	24	13	0	0	0	0	0	149	0	0	42
5f5e3413cd0758021a98b60616d7b813	31	44	76	0	33	0	0	0	0	12	0	0	0	0	0	0	27	95	0	0	0	0	0	50	0	0	0	0	69	85	85	0	33	0	31	0	0	0	0	0	46	30	22	31	0	0	0	0
1bfb1d99a8f9a0c8ffc0a730791e38c6	0	0	0	0	0	0	0	0	0	0	0	0	0	0	0	5	0	0	0	0	0	176	54	0	0	0	0	0	96	161	60	0	0	0	0	0	0	50	0	0	0	0	0	0	160	0	38	0
0d83324b0e2121518365c9d6820fd1e0	0	0	0	0	0	0	0	0	0	0	0	0	0	0	0	0	0	0	0	0	0	0	0	0	0	0	48	36	61	136	36	0	0	0	199	33	82	34	72	63	0	0	0	0	0	0	0	0
e109ce33dd96b20e7264faed4dc055d8	0	16	0	0	51	30	0	20	0	0	0	0	0	15	0	0	0	0	0	0	0	0	0	0	0	0	0	0	76	57	256	120	0	0	0	0	0	0	0	0	0	0	0	0	33	0	67	58
927c8248e7944022f9858c8bd2355d51	0	0	0	0	0	0	0	0	0	0	0	0	0	0	0	0	0	0	0	0	0	0	0	0	0	0	0	0	0	0	0	0	0	0	0	169	162	186	159	123	0	0	0	0	0	0	0	0
619a15b751a9102de0298ebcecb37562	0	0	14	0	0	0	0	0	0	0	0	36	0	0	0	0	0	0	116	0	0	0	0	0	0	0	0	0	73	77	127	53	0	0	84	48	15	39	65	51	0	0	0	0	0	0	0	0
497d36cfc888df23d3caa263cdaad460	0	0	10	0	0	0	0	0	0	0	0	0	0	0	0	0	0	42	0	0	0	0	0	0	125	30	552	23	0	0	0	0	15	0	0	0	0	0	0	0	0	0	0	0	0	0	0	0
feac3f9132b16c87a3112f26f493cacf	0	0	0	0	0	0	0	0	0	0	0	0	0	0	0	0	0	0	122	0	0	0	0	0	23	0	116	18	0	0	0	0	75	139	185	37	15	18	21	0	28	0	0	0	0	0	0	0
e7978f9100e7359688a57c4a724320ba	0	0	0	0	50	18	31	0	0	0	10	0	0	7	8	0	0	0	0	0	0	0	11	25	25	0	0	56	7	20	12	15	0	0	0	16	0	15	14	17	0	0	8	34	64	20	163	150
d21a68635091f85533ab714cf1f7b479	0	0	0	0	0	0	0	0	0	0	0	0	0	0	0	0	35	63	451	73	43	39	39	0	0	12	18	0	0	0	0	0	23	0	0	0	0	0	0	0	0	0	0	0	0	0	0	0
d7fe027ae1c47acb7347283dbed21586	0	0	45	0	47	0	0	0	0	0	19	0	0	0	0	0	0	0	92	272	0	0	0	21	0	0	93	92	21	0	0	12	0	0	67	0	0	0	0	0	0	0	0	0	13	0	0	0
f7d938e2e0745095e4a2b3ee10b6ba10	0	0	0	0	0	0	0	0	0	0	0	0	0	0	0	0	0	0	0	0	0	0	0	0	0	0	0	0	0	0	0	0	171	158	219	245	0	0	0	0	0	0	0	0	0	0	0	0
84108cbcbe6a59fd717f9a4fdc6d01e2	0	0	0	0	0	0	0	0	0	0	0	0	0	9	0	0	0	0	66	52	37	13	91	54	0	0	0	0	22	49	46	54	0	0	0	0	29	47	34	126	0	0	0	0	17	0	18	28
59845b09787cd66e76eca56f0957ef5c	0	0	0	0	0	0	0	0	0	0	0	0	0	0	0	0	0	0	0	0	0	132	134	285	0	23	87	30	0	0	0	36	30	20	15	0	0	0	0	0	0	0	0	0	0	0	0	0
5eb0bd0ca94ad42097fca5801ac4faa1	0	0	0	0	41	0	0	0	0	0	0	0	0	0	0	0	0	0	0	0	91	37	110	0	0	0	0	0	341	58	57	0	0	0	0	0	0	0	0	0	0	0	0	0	55	0	0	0
757f78a64e944e48c6bc2c69de017b8c	0	0	0	0	18	4	0	0	0	0	0	0	17	20	10	0	0	0	0	0	74	7	0	2	0	0	0	0	0	0	0	17	0	0	0	0	456	57	16	0	0	0	0	0	32	11	31	18
3f69a6b00a987f248b02f448ce1b6874	0	0	0	0	17	17	0	0	0	0	0	0	29	17	23	5	20	0	0	0	0	30	1	0	0	0	0	41	19	51	29	33	0	0	44	58	87	19	45	50	0	26	12	35	19	0	62	0
67fb35a52ff5f2f781bf6ad270931c7e	0	0	22	0	0	0	0	0	0	0	0	10	0	0	0	0	0	0	24	119	49	5	23	13	14	0	55	40	32	36	29	35	53	57	118	28	10	5	0	0	10	0	0	0	0	0	0	0
8f774869fff3eb4bc533a2fcd02bc849	0	0	0	0	0	61	0	0	0	0	0	58	0	38	28	0	0	0	84	20	0	0	0	34	0	0	0	105	0	0	0	0	0	0	68	0	0	54	23	32	0	0	25	66	16	11	34	30
261a79bf8c1faaaec4e3490ef71597f2	0	0	0	0	0	46	0	0	0	22	0	11	0	0	0	0	0	0	0	0	65	88	39	0	0	17	36	0	0	34	0	0	65	0	115	0	64	53	13	0	0	0	57	42	0	0	19	0
3c0bdf9f7c2784f2f014cd75df9d51c5	0	42	0	0	0	0	0	0	0	0	0	18	0	0	0	0	0	0	189	38	0	0	17	0	11	0	120	144	0	23	0	0	0	31	8	0	0	0	0	0	12	0	0	51	55	0	25	0
99fd80f60e9eb32f7f479291545fc757	0	0	0	0	0	0	0	0	0	0	0	0	0	0	0	0	0	0	203	0	0	15	47	0	0	0	36	63	38	65	24	28	96	62	44	9	6	0	28	20	0	0	0	0	0	0	0	0
c4008ec35e3cd1bc48dc1a1b8b2981d1	0	0	0	0	0	0	0	0	0	0	0	0	0	0	0	0	0	0	0	0	0	0	11	22	0	0	0	181	29	115	262	49	0	0	57	26	21	0	0	11	0	0	0	0	0	0	0	0
6017e5f3fce642b0d241d3cac32aa619	0	0	0	0	0	0	0	0	0	0	0	0	0	0	0	0	0	0	0	0	0	0	0	35	36	0	90	269	0	70	126	157	0	0	0	0	0	0	0	0	0	0	0	0	0	0	0	0
7f80dfecb8932813e2b2b985b4779cee	5	30	15	0	17	0	0	0	8	32	0	0	0	23	0	0	0	7	174	0	3	0	31	57	0	0	0	86	12	11	75	14	0	0	52	0	24	6	12	7	8	0	20	7	0	0	10	35
e1097b83e08bb54b6f5bd53a40fa975e	0	23	28	8	38	6	66	354	0	0	0	0	5	0	17	39	0	0	0	0	0	0	0	0	0	0	0	0	0	0	0	0	0	0	0	29	0	13	36	45	22	25	5	7	3	0	4	8
6287e3e72aa3005464d01bdb7a062023	0	0	28	2	0	0	8	0	0	0	0	0	0	0	0	0	0	0	0	11	0	53	51	7	0	0	0	0	12	16	48	9	0	0	0	0	94	107	159	148	0	0	7	0	0	0	15	6
9eb46e6f4c00a66135e9553273e34bef	0	0	0	0	0	0	0	0	0	0	0	0	0	0	0	0	0	0	0	0	0	0	0	0	0	0	0	180	159	75	127	240	0	0	0	0	0	0	0	0	0	0	0	0	0	0	0	0
a6c3125e1676f0b56612cd832e75724d	0	15	12	0	0	0	0	0	0	6	0	20	0	0	9	0	0	17	47	73	0	29	31	26	0	34	25	22	0	0	15	0	29	18	19	0	0	0	0	0	85	40	76	68	35	0	22	7
37588a025c352ed12deff745feb95ef2	0	0	0	0	0	0	0	0	0	0	0	0	15	0	0	0	0	0	0	0	52	128	5	0	0	0	0	0	97	226	48	11	0	0	0	0	32	12	0	0	0	0	0	0	112	6	28	8
b131928c122efde5279ccb8a0062c195	0	0	0	0	0	0	0	0	0	0	0	0	0	0	0	0	0	0	0	339	0	0	0	0	0	0	0	0	0	0	0	0	152	164	125	0	0	0	0	0	0	0	0	0	0	0	0	0
e1cc3493c93ce607e472a7e01dbeae16	0	0	0	0	0	0	0	0	0	0	0	0	0	0	0	0	0	0	0	0	33	0	15	0	0	0	0	0	173	56	257	198	0	0	0	0	0	0	12	0	36	0	0	0	0	0	0	0
eae726e0dd91ad7d434cf48552ac4e89	21	157	31	23	0	8	0	0	60	175	31	19	0	0	0	0	31	0	0	0	0	0	0	0	0	28	0	0	0	0	0	0	21	20	0	0	0	0	0	0	53	56	21	24	0	0	0	0
b577846a7f8c64be333eb642728dcbdc	0	0	0	0	0	0	0	9	0	0	0	0	51	0	0	0	0	0	0	0	74	60	0	0	0	0	0	0	285	147	46	0	0	0	0	0	20	19	0	0	0	0	0	0	67	0	0	0
65b20c1ab62aaaacb408516105e67700	0	0	0	0	0	0	0	0	30	0	0	43	0	0	0	0	0	0	0	0	0	0	0	0	0	0	0	0	0	0	0	0	252	182	125	0	0	0	0	0	61	0	0	36	48	0	0	0
ba5b1f1e312634db6aa09c1a876fd259	0	0	0	0	0	0	0	0	0	0	0	0	0	0	18	0	0	31	0	0	0	0	0	44	0	0	0	60	45	56	72	35	0	0	20	0	27	63	55	170	0	0	0	0	0	0	40	41
d3854cb0dc9aa16a0774d7de37164db6	0	0	0	0	0	0	0	0	0	0	0	0	0	0	0	0	0	0	0	0	0	0	0	0	0	0	0	0	0	0	0	0	0	0	0	164	164	136	164	112	0	0	0	0	0	0	0	37
1a05b8c60f4112ba6e453bda251265f0	0	0	0	0	0	0	0	7	0	0	0	0	8	40	115	204	0	0	0	0	0	0	11	16	0	0	0	0	0	0	14	116	0	0	0	0	43	42	67	0	0	0	0	0	10	0	14	67
1012bd01e1a2c285d0ad1b91e94576d5	0	0	0	0	0	0	0	0	0	0	0	0	0	0	0	0	0	0	0	0	0	0	0	0	0	32	0	0	0	0	0	0	0	410	331	0	0	0	0	0	0	0	0	0	0	0	0	0
25379702987355ae16698bcf51eb50d3	0	35	41	0	0	0	0	0	48	326	36	6	0	0	0	0	0	75	16	127	0	0	0	0	0	0	29	16	0	0	0	0	0	0	0	0	0	0	0	0	0	0	0	16	0	0	0	0
fc2d0295c9341ebe0383a2962d858799	0	0	0	0	14	5	0	0	0	0	0	0	34	10	15	3	0	0	0	0	67	20	4	0	0	0	0	0	381	50	13	3	0	0	0	0	56	32	2	0	0	0	0	0	39	0	22	0
752146e58aee9f8c7af7c27b4b4fe52a	0	0	0	0	0	0	0	0	0	0	0	0	0	0	0	0	0	0	52	0	15	0	56	34	0	0	71	0	40	148	176	85	31	0	0	0	0	17	0	44	0	0	0	0	0	0	0	0
90a16496863224ba0e574b91bd92fdd6	0	0	0	0	0	0	0	0	0	0	0	0	0	0	0	0	0	0	0	0	0	0	28	164	0	0	0	0	0	46	140	78	0	0	0	0	0	0	106	207	0	0	0	0	0	0	0	0
a3b81ff242f1a519e3a53227786189b2	0	0	0	0	0	0	0	0	0	0	0	0	0	0	0	0	0	0	0	0	0	0	0	0	170	323	228	48	0	0	0	0	0	0	0	0	0	0	0	0	0	0	0	0	0	0	0	0
d4ae14fad8096079e72320bc71477ea9	61	208	30	19	0	0	0	0	142	85	23	21	31	15	16	4	9	11	0	34	0	0	0	11	0	0	0	36	0	0	0	10	0	0	0	0	0	0	0	0	0	0	0	0	0	0	0	0
ef5a4f5f77977f2f03fdb5c973f9f0a9	0	0	14	15	0	0	0	0	43	0	57	31	0	38	0	0	30	152	0	91	0	23	42	0	0	0	23	36	0	0	0	20	0	0	59	0	0	0	0	68	0	0	0	0	0	0	24	0
b80b409290233a339c4897615bfb9e48	0	0	0	0	83	0	0	0	0	0	0	0	19	9	0	0	0	0	0	0	167	0	0	0	0	0	0	0	305	47	21	0	0	0	0	0	16	0	0	0	0	0	0	0	98	0	0	0
da230d2681fcc0ba96bdd642c8efe9c8	0	0	0	0	0	0	0	0	0	0	0	0	0	0	0	0	0	0	14	0	9	11	9	0	0	92	7	135	23	9	0	0	39	93	257	31	0	0	0	9	0	11	9	7	0	0	0	0
92b052a86bfc3529f7831e0d87e1a214	0	0	0	0	16	0	0	0	0	0	0	0	9	12	11	7	0	0	0	0	19	67	32	0	0	0	0	0	270	89	59	16	0	0	0	0	23	29	0	0	0	0	0	0	57	0	27	20
f599f25dbf905726854caf348d1b64b5	17	0	0	44	0	75	144	215	0	0	0	0	0	0	45	0	0	0	0	0	0	0	0	0	0	0	0	0	0	0	0	0	0	0	0	0	0	0	0	0	0	0	0	45	30	0	69	78
8b4ee6eb3dc31afe56c28dc8533a628e	0	0	0	0	36	0	0	2	0	0	0	0	15	20	9	0	0	0	0	0	0	43	0	15	0	0	0	0	53	134	57	25	0	0	0	0	204	39	0	0	0	0	0	0	62	12	23	13
87b1f468cbdbd9557078e1a29783b2ba	0	0	0	0	0	0	0	0	0	0	0	33	0	0	13	0	0	0	0	0	28	185	239	116	0	0	0	0	27	0	0	0	0	0	0	0	0	29	22	69	0	0	0	0	0	0	0	0
7e0c93c165414331960bdaebe7ffb01c	0	0	0	0	0	0	0	5	0	0	0	0	0	0	0	0	0	85	0	0	0	0	0	0	31	84	40	14	8	0	0	0	0	0	21	0	0	14	0	0	132	54	109	25	62	0	51	25
cc244b557bbe508fe9ca8ff74ced8590	0	0	0	0	0	0	0	0	0	0	0	0	0	0	0	0	0	0	0	0	47	6	37	45	0	0	0	0	216	0	102	71	0	0	0	0	58	0	0	0	0	0	0	44	44	0	52	38
ea33aabba10c00f884699ed0ad2bf04e	0	0	0	0	0	0	0	0	0	0	0	0	0	0	0	0	0	0	0	0	0	0	0	0	57	0	0	378	76	37	52	84	0	0	0	0	0	0	0	0	0	0	0	48	28	0	0	0
d3cd6e38bfc6c5e99341386c63f82b7f	0	16	37	107	144	148	16	7	0	0	0	25	41	41	0	27	0	0	0	0	43	0	0	0	0	0	0	0	39	0	0	0	0	0	0	0	30	17	0	19	0	0	0	0	0	0	0	0
1cd5f5c43f9c88c5473f563eb4541663	0	0	0	0	107	64	0	0	0	0	0	0	45	61	42	6	0	0	0	0	46	66	54	46	0	0	0	0	34	28	0	0	0	0	0	0	26	29	0	0	0	0	0	0	36	16	29	20
290e06f5694e90668f4221a7da92ed33	0	0	0	0	0	0	0	0	0	0	0	0	0	0	0	0	0	23	23	56	0	0	23	27	0	75	100	0	0	0	37	0	65	75	124	29	0	0	25	0	20	12	21	19	0	0	0	0
b423cc2e3c1f46711a4cf9c5ecf3452e	0	0	40	9	0	0	0	0	0	0	0	0	0	0	0	0	0	38	289	49	0	11	0	0	16	35	64	0	0	0	0	0	17	22	94	8	25	12	0	24	0	0	0	0	0	0	0	0
bc88abb30520433b4018d54f9cf765a1	0	0	0	0	0	0	0	0	0	0	0	0	0	0	0	0	0	0	0	0	70	26	74	53	0	0	0	18	22	0	0	5	235	190	0	0	0	0	0	0	0	0	0	59	0	0	0	0
1f549795a832a4c9d85daa3610225c2a	0	0	0	0	0	0	0	0	0	0	0	0	0	0	0	0	0	0	0	496	0	0	0	0	0	0	0	0	16	0	0	0	0	0	31	0	16	0	0	0	67	44	0	0	33	0	47	0
43e970d353a420c2f3e58c59e6a183ca	0	0	0	0	0	0	0	0	0	0	0	0	0	0	0	0	0	0	0	0	65	65	74	0	0	0	0	0	369	0	0	17	0	0	0	0	27	0	0	0	0	0	0	0	109	0	24	0
e72f7df8b1e8eec5fe319f5b7e5f15ab	0	0	0	0	0	0	0	0	0	0	0	0	0	0	0	0	0	0	0	0	0	168	181	229	0	0	0	36	0	58	33	45	0	0	0	0	0	0	0	0	0	0	0	0	0	0	0	0
340759523f56252b8cf959fb36cfa4a9	0	0	0	0	0	0	0	0	0	0	0	0	0	28	0	0	0	0	0	0	0	59	0	235	0	74	0	0	0	0	0	32	77	88	0	0	0	0	0	156	0	0	0	0	0	0	0	0
64df205a4911703b0677118fef3599f4	0	0	0	0	0	0	0	0	0	0	0	0	0	0	0	0	0	97	248	330	0	0	0	0	0	0	0	0	0	0	0	0	0	0	0	0	0	0	15	0	13	31	0	0	0	0	15	0
7f86265bc4a267584f78efaf64274e10	0	0	0	0	0	0	0	0	0	0	0	0	0	0	0	0	0	0	59	0	47	96	158	111	0	0	34	39	14	39	22	25	12	25	58	0	0	8	0	0	0	0	0	0	0	0	0	0
25c45a13dfcae904536cbb4e5b200471	0	0	0	0	0	0	4	0	0	0	0	57	24	26	9	0	0	35	0	77	7	0	46	0	0	58	0	39	18	10	16	0	45	35	53	0	11	8	0	0	0	18	8	11	35	0	50	46
5714b5ec13044e3402ce52043d4a9f8d	101	334	86	75	39	7	0	0	57	29	8	8	0	0	0	0	0	0	0	0	0	0	0	0	0	0	0	0	0	0	0	0	0	0	0	0	0	0	0	0	0	0	0	0	0	0	0	0
cfbbb92e5d31b5f589a243c49e262869	0	0	0	0	0	0	0	0	0	0	0	0	0	0	0	0	81	58	0	411	0	0	0	0	194	0	0	0	0	0	0	0	0	0	0	0	0	0	0	0	0	0	0	0	0	0	0	0
b5778cc93e91125e0f52f791ce17346d	0	0	0	0	0	0	0	0	0	5	0	9	0	0	0	0	131	195	0	171	0	0	0	0	125	23	0	19	0	0	0	0	20	10	0	0	0	0	0	0	0	0	11	0	0	14	10	0
bccf8d75efe0718246a1452582e55a25	0	0	0	0	0	0	0	0	0	0	0	0	0	0	0	0	133	0	136	0	0	0	0	0	142	154	43	65	0	0	0	0	51	18	0	0	0	0	0	0	0	0	0	0	0	0	0	0
783b3997e307cfa05ae2b67c6e0ed85e	0	0	214	223	104	52	0	0	0	0	61	38	0	0	0	0	0	0	0	0	0	0	0	0	0	0	31	0	0	0	0	0	0	0	18	0	0	0	0	0	0	0	0	0	0	0	0	0
20314f6203214ac64d5927ef32f16411	113	127	77	98	46	26	23	13	0	0	0	0	0	0	0	0	0	0	0	0	0	0	0	0	0	0	0	0	29	28	63	31	0	0	0	0	0	0	0	0	0	0	9	0	31	9	0	13
e9ce78dbf51a3c3939111ec867dcb013	0	0	0	0	77	23	28	37	0	0	0	0	28	0	0	0	0	0	109	47	0	0	9	0	0	0	0	49	31	10	0	34	0	0	0	0	55	0	0	0	0	0	30	20	24	0	61	64
ed392e815e43d4ce2e9a9f2e3326b5b2	0	0	0	0	0	8	23	12	0	0	0	0	31	9	19	5	0	0	0	0	45	0	54	0	0	0	0	0	102	62	56	53	0	0	0	0	9	36	12	0	15	0	0	6	63	0	70	46
bd3db69a76281a718dde175041b2c094	0	0	0	0	0	0	0	0	0	0	0	0	0	0	0	0	0	0	0	0	0	14	25	38	0	0	0	35	74	83	117	168	0	0	15	0	23	23	51	38	0	0	0	0	0	0	32	0
9c2ceda949d38e4d7234586081f455cc	0	0	0	0	0	5	0	0	0	0	0	0	0	0	0	0	0	19	142	38	0	55	0	0	0	67	0	121	41	71	33	0	0	0	69	0	29	0	0	0	45	0	0	0	0	0	0	0
c78c1d9116ddd4419e121cc595ab42b9	32	65	53	0	0	0	0	0	16	65	8	0	0	0	0	0	61	57	96	5	0	0	0	0	0	41	12	0	0	0	0	0	73	28	31	0	0	0	0	0	54	35	0	0	0	0	0	0
dea515c22a1dbf862f8f2eb760c0e10b	0	0	0	0	0	0	0	0	0	0	0	0	0	0	0	0	0	0	65	0	0	0	0	0	151	48	158	193	0	28	31	20	0	38	0	0	0	0	0	0	0	0	0	0	0	0	0	0
18b171665cca45c52020e73de7a3672e	0	0	0	0	0	48	78	0	0	0	0	0	64	48	0	0	0	0	0	0	64	0	58	0	0	0	0	0	88	56	0	0	0	0	0	0	51	0	0	0	0	0	0	0	92	0	42	41
ebbaff64bb9b48c670a58fe14c6cea50	57	95	0	0	0	14	0	0	65	346	0	0	0	0	13	0	54	0	0	0	13	0	0	0	37	0	0	0	0	0	0	0	0	13	0	0	0	0	0	0	0	17	0	0	5	0	0	0
1ee2aed0b2ce76e7efb315251c76d112	0	0	0	0	33	0	0	0	0	71	0	0	0	0	0	0	0	0	0	0	0	0	0	0	0	0	0	0	0	0	0	0	61	57	49	0	170	0	288	0	0	0	0	0	0	0	0	0
a3e7b0298d015abdc47fee1a12abe55a	0	0	0	0	21	0	0	0	0	0	0	0	0	0	0	0	0	0	65	0	14	0	27	25	13	0	0	51	45	130	79	83	0	0	0	0	26	11	28	45	0	0	0	0	12	8	18	27
2e17dcda747751951c0f21f0f66cf899	4	13	8	0	0	0	0	0	0	11	0	0	0	0	0	0	189	206	75	27	0	0	0	0	46	80	41	5	0	0	0	0	16	0	0	0	0	0	0	0	0	5	0	0	0	0	0	0
ac3fc4391d76f65ad70235883ef21870	0	0	0	0	0	43	0	0	0	0	0	0	9	10	4	0	0	0	0	0	157	51	20	65	0	0	0	0	57	56	17	28	0	0	0	0	0	27	4	0	0	0	0	0	35	0	98	45
7845c4eec4ab9802cd866d0a4f57b79a	0	0	0	0	0	20	8	0	0	0	0	0	0	13	0	7	0	0	0	0	0	133	171	144	0	0	0	0	49	48	30	24	0	0	0	0	29	26	0	0	0	0	0	0	0	0	24	0
d7d31e05bac664c89c638d1f9433f6a8	0	0	0	0	0	0	0	0	0	0	0	0	0	0	0	0	0	0	24	0	0	44	18	15	0	0	15	0	104	122	205	128	0	0	0	0	0	37	0	0	0	0	0	0	0	0	14	0
f601a7f4504dc2ebe3d90f4add746beb	0	0	0	0	0	0	0	0	0	0	0	0	0	0	0	0	0	0	0	0	43	50	42	32	0	0	0	61	31	45	0	26	0	0	0	0	52	44	70	89	16	14	0	0	15	0	60	36
1203b10fe54c9dcc6ba0e98a523ee0cf	0	0	0	0	20	14	3	0	0	0	0	0	35	25	10	0	0	0	0	0	318	157	0	0	0	8	0	0	67	20	14	14	0	0	0	0	0	13	0	0	0	0	0	0	0	0	6	0
b7db0387f093fcab7a01a97eb2aebc73	0	0	0	0	32	35	16	0	0	0	0	0	51	33	0	0	0	0	0	0	80	65	78	0	0	0	0	0	98	95	26	0	0	0	0	0	0	51	0	0	0	0	0	0	19	0	43	0
613bc29290e938a5a0f8afcecea03487	0	29	0	0	13	0	0	0	0	0	0	0	0	0	0	0	89	93	87	37	0	18	0	0	0	32	96	53	0	0	0	0	18	27	92	0	0	0	0	0	12	0	0	25	0	0	0	0
f7980099c6cb4518d6188899498c1845	0	0	138	107	70	0	0	0	0	0	6	0	0	0	0	0	0	0	44	0	0	76	43	58	0	0	0	0	72	0	25	0	0	0	0	0	0	0	0	24	0	0	58	0	0	0	0	0
3ff3a6f9da5f875ecaf0b17e94728900	0	0	0	0	0	0	0	0	0	0	0	0	0	0	0	0	0	0	0	0	40	0	21	17	0	0	0	0	147	124	195	120	0	0	0	0	0	0	0	0	0	0	0	0	34	23	0	0
9e299b3dbff5e7f0aaebf262cdace926	0	0	0	0	0	0	0	0	0	0	0	0	0	0	0	0	0	0	0	0	0	0	68	138	0	0	0	133	18	25	52	181	0	0	0	0	0	0	0	0	32	33	21	8	0	0	10	0
639ed7b22ca300806c94843ff3c66acb	61	192	7	0	0	0	0	0	64	116	0	0	0	0	0	0	0	0	0	0	0	0	0	0	0	0	0	0	0	0	0	0	0	0	0	0	0	0	0	0	133	67	0	78	0	0	0	0
56b5b6face5559f87c38ca19d8962101	0	0	0	0	50	13	0	0	0	0	0	0	57	0	17	0	0	0	0	0	7	67	19	3	0	0	0	0	54	37	40	34	0	0	0	0	44	24	16	0	0	0	0	0	101	0	82	53
dcae4954f90b10cad9c19b7455208aee	0	59	72	25	0	0	0	0	45	47	0	0	0	0	0	0	271	180	18	0	0	0	0	0	0	0	0	0	0	0	0	0	0	0	0	0	0	0	0	0	0	0	0	0	0	0	0	0
ee6eb1f08c955c57840c95bd6bcd5643	0	0	0	0	0	0	18	0	0	0	0	0	15	0	0	0	0	0	0	0	27	57	30	16	7	0	48	73	155	45	62	64	0	0	80	17	0	0	0	0	0	0	0	0	0	0	0	0
69c099215cbfa5b70542981cf2cb34b7	0	0	0	0	0	0	0	0	0	0	0	0	0	0	0	0	0	31	0	0	0	0	0	0	307	134	0	29	0	0	0	0	126	38	49	0	0	0	0	0	0	0	0	0	0	0	0	0
111aa727a544b75a55d26c8f45a989f0	0	39	58	20	9	0	0	0	0	0	0	0	0	0	0	0	0	0	135	154	0	0	0	0	0	0	0	61	0	12	0	0	0	0	73	11	0	0	0	0	0	0	0	113	0	14	0	14
fa4b3cb65b2394d89f0887b94ffca545	0	0	0	52	0	0	0	0	0	0	9	22	0	29	26	0	0	9	121	56	0	0	0	0	89	0	47	0	31	56	0	28	0	0	0	0	0	0	0	0	0	28	26	47	0	0	36	0
19ca1ac623ee552667a6ea4c25b5e9f7	0	0	0	0	13	15	14	12	0	0	0	0	0	19	0	0	25	0	258	0	0	37	19	42	0	0	28	0	23	39	0	0	16	26	43	32	24	0	0	0	0	0	0	0	0	0	15	11
c156513951d1667ae6542b67c8df7cb9	25	49	0	19	0	0	0	0	52	28	12	0	0	0	0	0	135	45	69	0	0	0	0	6	97	121	0	0	0	0	0	22	0	0	0	0	0	0	0	0	22	8	0	0	0	0	0	0
962a369fcb987d45f24c14eafd468ff4	20	156	41	19	0	0	0	0	139	328	0	0	0	0	0	0	0	0	0	0	0	0	0	0	0	0	0	0	0	0	0	0	0	0	0	0	0	0	0	0	0	6	0	0	0	0	0	0
d5f0e5194e13a5f11c127f12c0587c6c	0	0	0	0	0	0	16	0	0	0	0	0	7	0	0	13	0	0	0	22	24	0	0	77	0	0	0	49	38	71	161	57	0	0	30	0	31	0	44	58	11	0	0	0	0	0	0	0
550ddc2b849c3861fe6f25354dc45fd0	0	0	0	0	0	0	0	0	0	0	0	0	0	0	0	0	0	0	0	77	16	0	0	19	0	0	28	13	57	34	0	20	14	26	98	26	31	0	31	24	47	0	8	35	33	12	39	21
b8fb25257de4d4df001ebb19d7315d2c	0	0	0	0	0	0	0	0	0	0	0	0	0	0	0	0	0	0	19	0	0	0	0	0	0	0	91	59	44	52	233	63	41	0	0	23	9	0	50	24	0	0	0	0	0	0	0	0
ffeea2315c4b45d5e51941f9d3caa7ee	0	0	0	0	0	0	0	0	0	0	0	0	0	23	0	0	0	30	0	109	59	0	41	0	0	0	0	47	95	39	92	0	26	29	0	0	26	0	0	0	24	0	0	26	40	0	0	0
6aeded8e529afb5659a90044c86dd274	0	37	0	0	0	0	0	0	0	0	0	0	0	0	0	0	24	0	0	0	0	0	0	0	54	0	0	0	0	0	0	0	68	55	0	0	0	0	0	0	191	91	0	153	23	0	0	9
a669d89b434b67445f7f1e888b6daf48	0	0	13	0	0	0	0	0	0	0	0	0	0	0	0	0	0	0	216	25	0	0	0	6	0	0	89	65	27	0	0	28	0	0	115	32	30	27	32	0	0	0	0	0	0	0	0	0
5a1595be40e6a55e31b82e7314c02d78	0	0	0	0	0	0	0	0	0	0	0	0	0	0	0	0	12	0	0	0	39	79	34	0	0	69	55	44	31	63	49	34	0	18	53	0	0	18	16	0	12	0	0	31	14	0	19	15
4f3b625e85dcc9d3d28f77f256d5eb00	0	0	0	0	0	0	0	0	0	0	0	0	0	0	0	0	0	0	0	0	0	38	110	71	0	0	55	44	17	25	37	27	57	82	105	0	14	0	0	23	0	0	0	0	0	0	0	0
24e53e58d24f4521b17e548cdf00dcf4	0	0	0	0	0	0	28	39	0	0	0	0	0	0	0	31	0	0	0	0	0	0	0	37	0	0	0	0	67	0	0	46	0	0	0	0	143	0	43	58	0	0	0	24	70	0	73	45
54f64f201bd2017ad91f6e4bc1f7bcaa	0	0	0	0	0	0	0	0	0	0	0	0	0	0	0	0	332	114	0	118	0	0	0	0	0	13	13	0	0	0	0	0	0	0	0	0	0	0	0	0	45	53	15	0	0	0	0	0
73d2d25cd7f0a7bfb903a5f4d62a2445	0	94	62	57	0	0	0	0	70	65	0	27	0	0	0	0	0	0	0	0	0	0	0	0	0	36	0	0	0	0	0	0	35	0	0	0	0	0	0	0	37	86	49	56	0	0	28	0
8bee385f3ec819c21c893bcdbfb6a633	0	0	0	0	20	0	0	0	0	0	0	0	45	0	21	0	0	0	0	0	47	0	0	0	0	0	0	0	330	73	16	0	0	0	0	0	42	28	0	0	0	0	0	0	48	14	18	0
74e7ee9e5a6199b2a602fe00980d8177	161	239	0	0	0	0	0	0	0	0	0	0	0	0	0	0	0	0	0	0	0	0	0	0	136	165	0	0	0	0	0	0	0	0	0	0	0	0	0	0	0	0	0	0	0	0	0	0
988cd829079523c8a76318c74135ba27	17	0	0	8	0	8	24	0	0	0	11	24	0	0	0	11	0	0	21	130	0	17	24	0	32	14	38	18	21	0	0	20	0	38	19	0	22	0	22	0	27	21	35	0	0	9	50	19
a29a66b2e70511a126dc90b39c443b68	0	0	0	0	0	0	0	0	0	0	0	0	0	0	0	0	0	0	0	0	0	0	58	0	0	0	0	0	72	105	201	185	0	0	0	0	16	0	30	33	0	0	0	0	0	0	0	0
a9dbc1830ff5791129c747452a1d10c4	0	0	21	0	0	0	0	0	0	0	0	25	0	0	0	0	0	0	147	0	0	0	0	44	0	0	76	124	0	0	0	0	0	40	147	0	0	0	0	0	0	0	0	53	0	0	21	0
3bf1af0cb8ff6021c778f67e02ad5f6a	0	46	44	0	0	0	0	0	0	0	0	35	0	0	0	0	0	0	83	0	0	0	0	0	0	0	41	0	48	27	50	22	0	0	122	70	26	27	28	27	0	0	0	0	0	0	0	0
0e709075f533fc1abc635b031ea0f519	0	0	0	0	0	0	0	0	0	0	0	0	0	0	0	0	0	0	18	178	13	0	0	0	0	0	123	0	18	73	207	42	0	0	0	0	0	0	24	0	0	0	0	0	0	0	0	0
8363b4d6a7d7aa93cdb30a4077ba3b6b	5	27	99	102	0	0	0	0	0	0	0	0	0	32	23	0	0	0	25	19	0	0	0	0	0	27	0	83	0	0	0	0	0	0	0	150	0	0	0	0	0	0	0	0	27	0	44	32
3eb6858a3836ac60935ba36a9f4e34d0	0	0	0	0	0	0	0	0	0	0	0	0	0	0	0	0	0	0	0	0	0	0	0	0	0	0	0	0	0	0	0	0	267	168	102	0	0	0	0	0	67	47	0	44	0	0	0	0
36567decf5c32bfed51325d551a6512b	0	0	0	0	0	26	0	0	0	10	0	0	7	0	0	20	0	0	132	0	8	0	21	35	0	14	12	60	13	42	24	17	20	20	27	7	54	21	17	58	0	0	11	18	0	0	0	0
c4ee1ee26c30e7fd0273ef3d6ba2b4ea	0	0	0	0	0	0	0	0	0	0	0	0	0	0	0	0	0	0	0	0	35	0	0	0	0	0	0	0	176	95	243	145	0	0	0	0	0	0	0	0	0	0	0	0	0	0	0	0
8dbb53ff76c668968a040f72030063de	0	132	54	40	0	0	0	0	45	66	0	0	0	0	0	0	0	0	0	0	0	0	0	0	31	0	0	0	0	0	0	0	91	0	0	0	0	0	0	0	116	61	0	56	0	0	0	0
08ce4657d55266e2849e9a92120983ad	0	0	0	0	0	0	0	0	0	0	0	0	0	0	0	0	0	0	0	0	0	0	0	0	0	0	0	0	0	0	0	0	0	0	0	113	0	0	194	385	0	0	0	0	0	0	0	0
3af96e26c93be4738f4e3db8c2d009b1	0	0	0	0	0	0	0	0	0	0	0	0	0	0	0	0	71	125	0	0	0	0	0	0	128	190	104	73	0	0	0	0	0	0	0	0	0	0	0	0	0	0	0	0	0	0	0	0
b41b16c40c2338a685b1d7fe4ddae4ee	97	322	135	0	102	0	0	0	0	0	0	0	0	0	0	0	0	0	0	0	0	0	0	0	0	0	0	0	0	0	0	0	0	0	0	0	15	0	18	0	0	0	0	0	0	0	0	0
78ce9930ae657451745ba3785ede4570	0	0	0	0	35	0	9	0	13	0	0	0	0	0	0	0	0	0	0	0	0	0	0	0	0	0	0	0	230	44	65	67	0	0	0	0	38	0	0	0	0	0	0	0	80	0	55	53
5bd4370ddd07718d5c12b6709af80a12	0	0	0	0	0	0	0	0	0	0	0	0	0	0	0	0	188	413	38	31	0	0	0	0	0	18	0	0	0	0	0	0	0	0	0	0	0	0	0	0	0	0	0	0	0	0	0	0
f0d110f880f8b069a59c4d19167b77bc	0	122	82	0	0	0	0	0	65	241	0	40	0	0	0	0	0	0	0	0	0	0	0	0	0	0	0	0	0	0	0	0	0	0	0	0	0	0	0	0	83	0	0	54	0	0	0	0
e115af44541227a6f0780d71d9f4213a	0	0	0	0	0	0	0	0	0	0	0	0	0	0	0	0	52	10	47	210	0	0	0	0	51	135	34	73	0	0	0	0	13	47	13	0	0	0	0	0	0	0	0	0	0	0	0	0
9d763d91f3430443766d466959049b30	0	0	0	0	0	0	0	0	0	0	0	0	0	0	0	0	0	0	0	0	10	0	49	38	0	0	0	0	70	45	82	72	0	0	0	0	33	57	60	167	0	0	0	0	0	0	0	0
b3bdf04a81a44db4503ffcd5af517f91	0	0	0	0	0	0	0	0	0	0	0	15	0	0	0	0	0	0	0	162	0	0	0	0	0	0	0	381	73	0	0	0	51	0	0	0	0	0	0	0	0	0	0	0	0	0	0	0
f92834f8e446e369cc0b788eda0a5f7c	0	0	0	0	0	0	0	0	0	0	0	0	0	0	0	0	0	0	0	0	0	0	0	0	0	0	0	22	0	0	25	52	108	147	39	169	34	0	32	54	0	0	0	0	0	0	0	0
47d82b0ea3ef7182670eeb978e245609	0	0	15	0	0	0	0	0	0	0	9	0	0	0	0	0	0	0	0	0	0	0	0	0	0	0	524	0	0	0	56	29	0	0	0	0	27	0	0	0	0	0	21	0	0	0	0	0
219669f11ee462b40203ddccf2e497f0	0	0	0	0	0	0	0	5	0	0	0	0	0	0	0	0	41	0	0	0	0	0	13	33	0	0	0	0	48	59	82	7	0	12	16	9	68	39	82	71	17	0	0	21	11	11	18	18
4f53b97af786c49ee4289f2fc4845e6c	0	0	0	0	0	0	0	0	0	0	0	0	0	0	0	0	0	0	0	40	21	0	0	0	0	0	98	109	66	39	140	82	0	0	34	24	0	27	0	0	0	0	0	0	0	0	0	0
28eaa329a883791fc7b7b2542ad25550	0	0	0	0	0	0	0	0	0	0	0	0	0	0	0	0	0	0	0	0	0	0	0	0	0	196	97	0	0	0	0	0	45	20	13	0	0	0	0	0	72	74	39	46	42	0	27	8
4d052996c250be990a893eccf9c48a05	0	0	0	0	0	0	0	0	14	0	0	0	0	0	0	0	90	35	129	155	0	0	0	0	138	76	41	0	0	0	0	0	0	0	0	0	0	0	0	0	0	0	0	0	0	0	0	0
13de99d56a0d3cf205ea433f6108cd8d	0	0	0	0	0	0	16	0	0	0	0	0	0	0	0	0	0	0	0	0	15	77	86	110	0	0	0	0	60	50	69	39	0	0	0	0	48	0	0	42	0	0	0	0	0	0	19	45
ed50bd2da32dc0f5f7df377add4e81fd	0	0	0	0	0	0	0	0	0	0	0	0	0	0	0	0	14	0	0	0	17	8	29	37	0	0	0	0	96	37	97	33	29	0	62	0	43	11	0	14	59	23	0	0	24	0	20	23
b45fecb356c80d08ad0ad4486c883c8e	0	0	0	0	20	0	0	0	0	0	0	0	0	0	0	0	0	0	0	85	22	0	0	0	0	0	52	60	12	0	0	0	50	90	71	0	0	0	0	0	18	44	35	74	0	0	17	25
f90263bb5fe750bc8de040290a681309	0	0	0	0	17	0	0	0	0	0	0	29	0	0	0	0	0	0	0	0	0	0	0	0	0	0	274	185	0	0	0	81	0	0	0	0	55	0	0	0	0	0	16	5	0	0	0	13
decf152807e09b0251afafaaf6772487	34	93	44	58	108	26	0	0	14	26	20	9	0	0	0	0	0	0	0	0	0	0	0	0	0	0	0	0	0	0	0	0	0	0	0	0	0	0	0	0	81	66	34	30	7	0	14	10
2400d99793826676f8f193df90b8b11b	0	0	0	0	0	0	0	0	0	0	18	0	0	0	0	0	0	33	0	189	0	0	0	0	123	157	63	0	0	0	0	22	69	0	0	0	0	0	0	0	0	0	0	0	0	0	0	0
5b56a2d4a51ff6f5201ee3850d1a7d28	0	0	0	0	0	0	0	0	0	0	0	7	0	0	0	0	0	0	6	0	8	89	82	0	0	0	0	107	0	38	59	37	0	17	73	0	0	53	0	44	0	0	0	0	5	0	48	0
37fdbb6bb35db0666efe01c5c2f71460	13	0	32	10	0	0	0	0	0	0	0	0	0	0	0	0	0	0	153	123	0	0	9	13	0	0	46	20	0	0	0	0	10	12	125	0	0	0	0	0	21	24	9	25	16	0	11	0
2b05011be5e47d9b837753d435ff3368	0	0	0	0	23	0	0	0	0	0	6	0	31	59	50	33	10	0	59	108	0	0	0	25	0	0	31	0	16	46	62	34	0	0	0	0	13	0	0	0	0	0	0	0	0	0	36	30
3dbcc665f130dd588cd5a6ebce32f4ff	0	0	0	0	17	14	0	0	0	0	0	0	0	15	0	0	0	0	0	0	39	85	30	0	0	0	0	0	69	181	38	17	0	0	0	0	0	60	0	0	0	0	0	0	71	0	26	10
4706f9e0368560aadacead5b503259cc	0	0	0	0	0	0	0	0	0	0	0	0	0	0	0	0	6	180	225	0	0	0	0	0	13	50	0	52	0	23	24	0	17	0	9	0	0	0	0	0	22	0	7	44	0	0	0	0
e2f039c17d1d4b684586ae26536dc9c0	0	0	0	38	0	0	0	76	0	0	0	0	54	0	58	68	0	0	40	0	0	0	0	0	0	0	0	0	50	49	0	0	0	0	0	0	0	0	0	51	0	0	0	28	0	27	70	62
bdeb9c2b5723e2bbf3f672be2db79b39	3	6	59	4	0	0	15	0	0	1	0	0	0	0	21	0	0	209	0	0	0	2	0	0	0	56	0	0	15	10	19	0	100	50	0	0	0	0	0	0	40	0	0	13	0	0	0	47
d8626c32048db0cb2f3438d3fe814802	0	0	0	0	0	0	0	0	0	0	0	0	0	0	0	0	10	0	0	0	0	0	33	63	0	11	0	0	0	123	226	65	0	0	80	0	0	0	0	40	0	0	0	0	19	0	0	0
6dbca95269bc790ab1a3674e2f683856	0	8	10	13	0	0	0	0	0	0	0	25	0	0	0	0	0	0	0	0	0	0	0	0	0	0	8	20	86	91	113	11	0	0	46	0	39	26	0	0	0	7	33	12	51	0	70	0
1aa753a03d0854d3ba61375971afe7b1	0	0	0	0	0	0	0	0	22	0	0	0	0	0	0	0	45	0	0	290	0	35	91	0	0	15	0	157	0	0	0	0	0	14	0	0	0	0	0	0	0	0	0	0	0	0	0	0
ae560dd78b5ae7bd53cf1b0e8daafe37	0	0	0	0	0	0	0	0	17	93	17	0	0	0	0	0	0	0	0	0	0	0	0	0	0	0	0	0	0	0	0	0	0	0	0	0	0	0	0	0	173	121	74	129	45	0	0	0
fa63ecb3ad87ef36baa7f3540a4e33fe	0	0	0	0	0	0	0	0	0	0	0	0	0	0	0	0	111	261	0	0	0	0	0	0	126	137	34	0	0	0	0	0	0	0	0	0	0	0	0	0	0	0	0	0	0	0	0	0
0f2d18be5390620c5e26f6deb5219cb0	0	0	0	0	0	0	0	0	0	0	0	0	0	0	0	0	0	0	0	0	0	0	0	0	0	0	0	0	0	0	40	0	0	0	0	0	66	61	96	357	0	0	0	49	0	0	0	0
09d4281dc306593ba86ebee67f5ec8ec	0	0	0	0	0	0	0	0	0	0	0	0	0	0	0	0	0	0	0	0	0	0	194	474	0	0	0	0	0	0	0	0	0	0	0	0	0	0	0	0	0	0	0	0	0	0	0	0
4583e47dd9af2035a4e7a8ecb0f06260	0	0	48	11	0	0	0	0	0	0	0	61	0	0	13	0	0	0	11	169	0	0	43	52	0	0	0	0	0	0	44	98	0	0	0	0	50	0	0	0	0	0	0	0	30	0	0	36
d5670c706698e34a7351a1c145f7e5d2	0	0	0	0	0	0	0	0	6	0	0	0	0	0	0	0	0	47	31	38	16	26	51	0	0	0	13	36	25	24	19	20	54	75	29	19	12	0	6	9	21	0	13	27	0	10	16	23
305edb9c836d9c735e16c530e41bd008	0	51	0	14	0	0	0	0	141	125	24	13	0	0	0	0	0	0	0	0	0	0	0	0	0	43	0	9	0	0	0	0	0	13	0	0	0	0	0	0	47	88	31	61	5	0	0	0
cca3655bdcffb8f1d58f4fe213be55df	0	0	15	0	0	0	0	0	0	96	60	0	0	0	0	0	51	76	28	83	0	0	0	0	40	51	0	88	0	0	0	0	0	0	0	0	0	0	0	0	0	27	0	50	0	0	0	0
0479e25f7b407ba08ba3aa5dbb50b351	0	0	0	0	0	0	0	0	0	0	0	0	33	0	9	14	0	0	0	0	113	32	0	0	0	0	0	0	322	50	0	0	0	0	0	0	18	0	0	0	0	0	0	0	64	0	10	0
63e8d43f7e9e2885901229335bfcaf9d	0	0	0	0	0	0	0	0	0	0	0	0	0	0	0	0	0	0	0	0	53	127	43	0	0	0	28	0	88	35	72	33	0	0	0	0	27	0	49	30	0	0	0	0	61	0	18	0
024a6293649d3e70abecaabffe05b4c2	0	0	0	0	0	0	0	0	0	0	0	0	0	0	0	0	0	0	0	0	0	0	0	0	0	0	22	3	22	0	49	0	186	159	188	18	0	9	0	0	7	0	0	0	0	0	0	0
acea655da59a7807a47ed7e8194a84e2	0	0	0	0	0	0	0	0	0	0	0	0	0	0	0	0	0	0	0	0	0	0	0	0	0	0	0	0	0	0	0	0	0	0	0	0	42	102	249	217	0	0	0	0	0	0	0	53
649a94f02a96a2d4bf5fc970a54066f6	20	108	30	43	0	0	0	0	16	58	6	0	0	0	0	0	0	0	0	0	0	0	0	0	98	15	0	0	0	0	0	0	5	0	0	0	0	0	0	0	91	94	23	41	10	0	4	0
8420a0bbf7ee99a2f1bb7feac28b6aca	0	0	0	0	74	95	26	0	0	0	0	0	0	47	15	0	0	0	0	0	0	31	14	27	0	0	0	0	0	29	26	10	0	0	0	0	58	86	0	0	0	0	0	0	48	0	51	24
d909dc5fe00933a81accbdd664e30edf	0	0	104	38	83	28	68	28	0	0	14	25	24	0	37	41	0	0	0	0	0	13	0	0	0	0	0	0	22	0	13	23	0	0	0	0	0	0	13	43	0	0	0	0	0	0	13	29
f62b90e9ff592ac036947821fcfa6272	0	0	0	0	71	44	0	0	0	0	0	0	221	61	16	0	0	0	0	0	40	0	0	0	0	0	0	0	50	42	0	0	0	0	0	0	0	0	0	0	0	0	0	0	113	0	0	0
94cf8ccb89433ece68217874f43a2e02	0	0	0	0	0	0	0	0	0	0	0	0	0	0	0	0	23	69	141	0	0	0	0	0	113	102	0	184	0	0	0	0	0	0	0	0	0	0	0	0	0	0	0	25	0	0	0	0
4f29666bb2108c3d1e3a6935e35e9981	29	56	0	0	0	0	0	0	0	0	0	0	0	0	0	0	18	0	0	0	0	0	0	0	64	93	0	0	0	0	0	0	39	17	0	0	0	0	0	0	126	98	27	70	19	0	0	0
959da423c01a75933a62e31cb6263e03	0	0	0	0	0	0	0	0	0	0	0	0	0	0	0	0	0	0	217	258	0	0	0	0	44	30	77	0	0	0	0	0	30	0	0	0	0	0	0	0	0	0	0	0	0	0	0	0
2253890701c1c8327472567aa8cfa407	0	0	0	0	0	0	0	0	0	0	0	0	0	0	0	0	0	0	0	28	0	40	124	87	0	0	0	75	0	46	127	129	0	0	0	0	0	0	0	0	0	0	0	0	0	0	0	0
1e829d88cd8342195bd513e8de971e1f	0	0	0	0	18	0	0	0	0	0	0	0	19	2	0	0	0	0	0	0	47	46	7	0	0	0	0	0	424	44	0	0	0	0	0	0	16	9	0	0	0	0	0	0	22	0	0	0
2e52afca31a9838aeea0c6a20ac46c13	0	0	3	0	0	0	0	0	0	0	0	0	17	0	0	6	0	0	9	0	0	0	66	0	64	16	13	83	37	0	30	28	21	20	134	0	0	9	9	10	44	10	9	15	0	0	0	0
46286a71a381a14089550bc8795d67ab	0	0	0	35	140	140	103	131	0	0	0	0	14	52	0	38	0	0	0	0	0	0	0	0	0	0	0	0	0	0	0	0	0	0	0	0	0	0	0	0	0	0	0	0	0	0	0	0
36a9db17945a76b47ea08c576ed51c77	0	0	0	0	37	0	32	42	0	0	0	0	0	0	0	0	0	0	0	0	0	42	0	0	0	0	0	0	16	63	73	21	0	0	0	0	54	0	0	22	0	0	0	19	89	0	93	50
a90a050026e1b66785747ea07a17caaf	0	0	0	0	0	0	0	0	0	0	0	0	0	21	0	6	0	0	0	0	0	256	41	0	0	0	0	0	0	137	76	51	0	0	0	0	0	20	0	0	0	0	0	0	0	0	31	12
090f55fc5abd90d4f6f69f7acf5ad867	0	4	14	0	11	0	0	0	0	6	7	6	64	0	18	0	0	0	0	0	28	0	25	18	0	0	3	0	122	61	51	37	0	0	34	0	27	0	7	0	0	0	23	0	30	0	38	16
9638b994871128ec3bf0cf06986e4f6c	0	0	0	0	0	0	0	0	0	0	0	0	0	0	0	0	0	0	0	0	0	0	34	21	13	0	0	39	28	0	95	66	0	0	18	0	43	0	0	80	0	0	0	42	47	0	59	65
35ebd02bc6840266a68ef78f998c3a76	25	95	61	21	74	0	0	0	50	0	18	0	0	0	0	0	0	0	0	0	0	0	0	0	0	0	0	0	0	0	0	0	0	26	52	0	0	0	0	0	133	58	14	22	0	0	0	0
35ef8b95fc2ad93b4488fcce511a7313	0	0	0	0	0	0	0	0	0	0	0	7	14	0	0	0	0	0	0	0	0	24	0	117	0	0	0	0	45	98	85	42	0	0	87	2	0	32	18	64	0	0	0	6	0	0	7	0
b93a1fb003eb40be318e6c0f9e4fdbdb	0	0	0	0	14	0	0	0	0	0	0	0	27	0	0	0	0	0	0	0	71	5	25	0	0	0	0	0	293	82	23	8	0	0	0	0	12	8	0	0	0	0	0	0	64	0	7	8
6e056f3c0d89d8df8652c0191ed2b364	0	0	0	0	0	0	0	0	0	0	0	35	0	0	0	0	0	0	0	321	0	0	10	0	0	0	9	110	0	0	37	11	20	16	42	24	0	0	0	0	0	0	12	0	0	0	0	0
4c0b17d0690b7b2d9b9787240ccaf293	0	0	0	0	0	0	0	0	0	0	0	0	0	0	0	0	0	0	0	0	0	0	27	17	0	0	0	0	159	110	220	114	0	0	0	0	0	0	0	0	0	0	0	0	0	0	0	0
d2edef711fe1e8bec5b08ead97a3fc13	0	4	0	0	0	0	0	0	0	0	0	0	0	0	0	0	121	0	26	0	0	0	0	0	0	42	0	0	0	0	0	0	149	89	15	0	0	0	0	0	37	52	0	56	24	10	18	0
679aabb57a0cc321641bd008f8633d68	0	0	0	0	0	0	0	0	0	0	0	0	0	0	0	0	0	0	0	0	0	0	0	0	0	0	0	0	0	0	39	140	0	0	0	124	20	0	59	261	0	0	0	0	0	0	0	0
d88dae4e9ff23f93a3d3da3e181eabf7	0	0	0	20	0	0	0	0	0	0	0	0	0	0	0	0	0	124	0	0	0	0	0	0	145	0	20	18	0	0	0	27	73	34	79	0	0	11	0	0	29	61	0	0	0	0	0	0
b32c2375384cd4b824df33367e669066	0	0	0	11	17	0	0	0	0	0	0	0	0	0	0	0	0	0	0	0	0	0	0	0	0	337	38	36	0	0	0	0	0	0	0	0	0	0	0	0	104	0	45	51	0	0	0	0
f9ab08c01d79a077f0d880520b60cf72	0	0	0	0	177	0	0	0	0	461	0	0	0	0	0	0	0	0	0	0	0	0	0	0	0	0	0	0	0	0	0	0	0	0	0	0	0	0	0	0	0	0	0	0	0	0	0	0
3e520b9338aca6987887b811bfd51a8c	0	0	0	0	0	0	0	0	0	0	0	0	0	0	0	0	0	0	0	0	0	0	0	0	0	0	0	420	0	13	73	132	0	0	0	0	0	0	0	0	0	0	0	0	0	0	0	0
50831a3b54cb9c3726066b21a7605e26	20	0	27	21	0	0	0	0	28	121	147	220	20	0	0	0	33	0	0	0	0	0	0	0	0	0	0	0	0	0	0	0	0	0	0	0	0	0	0	0	0	0	0	0	0	0	0	0
5376d4e38aa38926395ff2a0f5ae04ab	0	0	0	0	0	0	0	0	0	0	0	0	0	0	0	0	0	0	0	0	0	0	0	0	0	0	0	0	0	0	0	0	314	183	140	0	0	0	0	0	0	0	0	0	0	0	0	0
eecc2296983485e5b0c252d37022238e	11	0	0	0	0	0	0	0	0	0	0	0	0	0	0	4	0	0	0	0	0	0	0	0	0	0	41	56	14	49	43	49	44	0	297	0	0	0	0	0	0	0	0	28	0	0	0	0
1bbb87030781e1ea7c43135a10eaa582	0	0	0	21	0	31	0	0	0	0	0	0	0	0	0	0	0	0	0	0	26	0	0	98	0	0	0	0	97	36	0	0	0	34	0	0	84	0	0	67	32	0	0	0	51	0	59	0
a86b4d33a3f950ba96ba162609f11c65	26	0	0	0	57	18	16	4	0	0	0	0	35	91	126	94	0	0	0	0	0	0	8	5	0	0	0	0	12	9	0	14	0	0	0	0	23	26	12	16	0	0	0	19	18	6	0	0
3c4eed2d748f8e671c2594548c4e1fda	0	27	10	32	0	0	0	0	0	0	0	0	0	0	0	0	0	41	11	0	0	0	0	0	20	0	0	0	0	0	0	0	85	70	20	0	0	0	0	0	93	79	62	55	0	16	14	0
514c90b67d8b054214b115e51cb8da0f	0	0	0	44	0	0	0	0	0	0	20	24	0	0	0	0	0	0	170	0	0	13	0	0	0	0	72	23	9	18	0	32	18	6	58	43	0	0	0	19	0	0	0	33	0	0	15	18
de65dde7c9ea305ffd63b388727d407f	0	0	0	0	0	65	20	0	0	0	0	0	25	28	30	5	0	0	0	0	97	145	35	0	0	0	0	0	47	43	0	0	0	0	0	0	10	0	0	0	0	0	0	0	49	9	19	8
80f13f4235e0c27fa3e3762b616f7a52	0	0	0	0	0	0	0	0	0	0	0	0	13	0	0	0	0	0	0	0	86	15	22	37	0	0	0	143	129	0	65	0	0	0	0	0	41	0	20	37	0	0	0	0	27	0	0	0
5c9d17698839ac8c08d5a14555ef75ed	0	0	0	0	21	0	0	0	0	0	0	0	0	0	0	0	0	0	0	0	0	0	0	0	0	0	0	0	32	0	106	58	0	0	0	0	417	0	0	0	0	0	0	0	0	0	0	0
e075e296c6e1f933fc3a0f48196d8548	0	0	0	0	0	0	0	0	0	0	0	20	0	0	0	0	0	0	0	309	0	0	26	41	0	37	0	0	0	49	0	0	0	0	0	20	21	21	0	0	6	25	25	0	0	0	0	34
c3b7ddb32c9dbf507f0f63f1567de0da	0	0	0	0	0	0	0	0	0	0	0	6	0	0	0	0	0	0	0	0	0	22	41	0	0	15	46	0	39	75	92	24	0	36	107	33	0	6	36	15	0	0	16	15	10	0	0	0
fda8fe149c71e9c02f18bfa5408e961c	0	0	0	0	0	0	0	0	0	0	0	0	0	0	0	0	0	0	0	0	0	0	0	0	0	0	49	0	0	0	0	0	0	0	525	53	0	0	0	0	0	3	3	0	0	0	0	0
a037269af78b86ca80142cf3372e01c3	0	0	0	0	0	16	0	0	0	0	13	0	17	20	12	7	0	0	0	0	8	0	26	0	0	0	10	0	149	89	52	44	0	0	0	0	21	24	0	0	0	0	4	0	101	0	19	0
c48957cdaa9de03e7eac373568c42f3a	0	0	0	0	0	0	0	0	0	0	0	0	0	0	0	0	0	0	0	0	54	0	43	66	0	0	0	0	38	35	46	37	8	0	36	15	0	0	72	172	9	0	0	0	0	0	0	0
ee8fc1e0fc5512fe028c5163e8e293ea	0	13	86	77	0	48	0	25	0	0	0	0	0	0	0	0	0	0	6	0	0	0	33	0	0	0	0	55	0	3	37	43	0	0	32	0	0	0	0	0	0	0	0	36	0	0	44	92
ede8ccc8410509f5295dc9605476ecf4	0	0	0	0	188	179	22	16	0	0	0	0	6	62	19	11	0	0	0	0	13	6	21	0	0	0	0	0	11	0	17	0	0	0	0	0	0	12	4	0	0	0	0	0	9	12	18	4
39c3d14f459abc6a2cb357ded6e2ff6d	0	0	0	0	0	0	0	0	0	0	0	0	0	0	0	0	0	0	0	0	83	0	0	0	0	0	0	0	78	0	0	86	0	0	0	0	310	46	0	0	0	0	0	0	0	0	26	0
9a90558cce27c317634bc99676b33243	0	0	0	0	0	0	0	0	0	0	0	0	0	0	0	0	0	0	0	502	0	0	0	0	58	0	0	0	0	0	14	0	23	21	0	10	0	0	0	0	0	0	0	0	0	0	0	0
cabba9b51e8eeac8e44ceb3cf31ffb23	0	0	0	0	0	0	10	0	0	0	0	0	0	0	0	0	0	0	0	0	4	13	11	24	0	0	0	0	93	36	124	57	0	0	18	6	71	23	56	53	0	0	0	0	0	0	22	5
c3dccea6b9f069ae563e78c205a038d5	0	0	0	0	0	0	0	0	0	0	0	0	0	0	0	0	0	0	0	0	0	27	16	41	0	0	44	36	0	74	119	55	0	39	7	0	0	0	55	73	0	0	0	0	0	0	40	0
4aee6f9df25357189e0684df8d9ccd41	0	0	0	0	0	0	0	0	0	0	0	0	0	0	0	0	0	0	0	0	7	73	0	0	0	0	0	0	0	28	57	31	0	0	0	0	134	97	129	69	0	0	0	0	0	0	0	0
8521511e63eb7f75a8762631fdd4e348	0	0	0	0	0	0	0	0	0	0	0	0	126	0	0	0	0	0	0	0	49	0	0	42	0	0	0	0	107	0	0	54	0	0	0	0	0	0	0	0	0	0	0	0	246	0	0	0
5010cbd58e8b5211cf67cf5f59501490	0	0	0	0	0	0	0	0	0	0	0	0	0	0	0	0	0	0	0	0	0	94	21	114	0	0	186	87	50	53	19	0	0	0	0	0	0	0	0	0	0	0	0	0	0	0	0	0
f5b6a2151d6d4e8ebc8a48f24f09efb4	0	0	0	14	24	0	0	0	0	0	25	0	0	0	0	0	0	0	0	0	0	29	40	36	0	0	0	0	0	0	24	0	0	0	0	0	49	40	16	26	0	0	39	49	74	43	55	40
ce2d01a92a54d8acd8aaf6026d91c20a	0	0	0	0	46	9	0	0	0	0	0	0	0	50	41	0	0	0	0	0	0	36	0	0	0	0	0	0	97	88	0	63	0	0	0	0	0	43	0	0	0	0	0	0	73	0	0	77
4675b0fb88e0e4286259000882e74725	0	0	0	0	0	0	0	0	0	0	0	0	0	0	0	0	0	0	0	0	85	34	0	0	0	0	0	0	201	175	0	0	0	0	0	0	0	22	0	0	0	0	0	0	106	0	0	0
27526d3c4a497dd9fe822a1e91e25282	0	0	0	0	0	0	0	0	0	0	10	96	6	0	0	0	0	0	54	37	48	21	59	0	24	0	137	16	10	20	13	0	19	0	51	0	0	0	0	0	0	0	0	0	0	0	0	0
f622993a54362089f65034b2e3b46532	0	109	28	63	44	18	29	155	15	20	0	16	0	0	19	32	0	0	0	0	0	0	0	0	0	39	0	0	0	0	0	0	0	0	0	0	0	0	0	0	0	0	0	0	0	5	0	27
0e3c909477a4931ee610fbff9a6eeeab	0	0	0	17	12	0	0	0	0	0	0	31	0	0	0	0	0	0	0	37	0	0	0	0	198	259	0	0	0	0	0	0	0	0	0	0	0	0	0	0	8	0	5	52	0	0	0	0
049730618dabd88e92865b9be4c71485	0	0	0	0	0	18	0	0	0	0	0	0	47	21	0	0	0	0	0	0	37	75	18	0	0	0	0	0	41	0	66	0	0	0	0	0	52	0	13	0	0	0	0	0	205	0	25	0
d14bf34f1c31e5a14850aea4b1b9103b	0	0	0	0	40	17	18	0	0	0	0	17	0	0	0	18	0	0	0	224	0	0	0	0	0	0	0	0	0	0	29	0	0	0	0	29	30	0	19	53	0	0	0	43	0	0	51	27
3e527ee73fbff2f42118b923ee7fc6ff	0	0	0	0	0	0	0	0	0	0	0	0	0	0	0	0	0	60	0	289	0	0	0	0	62	18	0	46	0	0	0	0	28	42	0	0	0	0	0	0	30	0	0	40	0	0	0	0
6321cab3e60ea1ba09481191dc8d6112	0	0	0	0	0	0	0	0	0	0	0	0	0	0	0	0	0	0	0	0	0	0	0	0	0	0	0	0	0	0	0	0	0	0	0	86	0	0	179	350	0	0	0	0	0	0	0	0
c1bdaa5461f066502b4fd2cfa0efd3dd	0	0	0	0	0	0	0	0	0	0	0	0	0	0	19	0	0	0	28	0	0	29	0	0	0	0	0	0	63	50	200	78	0	0	0	0	0	0	75	71	0	0	0	0	0	0	0	0
f1b7c23f4476f6535ccad320299cbde1	0	0	0	0	0	0	0	0	0	0	0	0	0	0	0	0	0	0	0	154	0	0	0	0	0	0	56	55	0	0	14	0	0	68	169	0	0	0	0	0	28	17	0	38	0	0	14	0
73bff2b7be4a965675beda40f5fbc6db	53	93	75	12	42	0	0	5	0	0	0	0	0	0	0	0	0	0	0	0	0	0	0	0	0	20	8	0	0	0	0	0	56	51	30	0	0	0	0	0	56	63	15	18	5	0	10	0
d245bfd482a466f67b71e92b2c00d7a1	0	46	0	0	0	0	0	0	0	0	0	0	0	0	0	0	0	0	0	41	0	0	0	0	67	67	0	52	0	0	0	0	95	46	13	0	0	0	0	0	70	57	0	58	0	0	0	0
fbba98d996a614f8d3b841a7bde5f80f	0	0	0	0	0	0	0	0	0	0	0	0	0	0	0	0	0	0	0	0	0	0	0	0	5	27	180	39	0	0	0	0	56	52	229	0	0	0	0	0	0	0	1	15	8	0	0	0
0707ae8aa1020eca78d6a70163ed0e58	0	0	0	0	0	0	64	153	0	0	0	0	0	0	50	50	0	0	0	0	0	0	0	0	0	0	0	0	0	0	0	14	0	0	0	58	0	0	71	151	0	0	0	0	0	0	0	0
f3ca99d0843c3058c43f1b1f3ac51d22	0	0	0	0	0	0	0	0	0	0	0	0	0	0	0	0	12	0	0	0	0	0	0	0	146	15	0	0	0	0	0	0	155	210	33	12	0	0	0	0	27	0	0	0	0	0	0	0
f2d383d2cbc7c0396099c5a1511b74b1	0	0	0	0	0	0	0	0	0	0	0	0	0	0	0	0	0	0	0	0	0	0	0	33	12	0	45	21	14	55	132	197	0	0	0	0	0	0	0	0	41	44	0	16	0	0	0	0
10a767155b6cf6936f8e781e7839385a	0	0	0	0	0	0	0	0	0	0	0	0	0	0	0	0	0	0	0	0	0	0	0	0	0	0	0	60	0	61	85	34	0	0	0	0	55	68	92	155	0	0	0	0	0	0	0	0
3c99fcee1a9824ddb24f7af414c3ce6e	21	0	0	0	0	0	0	0	0	0	0	0	0	0	39	0	0	0	0	0	72	200	0	0	0	0	0	0	93	77	0	0	0	0	0	0	0	62	0	0	0	0	0	0	45	0	0	0
8c5b34031a18fe92ec678117f0db623c	112	294	81	27	0	7	0	5	34	14	4	0	0	0	0	0	0	0	0	0	0	0	0	0	0	0	0	0	0	0	0	0	0	0	0	0	0	0	0	0	15	0	15	0	0	0	0	0
e45088f5657301a845b714d6fcc6fb44	0	0	0	0	0	0	0	0	0	0	0	47	0	0	0	0	0	0	45	86	0	0	0	51	0	0	0	62	0	61	93	110	0	0	0	0	0	0	0	0	53	0	0	0	0	0	0	0
d605dbc5a7f0418dc9086957412aad3d	0	27	0	24	27	15	20	55	0	0	0	6	0	0	0	0	0	0	0	0	0	0	0	0	0	0	0	0	0	0	0	22	19	0	0	0	0	15	0	14	54	62	33	38	21	0	68	87
a3f6322b417e1b71dd2cbf88a75ddaac	0	0	0	0	0	0	0	0	0	0	0	0	0	0	0	0	0	0	29	86	0	104	0	0	0	0	61	60	0	27	36	52	0	0	12	0	24	44	71	0	0	0	0	0	0	0	0	0
29c54fd1b7bdcfc19d986e3e7cffef33	0	45	0	0	0	0	0	0	0	0	0	0	0	0	0	0	69	206	49	25	0	0	0	0	23	0	27	0	0	0	0	0	37	0	0	0	0	0	0	0	67	0	0	57	0	0	0	0
a08ede0f4dbaa40560097e8045405df9	0	0	0	0	25	8	0	0	0	0	0	0	9	27	13	0	0	0	0	0	22	117	38	17	0	0	0	0	24	152	56	0	0	0	0	0	0	7	0	0	0	0	0	0	50	18	22	0
24c899e450c9f6ebb6d9018c66403ac1	0	0	0	0	0	0	0	0	0	0	0	0	0	0	0	0	0	0	46	35	0	0	0	0	0	0	0	23	0	0	12	0	0	32	265	28	0	0	0	0	19	19	18	22	29	0	57	0
9d3a32ece666e00e8fb94f08634582f2	0	0	0	0	32	258	221	14	0	0	0	0	7	34	19	19	0	0	0	0	0	0	0	0	0	0	0	0	0	0	0	0	0	0	0	0	0	0	0	0	0	0	0	0	0	0	0	0
9c2c67c64b5844c44c7a4b84b136a3cd	8	0	0	0	0	0	0	0	0	0	0	0	0	4	0	0	0	0	0	0	0	95	9	0	0	0	0	0	79	100	149	31	26	8	24	0	23	0	0	0	20	8	0	0	0	6	13	0
b75fdf3b143edb17256b7d45e422a9c0	0	0	5	0	0	0	0	0	0	0	0	0	0	0	0	17	0	0	0	14	0	47	26	21	0	0	46	34	18	0	41	34	14	14	84	0	53	25	47	35	0	15	6	0	0	0	7	0
3a53a92496fe3d9b732fa1f83a87ab80	0	0	0	0	0	0	0	0	0	0	0	0	0	0	0	0	0	0	0	0	0	0	0	44	0	0	88	121	49	0	140	160	0	0	0	0	0	0	0	0	0	0	0	0	0	0	0	0
369f4357737414a204c43ac6b5fed653	0	0	0	0	0	48	0	0	0	0	0	0	0	13	0	0	0	0	0	0	0	44	14	0	0	0	0	0	51	66	177	105	0	0	0	0	0	37	0	0	0	0	0	0	36	10	0	0
7ca9edcc43144917c8a87fb71eb05596	5	19	11	14	0	0	0	0	16	0	10	17	0	8	0	0	17	19	55	15	0	0	8	17	0	12	40	85	23	0	0	0	24	39	26	13	0	0	0	8	34	0	0	17	27	0	21	0
bf157ca8139a7721f7d0657bd17065ec	0	0	0	0	123	17	5	0	0	0	0	0	99	28	36	10	0	0	0	0	3	75	99	13	0	0	0	0	8	11	7	7	0	0	0	0	0	17	4	0	0	0	0	0	14	0	24	0
c11d757fadd8e28e54fa05219142393b	0	0	0	0	0	0	0	0	23	130	21	0	0	0	0	0	104	0	49	0	0	0	0	0	37	135	0	0	0	0	0	0	31	60	0	0	0	0	0	0	0	0	0	0	10	0	0	0
96caa63f37ccede3fab938e8d4fbb973	0	75	0	0	0	0	0	0	0	53	14	0	0	0	0	0	71	0	0	94	0	0	0	0	57	77	0	50	0	0	0	0	55	0	0	0	0	0	0	0	53	0	0	0	0	0	0	0
f03c4b0f8164a40f75aa658937fd4125	0	0	0	0	0	0	0	0	6	0	0	0	0	0	0	0	28	0	31	19	0	0	0	0	39	89	98	195	25	0	0	0	14	35	20	0	0	0	0	0	0	0	0	0	0	0	0	0
c4a269691ad3a27c353c28433c3f03b4	0	0	0	0	0	0	0	0	0	0	0	0	0	0	0	0	8	0	0	0	0	0	0	0	52	27	355	0	16	61	38	34	0	0	0	0	0	0	0	8	0	0	0	0	0	0	0	0
6a3e661f0f091aed8c025832de5f9c5d	0	0	82	33	0	0	0	0	0	0	86	24	0	0	0	0	0	0	0	319	0	0	0	0	0	0	0	0	0	0	0	0	0	0	0	0	0	0	0	0	0	0	53	0	0	0	0	0
488f2a56918eaf85b1801ab42e38100e	0	0	0	0	0	0	0	0	0	0	17	0	0	0	0	0	0	0	0	506	0	0	0	0	0	74	0	0	0	0	0	0	0	0	0	0	0	0	0	0	0	0	0	0	0	0	0	0
74b91dbbaa8743744ecdee1d4ba397b2	0	0	0	0	0	0	0	0	0	0	0	0	0	0	0	0	0	168	0	0	14	23	82	61	64	93	0	61	0	0	0	0	0	0	0	0	0	0	0	0	21	0	0	0	0	0	10	0
99dc4386a6dcbc11f31a2fa2045cb80d	0	0	0	0	0	0	0	0	0	0	0	0	0	0	0	0	183	0	174	0	0	0	0	0	0	0	0	0	0	0	0	0	0	0	0	0	0	0	0	0	95	60	36	48	0	0	0	0
450c4757f87a7086b70718ea5acc2b54	0	0	0	0	0	0	0	0	0	0	0	0	0	0	0	0	4	68	9	100	0	0	0	0	117	20	28	26	0	0	0	0	41	39	113	19	0	0	0	0	0	8	0	0	0	0	4	0
5d40a8c6cb75b1e949fe1123cba96b35	0	0	0	0	0	0	0	0	0	0	0	0	0	0	0	0	0	0	49	0	32	56	23	0	0	0	0	47	0	0	55	0	0	0	169	0	0	0	75	68	0	0	0	0	0	0	22	0
09fcb94a9acf0e6bfdc2fb9fee8d9b8f	0	0	0	0	0	0	0	0	0	0	0	0	0	0	0	0	0	0	0	0	0	0	0	0	0	0	0	0	0	0	0	0	252	119	65	48	0	0	0	0	46	0	0	38	0	0	0	27
6f0cd5098b0d126c80895abae8644e27	0	0	0	0	135	94	0	0	0	0	0	0	99	69	0	0	0	0	0	0	0	0	0	0	0	0	0	0	35	0	0	0	0	0	0	0	0	0	0	0	0	0	0	0	91	0	71	0
6ef3485782f68e23a5fc670486563e6e	0	0	14	40	13	48	29	21	0	0	0	68	37	18	0	26	0	0	0	0	0	0	0	41	0	0	0	0	0	0	0	0	0	0	0	0	62	22	4	10	0	0	0	0	21	9	45	65
69d54be7a483260e115f63c785413688	0	0	0	0	0	0	0	0	0	0	0	0	94	0	0	0	0	0	0	0	129	4	0	0	0	0	0	0	243	43	43	0	0	0	8	0	6	0	0	0	0	0	0	0	23	0	0	0
afede481a6871839122004c95ea833a0	0	0	0	0	0	0	0	0	0	17	0	0	0	0	0	0	178	67	16	0	0	0	0	0	51	0	0	0	0	0	0	0	159	44	0	0	0	0	0	0	39	21	0	0	0	0	0	0
7d0be2c63e2934138e20b30574515f44	0	0	0	0	4	0	0	0	2	0	6	0	15	0	8	0	0	5	0	0	0	0	18	0	0	101	69	64	0	0	0	0	62	25	73	28	0	0	0	0	36	41	13	21	0	0	0	0
10d6250b3d0120ba58c5e7dbab125284	0	0	0	0	0	0	0	0	0	0	0	0	45	0	0	0	0	0	0	0	60	0	0	0	0	0	0	0	353	0	0	0	0	0	0	0	0	0	0	0	0	0	0	0	133	0	0	0
daa28a17ac0bbc330557a3dd52ba89f3	0	0	0	0	0	0	0	0	0	0	0	0	0	0	0	0	0	0	0	0	0	0	0	0	0	0	0	0	0	0	0	0	30	56	259	65	84	19	54	0	0	0	0	0	0	0	0	24
da487097d75dff00f55973b8f4b2e928	38	222	52	7	19	0	0	0	0	56	0	0	0	0	0	0	0	0	0	0	0	0	0	0	0	0	0	0	0	0	0	0	0	0	0	0	0	0	0	0	68	58	11	47	7	0	5	0
838969fbf9aeb433f5c02fd424879dea	0	0	39	19	0	0	11	0	0	0	0	0	0	0	0	0	0	0	0	0	0	30	33	16	94	0	32	0	0	7	30	12	0	33	73	16	0	16	0	32	26	0	17	21	7	0	25	0
4310138c55d3f07b4a49998bfcd43468	0	0	0	0	0	0	0	0	0	0	0	0	0	0	0	0	0	70	0	0	0	28	0	0	28	61	154	41	23	25	0	0	45	44	70	0	0	0	0	0	0	0	0	0	0	0	0	0
469cdaefa96245dc16759641a168ac63	0	0	0	18	22	0	0	0	0	0	0	0	0	0	16	21	0	0	0	0	27	0	0	12	0	0	0	0	0	19	29	72	0	0	0	0	50	26	0	21	0	0	0	0	57	26	113	59
59be0ac77c1e0c7188cfaf4e6ecd4e55	38	35	19	10	0	0	0	0	111	149	38	16	0	0	0	0	0	18	0	15	0	0	0	0	48	12	0	23	0	0	25	24	0	6	0	0	0	0	0	0	0	0	0	0	0	0	0	0
c4cf8ccfb0f761ba96a331984c43dc89	0	15	0	0	0	0	0	0	0	0	0	0	0	0	0	0	0	0	85	437	0	0	0	0	0	33	15	1	0	0	0	0	0	0	0	0	0	0	0	0	0	0	0	0	0	0	0	0
e54c2965b4221f27a32820535cf27f1a	0	0	0	0	23	34	0	0	0	0	0	0	21	0	0	11	0	0	0	0	0	0	0	0	0	0	0	0	70	125	87	65	0	0	11	0	0	0	0	0	0	0	0	0	39	0	55	45
8a564bbe0e86f6dcf6841cc4cf8f99e6	0	0	0	0	0	0	0	0	0	0	0	0	0	0	0	0	0	48	51	457	0	0	0	0	0	28	0	0	0	0	0	0	0	0	0	0	0	0	0	0	0	0	0	0	0	0	0	0
0560d73cd8993fc1db2090129296b5cb	0	0	0	0	0	0	0	0	0	0	0	0	0	0	0	0	0	16	0	373	0	0	10	0	14	23	0	99	12	0	0	0	0	23	0	0	0	0	0	0	0	0	0	14	0	0	0	0
13bdd37002670a0ecb2ddd792fc974bb	0	0	0	0	0	0	0	0	0	0	0	0	0	0	0	0	0	0	0	0	0	0	0	0	0	0	0	0	138	92	170	157	0	0	0	0	27	0	0	0	0	0	0	0	0	0	0	0
d8320793d44c9f738f20d1fd00f57211	0	0	0	0	0	0	0	0	0	0	0	0	0	0	0	0	0	0	0	0	0	0	0	0	0	0	0	0	90	145	182	167	0	0	0	0	0	0	0	0	0	0	0	0	0	0	0	0
9020bec8efaf2b06ff33c6c4fd453175	0	0	0	0	0	0	0	0	0	0	0	0	0	0	0	0	0	0	0	204	0	0	37	45	0	0	62	67	0	0	74	55	0	0	0	0	0	0	0	39	0	0	0	0	0	0	0	0
8182f3f8369e2ceb0253c885c572b559	32	0	0	0	0	0	0	0	0	0	0	0	0	0	0	0	0	0	0	0	0	33	81	89	0	0	0	0	7	53	86	42	0	0	0	0	36	29	0	36	0	0	0	0	22	0	28	8
16fd28df1a283270566e32367be07430	0	0	0	0	0	0	0	0	0	0	0	0	0	0	0	0	0	0	0	0	0	0	0	0	0	0	0	0	0	66	283	161	43	29	0	0	0	0	0	0	0	0	0	0	0	0	0	0
4c7af940a8e97e2e3d43afa66003aafa	0	23	0	20	24	18	0	12	0	0	0	0	0	6	0	0	0	0	0	0	0	0	21	0	59	0	0	0	0	0	6	0	128	29	0	0	17	42	16	40	0	11	28	10	10	0	33	28
ad97c6ec66d35ee65f28afc68f29c1b8	0	0	0	0	0	0	0	0	0	0	0	0	0	0	0	0	0	0	0	0	0	0	0	20	0	0	0	105	0	55	114	31	14	46	122	33	12	0	15	0	14	0	0	0	0	0	0	0
92d7efc8eabef86b25189b2b816e3d89	6	13	0	0	0	0	0	0	10	0	0	0	0	0	0	0	104	155	25	13	0	0	0	0	0	192	23	0	0	0	0	0	12	9	0	0	0	0	0	0	0	7	7	4	0	0	0	0
ff5723493ea4c2c1c9a73d52ca52aa96	0	0	0	0	0	0	0	0	0	0	0	0	0	0	0	0	0	143	35	210	0	0	0	0	85	16	21	0	0	0	0	0	0	0	8	0	0	0	0	0	10	21	0	31	0	0	0	0
703080120a5f4f2e992ed2c70b35deb9	0	174	35	9	0	0	0	0	0	68	39	0	0	0	0	0	0	0	83	0	0	0	0	0	82	0	0	0	0	0	0	0	0	0	0	0	0	0	0	0	0	0	0	87	0	0	0	0
9d3d0a923c71f41e3edee6cbc7684f9a	0	0	0	0	15	0	0	0	0	0	0	0	23	0	0	0	0	0	0	0	54	3	0	0	0	0	0	0	345	64	0	0	0	0	0	0	22	0	0	0	0	0	0	0	51	0	0	0
4402d75eed2f562ff548bfb3a488b36c	6	0	28	0	0	0	8	0	0	0	0	0	0	0	0	0	0	0	137	0	7	0	18	25	0	0	79	35	0	0	28	6	0	0	76	8	23	23	39	30	0	0	0	0	0	0	0	0
bb966121b8b5d57ca99f4b581837d38f	0	57	0	54	0	0	0	0	0	0	0	0	0	0	0	0	0	0	0	0	0	0	0	0	18	43	0	0	0	0	0	0	140	133	0	0	0	0	0	0	74	37	20	0	0	0	0	0
77717aea5cdd6130f48d126c0c1b02a8	0	0	0	0	0	25	0	0	0	0	0	0	0	0	0	0	0	0	29	456	0	0	0	0	0	0	21	0	13	0	0	0	0	0	0	0	18	0	0	0	0	0	0	0	0	0	14	0
e73632210fdb1fc59460480749b83ca4	0	0	0	0	0	0	0	0	0	0	0	0	0	0	0	0	0	26	0	67	0	20	70	58	14	6	54	0	0	23	15	2	3	0	16	0	0	0	0	0	0	41	0	47	18	0	41	55
a7e7183dea4ef949dd9b088d9ca79994	0	0	23	0	0	0	0	0	3	0	0	0	0	0	0	0	0	0	23	250	0	0	0	0	0	16	56	55	0	0	0	0	0	30	84	0	0	0	0	0	0	0	0	35	0	0	0	0
c74bfbff383de09f9a5928bea73a1564	0	0	9	65	0	31	102	137	0	0	0	0	0	0	0	0	0	0	0	0	0	0	0	0	0	0	0	0	0	0	0	0	0	0	0	48	0	0	38	89	0	0	0	0	0	0	0	56
7169d2bd17362738133b46d1b699f3f2	0	0	0	0	11	19	0	0	0	0	0	0	25	58	10	0	0	0	0	0	144	63	0	23	0	0	0	0	0	70	62	0	0	0	0	0	0	70	0	0	0	0	0	0	0	20	0	0
a3b4b2a8a1f935c423db38c1d118271c	0	0	0	0	0	0	0	0	0	0	0	0	0	0	0	0	0	0	0	251	0	0	127	103	0	0	0	40	0	0	0	54	0	0	0	0	0	0	0	0	0	0	0	0	0	0	0	0
e5dc6edc61a1716859f56adfb911272b	0	0	0	0	0	0	0	19	0	0	0	0	0	0	0	0	0	0	5	16	0	0	54	0	0	0	0	0	0	92	0	19	0	0	76	14	0	48	78	62	0	0	19	0	0	0	72	0
5a9196266ebb446acdb715bfcaa5067a	0	0	0	0	0	0	0	0	4	0	0	0	0	0	0	0	0	0	22	129	13	10	0	0	47	34	9	86	56	32	0	0	10	66	12	0	0	0	0	0	23	6	0	9	6	0	0	0
e2046ae0cd9f23ccbaac040375520a13	5	36	4	0	0	5	0	0	0	0	43	14	4	0	0	0	0	17	48	48	0	0	0	0	165	0	0	36	14	0	0	0	22	42	0	0	0	0	0	0	21	5	13	31	0	0	0	0
d31a26f04a27e0392604971acdcfbe4f	0	0	0	0	0	0	0	0	0	0	0	0	0	0	0	0	0	0	0	0	0	0	0	0	0	0	0	0	156	240	177	0	0	0	0	0	0	0	0	0	0	0	0	0	0	0	0	0
a77bc4424b0177af55f1da549ed46e2f	0	0	0	0	0	0	0	0	0	0	0	0	0	0	0	0	0	0	0	415	0	0	15	0	0	0	0	45	25	23	0	10	0	0	0	0	0	0	0	0	0	5	0	0	0	0	16	18
3d090a1cb9ec55654cf4116c8ae94e8f	0	0	0	11	65	145	42	0	0	0	0	0	0	0	0	16	0	0	0	0	0	0	0	0	0	0	0	0	0	0	0	0	0	0	0	0	33	36	19	0	0	0	0	0	153	0	23	28
bc0168eccb822725ce14129e519b6eaa	0	0	0	0	0	0	0	0	0	0	15	57	14	20	0	0	0	0	19	0	0	0	0	26	0	87	0	60	31	0	19	0	0	27	50	0	27	0	0	0	56	0	0	0	0	0	47	16
7cbdbc6802658597b43039782382800d	0	0	0	0	0	0	0	0	0	0	0	0	0	0	0	0	0	0	92	0	0	0	0	0	0	0	51	83	55	0	40	0	0	0	187	42	0	0	21	0	0	0	0	0	0	0	0	0
c083ba546333a95fbf4d4e499b5040a4	0	0	0	0	0	0	0	0	0	0	0	0	0	0	0	0	0	0	0	0	0	0	0	0	0	0	0	0	0	0	0	0	307	264	0	0	0	0	0	0	0	0	0	0	0	0	0	0
85790a2d943997c02a36b972f35a5e13	0	0	0	0	0	0	0	0	0	0	0	48	0	0	0	0	0	0	0	0	54	0	0	0	0	0	0	0	79	0	89	48	0	0	0	0	55	0	0	0	0	0	0	0	0	0	62	134
bf382b823ff7b2145fb6675898036081	0	252	0	0	0	0	0	0	36	0	0	0	0	0	0	0	0	0	69	0	0	0	0	0	0	0	0	0	34	33	0	0	0	0	47	76	0	21	0	0	0	0	0	0	0	0	0	0
1c8bf7f1ac15d71fe15014ffcdafd8ab	0	86	88	49	33	0	0	0	0	51	0	0	0	0	0	0	0	0	0	0	0	0	0	0	0	0	0	0	0	0	0	0	25	33	22	0	0	0	0	0	89	31	29	0	22	3	7	0
19156120b2eb67d170c35e5a3f9604b2	0	0	0	0	0	23	0	0	0	0	0	0	0	0	0	0	0	36	0	0	0	12	0	0	0	0	0	0	85	93	144	159	0	0	0	0	0	0	0	0	0	0	0	8	0	0	8	0
f56373e5da4cc14f713aba6dfdc720a0	0	0	0	0	0	0	0	0	0	0	0	0	0	0	0	0	0	0	35	0	0	0	0	0	93	21	50	55	23	0	0	0	34	27	194	19	0	0	0	0	17	0	0	0	0	0	0	0
5eb1e269b0def5d6af1107d0f266093a	0	9	0	0	0	0	0	0	0	0	0	0	0	0	0	0	172	248	0	17	0	0	0	0	28	34	0	0	0	0	0	0	17	0	0	0	0	0	0	0	0	13	29	0	0	0	0	0
4ac42c1bfc8f1c664e6d453c6e706d8d	0	0	0	6	0	0	25	0	0	0	0	0	0	0	0	0	0	0	0	0	0	0	27	0	0	7	0	0	38	0	63	95	0	0	68	0	60	0	56	49	13	16	0	0	0	0	44	0
6c36f4800a2af296a1a4f52c60c1dc13	0	0	0	0	0	0	20	0	0	0	0	0	0	0	0	20	0	0	0	0	0	0	49	34	0	0	0	0	49	18	65	78	0	0	0	39	68	33	21	73	0	0	0	0	0	0	0	0
cf9f1f25c14cf2843e9d3ceca6a57892	0	0	0	0	0	0	0	0	0	0	0	0	0	0	0	0	0	0	0	0	0	0	17	0	0	0	0	170	0	12	56	176	0	0	0	0	0	0	51	85	0	0	0	0	0	0	0	0
037538804b17b85bb72a50586db20b06	0	0	0	0	0	0	0	0	0	0	0	0	0	0	0	0	0	0	0	0	0	0	0	0	40	139	92	4	0	0	0	0	165	88	17	0	0	0	0	0	0	0	0	22	0	0	0	0
9fd0b6c9da63e58d7c01c02ed50a3527	0	0	0	0	0	0	0	0	0	0	0	0	0	0	0	0	0	0	0	0	0	0	0	0	0	33	0	91	100	0	0	0	58	95	190	0	0	0	0	0	0	0	0	0	0	0	0	0
02976076a67e003cf7009ce7521c8784	0	0	0	0	0	19	0	0	0	0	0	0	0	0	0	0	0	0	0	0	0	19	17	21	0	0	0	71	16	0	34	62	0	0	0	0	0	28	0	0	0	0	40	56	56	31	39	57
c93fcd0ef73ed9fc232fc274a4895912	0	0	0	40	26	0	0	0	0	0	0	0	0	0	0	0	0	0	0	0	0	0	0	0	0	0	0	0	0	0	0	0	0	0	0	0	117	168	69	107	0	0	12	9	0	0	17	0
1f08157952cbbb534cd95947fe5fba5c	0	0	0	0	13	0	0	8	0	0	0	0	12	0	0	0	0	0	0	0	43	55	20	3	0	0	0	0	186	87	0	0	0	0	0	0	24	0	10	0	0	0	0	0	56	6	31	11
2f81d3330f82db20f6ba98c664098e41	0	0	15	47	0	0	0	0	0	0	0	7	0	0	0	7	0	0	6	169	0	0	0	9	35	36	24	29	0	0	0	0	0	0	21	88	0	0	0	0	0	6	19	46	0	0	0	0
5de7eaa1c6ad83465bfe3c81e6c95006	0	0	0	0	10	11	24	0	0	0	0	0	0	0	7	0	0	0	0	0	90	150	64	37	0	0	0	0	38	17	19	21	0	0	0	0	17	13	0	0	0	0	0	0	0	5	34	7
0e74e78174c55d87e4add2cdee585b63	0	0	0	0	0	38	0	0	0	0	0	0	5	0	0	0	0	0	0	0	18	93	42	4	0	0	0	0	91	88	103	46	0	0	0	0	0	14	0	0	0	0	0	0	18	4	0	0
d11cb4b1b8c438ed19d549d9504c3c7b	0	106	0	0	0	0	0	0	22	63	14	0	0	0	0	0	0	0	0	0	0	0	0	0	0	0	0	0	0	0	0	0	0	0	0	0	0	0	0	0	148	79	38	41	29	0	23	0
ec4ac905c3fd5904d22d17695c39b73b	0	0	0	0	14	0	0	0	0	0	0	0	16	0	12	0	0	0	0	0	41	0	0	0	0	0	0	0	417	0	0	0	0	0	0	0	0	0	0	0	0	0	0	0	50	0	0	12
cd0cb86cdeb58c059fb2d70c02aca757	0	0	0	0	76	15	171	39	0	0	0	0	46	9	0	0	0	0	0	0	36	0	21	0	0	0	0	0	0	0	12	0	0	0	0	0	0	0	0	0	0	0	0	0	63	0	48	25
740ccb5b5bb1450a7c578274e7b7045c	0	0	0	0	0	0	0	0	0	0	0	0	0	0	0	0	0	0	0	215	0	0	0	0	86	0	0	0	0	0	0	0	0	0	64	105	40	0	51	0	0	0	0	0	0	0	0	0
4970ccab659305d3a63b61920652ece5	0	0	0	0	0	0	0	0	0	0	0	0	0	0	0	0	0	0	0	74	0	16	44	0	0	0	0	0	75	39	50	39	0	0	0	0	44	19	111	50	0	0	0	0	0	0	0	0
43ac2c967b68e4ed9b63893fe88f9171	13	0	0	0	0	0	0	0	0	0	0	0	0	0	0	0	0	0	0	0	0	0	0	0	119	309	119	0	0	0	0	0	0	0	0	0	0	0	0	0	0	0	0	0	0	0	0	0
c82ba562c544d840f41bc4f188f8353b	0	0	0	0	0	119	18	9	0	0	0	0	0	102	85	21	0	0	0	0	0	34	64	62	0	0	0	0	0	0	0	12	0	0	0	0	0	12	0	0	0	0	0	0	0	6	16	0
b2aaf860fa80784ab9aba7276a77dc5c	0	0	0	0	0	0	0	35	0	0	0	0	0	0	124	401	0	0	0	0	0	0	0	0	0	0	0	0	0	0	0	0	0	0	0	0	0	0	0	0	0	0	0	0	0	0	0	0
b61911ebe6e34477db58d4962f6ae286	0	0	0	0	0	0	0	0	0	0	0	0	0	0	0	0	0	0	0	0	32	0	0	92	0	0	53	0	19	52	57	41	0	0	0	0	55	37	16	30	0	0	0	0	34	0	42	0
ffa7fc72c2e91c9922040e9dacb72b78	0	87	11	0	0	0	0	0	0	0	0	0	0	0	0	0	0	0	0	351	0	0	0	0	0	0	63	0	5	0	0	0	0	0	0	0	0	0	0	0	0	0	0	42	0	0	0	0
61e21783af4d9c46b9583ce247e2afb4	0	0	5	0	14	0	18	8	0	0	0	0	0	0	0	8	0	0	0	0	0	0	32	59	0	0	0	0	18	10	39	23	0	0	11	20	23	53	70	101	0	0	0	0	0	0	23	24
b36c24c4558d6fee9f7c4d6a4c4ef128	0	0	0	0	0	0	0	0	0	0	0	0	0	0	0	0	0	0	28	0	38	53	0	0	0	0	0	0	72	114	55	43	0	0	12	0	39	22	38	23	0	0	0	0	0	0	0	22
878ac0e92af66344805543820e4c8237	0	0	0	0	0	0	0	0	0	0	0	0	0	0	0	0	0	0	0	0	0	48	41	39	0	0	0	0	88	59	95	53	0	0	0	0	18	17	25	0	0	0	0	0	34	0	42	0
d1c388a8a45fcf929d2fa1c4b55d9ee5	0	0	0	0	28	64	115	178	0	0	0	0	0	0	0	0	0	0	0	0	0	0	0	0	0	0	0	0	0	0	0	0	0	0	0	0	0	0	0	0	0	0	0	20	0	0	55	98
421178ecb6d92ed08677793ba2454d8e	0	0	0	0	0	36	0	0	0	0	0	0	0	0	0	0	0	0	0	0	16	70	39	47	0	0	0	0	71	63	49	53	0	0	0	0	0	28	18	0	0	0	0	12	0	0	35	20
3696620abf0a3e020ee3a147bfcfcaff	0	0	0	0	0	0	0	0	0	0	0	0	0	0	0	0	0	0	0	19	0	0	8	8	0	0	0	0	26	17	0	0	0	0	306	89	35	0	0	0	0	0	0	49	0	0	0	0
916be94f173aff6786edc9862b7b4fb8	0	0	0	0	0	0	0	0	0	0	0	0	0	0	0	0	0	0	0	0	0	0	0	0	23	0	126	25	76	57	186	64	0	0	0	0	0	0	0	0	0	0	0	0	0	0	0	0
0eff44f4fdf015596445ca6df41c1efc	0	0	0	0	0	0	0	0	0	0	0	0	0	0	0	0	0	0	0	0	0	0	0	0	0	0	0	0	0	0	0	0	126	88	0	0	0	0	0	0	103	88	96	56	0	0	0	0
c5ea9ecbeea773ffbf2f96fb552a588f	0	0	0	0	0	0	0	0	0	0	0	0	0	0	0	0	0	0	0	0	0	0	135	352	0	0	0	0	69	0	0	0	0	0	0	0	0	0	0	0	0	0	0	0	0	0	0	0
53b17f4bd2af80630e5d0d2b2c2024d2	0	0	0	12	49	0	16	25	0	0	0	12	30	0	0	14	0	0	0	0	13	0	0	0	0	0	0	0	0	0	35	0	0	0	0	0	0	53	0	0	0	0	0	0	123	0	74	97
588379dfbec38bb3423dd8835a9eff91	0	0	0	0	45	8	0	9	0	0	0	0	42	27	0	0	0	0	0	0	35	24	0	0	0	0	0	0	167	54	33	5	0	0	0	0	13	16	0	0	0	0	0	0	64	0	11	0
a820078571b77f5050078d214455ffa7	0	0	0	0	0	0	0	0	6	23	0	0	8	13	0	0	0	0	191	150	0	0	0	0	0	31	0	40	0	0	0	0	0	0	0	0	0	0	0	0	13	0	0	43	0	0	35	0
d520efd10f1eb0840c1d2104580c2177	0	0	0	0	0	0	0	0	0	0	0	0	0	0	0	0	0	0	0	0	0	0	0	0	0	0	0	116	51	0	0	0	0	0	179	64	9	7	8	12	86	17	0	0	4	0	0	0
f76e535b2cfa06335348381346838fa4	0	0	12	0	0	0	0	0	0	0	0	0	0	6	0	0	0	0	0	387	0	0	0	0	0	0	0	6	0	32	39	47	0	0	0	0	9	0	0	5	0	0	0	0	0	0	0	9
0ad52179c10070d310da446b57907106	0	0	0	0	81	71	113	265	0	0	0	0	0	0	0	21	0	0	0	0	0	0	0	0	0	0	0	0	0	0	0	0	0	0	0	0	0	0	0	0	0	0	0	0	0	0	0	0
ca5d22475794122b39799b591a25ce78	9	0	0	0	0	0	0	0	0	0	19	0	0	0	0	0	0	0	0	0	0	0	0	0	31	54	47	0	0	0	0	0	198	118	35	0	0	0	0	0	11	13	15	0	0	0	0	0
b1317929a45360b9ad362344ce389e03	0	0	0	0	0	0	0	0	0	0	0	0	0	0	0	0	0	0	0	0	0	0	30	0	0	0	0	0	163	69	29	38	0	0	0	0	144	0	0	1	0	0	0	0	28	7	30	11
cd1b66a334402f77068496d08ccc77a5	0	0	0	0	0	17	0	0	0	0	0	0	0	11	10	0	0	0	0	0	20	90	19	18	0	0	0	0	188	70	37	9	0	0	0	0	0	27	0	0	0	0	0	0	0	0	15	18
0e50a71396a641571982136e194d054c	0	0	24	27	0	0	0	0	0	24	23	55	18	0	0	0	0	37	0	0	42	80	14	0	0	55	87	0	0	0	0	0	0	9	18	0	0	0	0	0	0	17	18	0	0	0	0	0
a7a3834d018ca877be8d65c1f6f4e655	0	0	94	23	0	0	0	0	0	0	0	40	0	0	0	0	0	0	193	0	0	0	0	0	0	0	49	6	0	0	0	0	3	0	78	61	0	0	0	0	0	0	0	0	0	0	0	0
0491e54987c5d414758c9bc59b0d4b80	0	0	0	0	0	0	8	0	0	0	0	0	0	0	0	0	0	0	0	78	63	83	0	0	0	0	0	62	20	35	8	20	0	30	40	0	16	11	0	14	0	0	0	0	0	9	33	16
ba8b29b0ee7a1c2e00cee79718f1b403	0	0	8	0	0	0	0	0	0	0	0	0	0	6	0	0	0	0	169	22	0	15	0	0	0	29	32	50	15	11	69	16	26	28	19	0	0	0	12	0	0	0	0	9	0	0	9	0
b55dd4e0c84ec9e197cb7dff941fe374	0	0	0	0	0	0	0	0	12	0	0	0	0	0	0	0	29	0	0	235	0	0	0	0	82	15	0	98	0	0	0	39	0	0	22	0	0	0	0	0	12	0	0	0	0	0	0	0
b567b51c5fbe4031adb063ee1b46c490	0	0	0	0	0	0	0	0	0	0	0	0	0	0	0	0	0	0	0	0	0	0	0	0	0	0	0	0	0	0	0	0	115	203	216	10	0	0	0	0	0	0	0	0	0	0	0	0
dabebb2437b74408d01b95efa451ea05	0	0	0	0	0	0	0	0	0	43	0	0	0	0	0	0	53	102	0	297	0	0	0	0	0	0	48	0	0	0	0	0	0	0	0	0	0	0	0	0	0	0	0	0	0	0	0	0
133b995deea43b09fb38162e12aa0f51	0	0	0	0	0	0	0	0	0	0	16	0	0	0	0	0	0	0	292	0	0	0	0	0	0	0	30	0	0	0	0	0	56	67	60	0	0	0	0	0	0	0	0	22	0	0	0	0
134d3d621f33ba92140171fbf604034e	0	0	0	0	0	0	0	0	0	0	0	0	0	0	0	0	0	0	0	543	0	0	0	0	0	0	0	0	0	0	0	0	0	0	0	0	0	0	0	0	0	0	0	0	0	0	0	0
2ca8f7418c020e338355b3f3f4ff8a23	0	0	0	0	0	0	0	0	0	0	0	0	0	0	0	0	0	0	0	0	0	62	166	212	0	0	0	11	0	0	0	27	13	0	0	0	0	0	0	0	0	0	0	30	0	0	22	0
7ad3612ee84902745002e78f78390275	0	0	0	0	32	62	0	13	0	0	0	0	60	35	20	0	0	0	0	0	0	50	34	0	0	0	0	0	24	0	0	0	0	0	0	0	0	112	0	0	0	0	0	0	41	10	48	0
bb18b888246822e52676a28944ecbd0f	0	0	0	0	0	41	0	0	0	0	0	0	0	0	0	0	0	0	0	0	106	61	73	0	0	0	0	0	110	140	0	0	0	0	0	0	0	0	10	0	0	0	0	0	0	0	0	0
5b515c09f4c25a41d853ce8b20b6d871	0	0	0	0	0	0	0	0	0	0	0	0	0	0	0	0	0	0	0	392	0	0	0	0	67	45	21	0	0	0	0	0	0	0	16	0	0	0	0	0	0	0	0	0	0	0	0	0
e040da51568208f31dbac730ed0cbf68	8	56	22	10	43	28	83	141	0	0	0	0	19	0	14	24	0	0	0	0	0	0	0	0	0	0	0	0	0	0	0	0	0	0	0	0	0	0	0	20	0	0	0	13	10	0	16	32
1ab9a6cb1f528ec81ee67e12352d2906	0	0	0	0	0	0	0	17	0	0	0	0	19	0	0	0	0	0	84	0	0	0	0	0	0	0	74	0	70	0	85	0	39	0	0	0	76	0	0	0	0	0	75	0	0	0	0	0
ac7e1c0c7fbc7d242ef59db40df08a43	0	0	0	0	0	0	0	0	0	0	0	0	0	0	0	0	0	0	0	0	15	73	27	12	0	0	0	0	0	64	66	113	0	0	0	0	0	0	43	33	0	0	0	0	0	17	33	43
21ae66c813893d66e8ee3ffba1d53be2	0	0	0	0	0	0	0	0	0	0	0	0	0	0	0	0	0	0	0	16	0	0	12	66	0	0	0	0	45	51	68	33	0	0	11	0	18	35	84	87	0	0	0	0	0	0	12	0
157d0db75d157a6ed628e4c7d59e2155	0	0	0	0	0	10	0	0	0	0	0	0	6	0	3	0	0	0	0	0	169	104	70	0	0	0	0	0	49	65	7	11	0	0	0	0	0	11	0	0	0	0	0	0	10	6	16	0
cc750c1ed2242ac13f3c1fbd0a1b60d7	0	0	0	0	0	0	0	0	0	0	0	0	49	0	0	0	0	0	0	0	153	82	90	0	0	0	0	0	99	64	0	0	0	0	0	0	0	0	0	0	0	0	0	0	0	0	0	0
9ce804b322f9778d905dd4b5a40708c2	0	0	11	207	172	88	36	13	0	0	0	0	0	0	0	0	0	0	0	0	0	0	0	0	0	0	0	0	0	0	0	0	0	0	0	0	0	0	0	0	0	0	0	0	0	0	9	0
d59b34d578f230169b8d6986a62d04c9	0	0	0	0	0	0	0	0	0	0	22	0	14	37	0	35	0	0	0	0	0	0	28	21	0	0	0	178	17	0	0	0	0	0	78	0	0	0	0	18	0	0	0	26	0	0	31	31
d6ac858ac29e0228a1e9a0b6b3f309e1	27	0	57	22	75	41	0	0	0	0	121	90	18	25	0	20	0	0	0	0	0	0	0	0	0	0	0	0	0	0	0	0	0	0	0	0	0	0	0	0	0	0	0	29	0	0	10	0
82c1f2ce8cfa6da178b82a9f65c43d3e	0	0	0	6	0	4	14	0	0	0	0	0	0	17	20	0	0	58	22	0	0	0	20	0	87	0	0	32	0	0	0	0	0	34	77	24	0	11	0	0	78	0	0	0	9	0	21	0
fdc86dc85fa501b6de62233329a1f828	0	0	0	0	0	0	0	0	0	57	0	0	0	0	0	0	29	180	38	0	0	0	0	0	98	89	0	0	0	0	0	0	0	43	0	0	0	0	0	0	0	0	0	0	0	0	0	0
3a2f9b7403981cfbe438028d97507724	0	152	41	82	45	9	0	0	22	0	0	25	0	0	0	0	33	0	0	0	0	0	0	0	0	71	53	0	0	0	0	0	0	0	0	0	0	0	0	0	0	0	0	0	0	0	0	0
622af13dea036ef287a1764e7bdbf9d5	0	0	0	0	0	0	0	0	0	0	0	0	32	14	0	6	0	0	0	0	106	34	22	24	0	0	0	0	154	31	59	0	0	0	0	0	10	0	0	0	0	0	0	0	41	0	0	0
73dd0d37137d43abb254ceb922ad54ce	0	0	0	0	0	0	0	0	0	0	0	0	0	0	19	0	0	0	0	0	27	0	0	0	0	0	0	0	190	54	128	81	0	0	0	0	0	0	0	0	0	0	0	0	0	0	33	0
2ee9af6fd1574ba305754c7e520affe7	0	0	0	0	0	0	0	0	0	0	0	0	0	0	0	0	0	0	0	156	0	0	39	56	0	0	0	21	0	0	62	72	0	0	51	0	0	0	22	53	0	0	0	0	0	0	0	0
014c769c21c1e6b79d322b078960a69c	0	0	0	0	0	0	0	0	0	0	0	0	0	0	0	19	0	0	0	0	55	0	28	66	0	0	0	0	18	65	88	37	0	0	0	0	0	17	33	37	0	0	0	0	0	0	22	46
fb656bcf755503fa0bf0db2d5d2b9da3	0	0	0	0	0	0	0	0	0	0	0	0	0	0	0	0	0	0	81	0	0	24	56	0	0	0	0	0	84	46	138	102	0	0	0	0	0	0	0	0	0	0	0	0	0	0	0	0
883655c1f2b7d9feebdb852ba64eb32b	0	0	0	0	0	0	0	0	0	0	0	0	0	0	0	0	0	0	0	0	0	0	0	26	0	0	0	0	70	78	166	90	0	0	0	0	44	0	26	31	0	0	0	0	0	0	0	0
a223c29c0ba513d4c6f5aab5a5bcf8e4	3	0	17	0	0	0	0	0	0	0	0	0	366	107	24	0	0	0	0	0	0	0	0	0	0	0	0	0	12	0	0	0	0	0	0	0	0	0	0	0	0	0	0	0	0	0	0	0
96dfb8fea7c15e64bc20733d19c191ef	0	0	64	28	49	46	0	0	0	0	0	19	0	31	17	0	0	0	0	0	18	13	52	8	0	0	0	0	0	0	30	0	0	0	8	0	0	14	11	62	0	0	0	11	13	0	12	22
ae222d817336762bb85b5375a2fcd510	0	0	19	0	0	0	11	0	0	0	0	0	14	0	22	0	0	0	0	0	0	16	63	0	0	0	44	23	38	37	38	0	0	0	0	0	49	18	32	30	0	0	0	0	0	0	46	28
8323bfa6e74249044566927c32bf9ab1	0	0	0	0	0	0	0	0	0	0	0	2	0	0	0	0	0	0	0	143	0	0	48	0	0	0	0	0	98	73	94	0	0	0	0	0	0	18	0	42	0	0	0	0	0	0	10	0
35075f512c4428d8ed7296f4d61612c8	0	0	0	0	0	0	0	0	0	0	0	0	0	0	0	0	0	0	0	0	0	0	0	0	0	0	62	0	81	58	59	83	0	0	0	185	0	0	0	0	0	0	0	0	0	0	0	0
2807e74562e610b54a29fd3315afb0eb	0	6	0	0	0	59	13	0	0	0	0	0	0	0	0	0	0	0	0	20	15	0	0	13	0	41	0	130	26	20	17	0	0	78	30	0	25	0	0	0	11	0	23	0	0	0	0	0
1a5114cc9d8dbf82eb10b0d6910007db	0	0	0	0	0	0	0	9	0	0	0	0	30	0	21	0	0	0	0	0	0	0	0	0	0	0	0	0	0	0	0	0	0	0	0	0	0	0	0	0	0	0	0	0	432	35	0	0
f502340bfa280bc2c5c00f30ec568e16	0	0	0	0	0	0	0	0	0	0	18	0	0	15	0	0	0	0	12	155	0	0	0	29	0	0	17	0	0	0	45	63	53	0	80	29	0	0	0	11	0	0	0	0	0	0	0	0
eca6a8598967b6cf454c9f756f6288d6	0	0	0	0	0	0	0	0	0	0	0	0	0	0	0	0	0	0	0	321	0	91	68	23	0	0	0	0	0	0	0	12	0	0	0	0	0	0	0	0	0	0	12	0	0	0	0	0
ccf2c0b7325b34f357c9d658300dee7e	0	0	0	0	0	0	0	0	0	0	0	0	0	0	0	0	0	0	0	0	0	0	0	0	0	0	0	0	527	0	0	0	0	0	0	0	0	0	0	0	0	0	0	0	0	0	0	0
6cf5c7d6871647d800eef6edeb9c6ceb	0	0	76	0	0	25	25	49	0	0	0	0	0	0	0	22	0	0	0	0	0	0	16	42	0	0	0	0	0	0	38	33	0	0	0	0	53	20	0	25	0	0	16	0	12	0	49	25
51e41265c4f6d47e8d36e73d8acc6783	0	0	0	0	2	0	9	4	0	0	0	0	37	14	14	7	0	0	0	0	15	55	53	0	0	0	0	0	76	56	23	0	0	0	0	0	0	26	19	0	0	0	0	0	87	6	23	0
40f8577e32e6a21165415d5f1206acfc	0	0	0	0	0	0	0	0	0	0	0	0	0	0	0	0	0	0	19	0	0	0	0	0	101	31	334	0	0	0	0	0	41	0	0	0	0	0	0	0	0	0	0	0	0	0	0	0
e480ed8b924c11d9c5495108cbc5cc49	0	0	0	0	0	0	0	0	0	0	0	0	0	0	0	0	0	0	46	303	0	0	0	0	38	42	23	0	0	0	0	21	36	0	0	0	8	0	7	0	0	0	0	0	0	0	0	0
a498a4b6454a0f5dc72f55bb4e19a507	0	0	0	0	0	0	0	0	0	0	0	0	0	0	0	0	0	0	0	0	38	0	74	40	0	6	16	0	31	55	46	12	34	12	32	0	35	16	11	11	9	4	3	0	0	5	23	11
c814799aab8956682edde7aa0c9dae0f	0	0	0	0	0	0	0	0	0	0	0	0	0	0	0	0	0	0	0	0	0	0	0	0	0	0	0	0	81	58	216	168	0	0	0	0	0	0	0	0	0	0	0	0	0	0	0	0
cb412021dde21d3ab7f53e0227f249d7	7	72	8	10	8	11	0	0	36	108	35	16	2	0	0	6	0	17	0	0	0	0	0	0	0	6	0	0	0	0	0	0	0	0	0	0	0	0	0	0	32	17	7	70	15	7	10	22
ef2cccd8f2ca372ee8a705a464171dec	0	0	0	0	0	0	0	0	0	0	0	0	0	0	0	0	0	0	0	0	0	0	0	0	24	36	0	0	0	0	0	0	88	194	173	0	0	0	0	0	0	0	0	0	7	0	0	0
802e5befcc52835886594e8cf11cd6e1	0	0	30	37	51	0	0	0	0	0	14	0	24	15	0	0	0	0	0	0	0	0	0	0	0	0	0	0	44	0	0	0	0	0	0	0	45	46	57	97	0	0	0	0	23	0	23	15
3a9340572dd33a54a9ef843a07b6f8fa	0	0	27	27	20	0	0	0	0	0	13	61	0	0	0	0	0	0	0	0	0	0	65	18	0	0	0	38	0	30	16	36	0	0	44	0	19	51	0	30	0	0	0	0	0	0	0	26
02865c73cb495b100ec9ad66d90b4d90	0	0	0	6	0	0	0	0	0	0	34	26	0	0	0	0	0	0	89	282	0	0	0	0	0	0	19	59	0	0	0	0	0	0	6	0	0	0	0	0	0	0	0	0	0	0	0	0
382bf0358406c8c7177f568105979ce8	0	0	0	60	119	100	48	131	0	0	0	0	0	0	0	0	0	0	0	0	0	0	0	0	0	0	0	0	0	0	0	0	0	0	0	0	0	0	0	0	0	0	0	0	0	0	0	62
2b84d7d46917ab4ba54383fd97f18ef6	0	0	0	0	0	0	0	0	0	0	0	0	0	6	0	0	0	0	5	10	0	0	7	8	0	12	100	79	39	0	29	29	0	0	66	24	19	0	0	0	13	13	0	0	16	8	9	28
404326079ae51e23248b8cec3f14d32c	40	0	0	0	0	0	0	0	0	0	0	0	0	0	0	0	0	0	0	17	0	0	0	0	107	51	0	62	0	0	26	0	126	66	0	24	0	0	0	0	0	0	0	0	0	0	0	0
373e15c25b979ff624fa1a0842f2acb1	0	5	0	0	0	0	0	0	0	9	0	0	0	0	0	0	8	0	0	0	54	0	6	7	0	0	0	91	90	13	0	28	81	22	0	0	14	0	0	0	30	42	0	0	13	0	0	6
4d61bdfa8f83ec0967d7773b26004380	0	0	0	0	0	50	0	0	0	0	0	0	0	15	0	10	0	0	0	0	0	31	0	27	0	0	0	0	180	43	70	27	0	0	0	0	0	44	0	0	0	0	0	0	0	0	22	0
eab9813e47ee1a24a45eb401ad96bd01	0	0	0	0	0	0	0	0	0	0	0	0	0	0	0	23	0	0	0	0	58	0	56	17	0	0	0	0	122	54	34	31	0	0	0	0	0	52	19	0	0	0	0	0	0	0	33	20
1bae5ff0f00b9a47c9127574f58faa60	0	0	0	0	0	0	0	0	0	0	0	0	0	0	0	0	0	0	293	0	0	21	0	16	33	29	0	22	0	0	0	45	0	0	24	0	0	36	0	0	0	0	0	0	0	0	0	0
4fef9f1b54fcad5710dedb21b7932925	0	0	0	0	0	0	0	0	0	0	0	0	0	0	0	0	0	0	0	422	0	0	39	25	0	0	0	0	0	0	33	0	0	0	0	0	0	0	0	0	0	0	0	0	0	0	0	0
94439f86f8af82331b07d9ef4612e31a	0	19	14	29	0	0	0	0	0	0	0	0	11	11	0	0	0	0	70	0	63	13	59	15	0	0	15	0	68	41	0	0	0	0	0	0	0	0	0	48	0	13	0	14	14	0	0	0
3a1f2b8a3f2c587539ce6bbbffe117dd	0	0	0	0	0	0	0	0	0	0	10	13	0	0	18	29	0	0	0	0	0	31	43	130	0	0	0	52	0	0	66	0	0	0	0	23	0	26	31	45	0	0	0	0	0	0	0	0
94612f8b09dbe85b0a8cbb0a2f6bfc76	0	0	0	0	0	0	0	0	0	0	0	17	0	0	19	5	25	0	0	245	0	0	0	0	0	0	77	0	0	0	0	23	0	48	0	0	0	0	0	0	0	0	0	44	0	0	14	0
5b4232dc4edd71bae07f848444faecbd	0	0	0	0	24	9	0	0	0	0	0	0	0	0	0	0	0	0	0	0	33	52	0	0	0	0	0	0	155	74	37	0	0	0	0	0	0	38	0	0	0	0	0	0	41	33	0	20
4ad6274c88c384b1dbb391a979a67869	0	21	0	0	0	0	0	0	0	0	0	0	0	0	0	0	0	6	9	0	0	0	0	0	244	65	0	96	0	0	0	0	34	13	20	0	0	0	0	0	0	7	0	0	0	0	0	0
f5344665447625a39bf7ca0c3ac8166c	0	0	0	53	0	0	0	44	0	0	0	0	0	0	0	0	0	0	0	0	0	50	46	26	0	0	0	0	0	128	60	45	0	0	0	0	0	0	0	0	0	0	0	0	29	0	0	34
3dabe76a86fa40f30dd49b780fb9973d	0	42	0	5	0	4	13	0	11	58	11	0	0	0	0	0	8	0	0	0	0	0	11	41	0	98	21	67	0	0	0	9	0	0	0	0	0	0	0	0	31	40	16	19	0	0	0	9
8c73aa398f00e63bc3c229b7fe16255a	0	0	0	0	0	0	0	0	0	0	0	0	0	0	0	0	0	0	0	0	0	0	154	231	0	0	0	34	0	0	51	44	0	0	0	0	0	0	0	0	0	0	0	0	0	0	0	0
a3a73bde868a4c3f0b32ecc16e8d37fa	35	0	0	0	0	0	0	0	38	0	0	0	0	0	0	0	0	0	0	0	0	0	0	0	0	0	0	52	67	43	37	127	54	31	0	0	0	0	0	0	0	0	14	15	0	0	0	0
3816a38f6cacae787e75bb45efcb2a89	0	0	0	0	0	0	0	0	0	0	0	0	0	0	0	0	78	0	68	13	7	0	0	39	0	0	144	0	0	39	39	19	0	0	58	0	0	0	0	0	0	0	0	0	0	0	0	9
ee238cdd4e8661d27f0515a16a54ddef	0	0	0	0	0	0	0	0	0	0	0	0	0	0	0	0	0	0	0	0	107	0	0	0	0	0	0	0	284	0	24	0	0	0	0	0	42	0	0	0	0	0	0	0	56	0	0	0
aff404893290716361d247cf05614368	0	0	0	0	0	0	0	0	0	0	0	17	0	0	0	0	0	0	0	5	34	0	88	44	0	0	0	0	51	34	79	73	0	0	0	0	80	0	0	0	0	0	0	0	7	0	0	0
23c16b7a134936ce7f018d4a848ac707	0	0	0	0	0	0	0	0	0	0	0	0	32	25	7	0	0	151	0	0	0	0	0	0	0	0	0	0	75	10	15	0	4	0	0	15	39	26	0	18	0	0	0	25	18	6	30	16
ddb189d354762fa1154cb1601a63bba3	46	102	65	29	26	0	0	0	72	133	28	0	0	0	0	0	0	0	0	0	0	0	0	0	0	0	0	0	0	0	0	0	0	0	0	0	0	0	0	0	0	10	0	0	0	0	0	0
ad5dd4e38659e05a752572e3df301922	0	0	0	0	0	0	0	0	35	0	0	0	0	0	0	0	0	0	14	0	0	24	35	27	0	0	40	40	186	0	65	32	0	13	0	0	0	0	0	0	0	0	0	0	0	0	0	0
f8896616826474758ce9e22d0a6373d0	0	0	0	0	0	0	0	0	0	0	0	0	0	0	0	0	0	0	0	0	0	0	0	0	0	0	25	0	0	0	4	0	93	249	126	3	10	0	0	0	0	0	0	0	0	0	0	0
f36a12ae4210c37dc96550eb041c4cef	0	0	0	0	0	0	0	0	0	0	0	0	12	0	0	3	0	0	0	0	60	0	0	0	0	0	0	0	363	25	8	0	0	0	0	0	0	0	0	0	0	0	0	0	26	0	6	6
316780c8f827e4524706a16698c00781	0	0	0	0	0	0	0	0	0	0	0	0	0	0	0	0	0	0	0	0	57	0	37	51	0	0	0	0	65	27	92	52	0	0	0	0	28	0	0	21	0	0	0	24	9	16	30	0
152c20b57f0c7961b3986c591e8ccf4e	53	188	0	0	0	0	0	0	148	69	0	0	0	0	0	0	0	15	0	0	0	0	0	0	0	26	0	0	0	0	0	0	0	0	0	0	0	0	0	0	0	0	0	9	0	0	0	0
8ea7b5bc2722919637f80e04af0f9d9b	0	0	22	0	0	0	13	0	0	0	0	0	0	4	0	8	0	0	89	358	0	0	0	0	0	0	0	7	0	0	0	0	0	0	0	0	0	0	0	0	0	0	6	0	0	0	0	0
c74e483901ba1bfb1788a743b7ea45bd	0	0	102	0	0	0	16	0	60	0	0	0	51	13	0	0	15	0	0	0	0	0	0	0	0	0	0	0	0	0	0	0	72	49	0	0	0	0	0	0	56	46	26	0	0	0	0	0
6334e398803e933571c90af30c1c8886	0	0	0	0	0	0	0	0	0	30	0	69	0	0	0	0	0	0	0	111	0	0	38	0	0	0	0	65	0	0	0	0	0	0	0	0	0	0	0	0	42	71	79	0	0	0	0	0
f714bc10500d4bfde7e40a0cdbeb0598	0	0	0	0	0	16	0	0	0	0	5	11	28	0	0	0	0	0	0	0	8	0	0	0	66	23	24	36	37	9	14	10	24	31	41	13	0	8	0	8	7	0	5	21	43	0	16	0
17f47ed1ccb64d5a1f514c7769a475e5	0	0	0	0	0	0	0	93	0	0	0	0	0	0	0	0	0	0	0	0	0	0	0	0	0	0	0	0	0	0	0	44	0	0	0	51	27	39	98	128	0	0	0	0	0	0	0	24
aa0a80ba4bd5e41d317ec2c6b9725216	0	0	25	0	0	0	0	0	0	0	0	27	17	0	0	0	0	0	0	0	0	104	33	35	0	0	0	0	35	25	21	22	0	0	32	0	21	54	0	0	0	0	0	0	0	0	20	31
6023a300eda14bf0201a4af78b7f699f	0	0	0	0	0	0	0	0	0	0	0	0	0	0	0	0	0	0	0	0	0	0	0	0	0	0	14	242	16	0	110	120	0	0	0	0	0	0	0	0	0	0	0	0	0	0	0	0
77626328cfaef685548d029ff1825a00	0	0	0	0	0	0	0	0	119	149	43	86	0	0	0	0	0	0	0	0	0	0	0	0	0	57	0	10	0	0	0	0	0	25	0	0	0	0	0	0	0	12	0	0	0	0	0	0
b41a61284e458789da289aa647f1612c	0	0	27	0	47	0	0	0	0	0	130	75	83	31	0	19	0	0	0	0	0	41	0	0	0	0	0	0	20	26	0	0	0	0	0	0	0	0	0	0	0	0	0	0	0	0	0	0
35ea79186f738845ad55e620624e38d8	0	0	19	41	30	0	0	0	13	0	16	0	0	0	13	22	0	0	0	0	0	0	47	0	0	0	0	0	0	0	0	0	0	0	0	0	40	9	22	0	44	45	22	24	24	0	42	26
1a90f3ff0757bdc17d629496a2f0e50d	0	0	0	0	27	0	0	0	0	0	0	0	76	0	20	0	0	0	0	0	86	0	0	0	0	0	0	0	113	51	0	0	0	0	0	0	0	0	0	0	0	0	0	0	126	0	0	0
9a9c76e5c0c6868a8cb3470fb2dbca4a	0	0	0	0	0	6	0	0	14	0	0	0	22	0	0	0	0	0	0	0	20	27	0	0	0	0	14	0	174	73	44	26	0	0	0	0	0	0	0	0	0	0	0	0	25	0	40	14
0432f6c330b1b4acf913fa9db846f8c9	0	0	0	0	0	0	0	0	0	0	0	0	99	0	0	0	0	0	0	0	37	0	32	0	0	0	0	0	226	48	0	0	0	0	0	0	0	0	0	0	0	0	0	0	57	0	0	0
a7d5f06b7e81598f28cb84ae044bc936	0	0	0	0	0	0	0	0	0	0	0	0	53	0	0	0	0	0	0	0	0	36	70	0	0	0	0	0	113	0	58	41	0	0	0	0	0	0	0	0	0	0	0	0	128	0	0	0
897cfbe0c67bc97fcb765fba557ac358	0	0	0	0	0	0	0	0	0	0	0	0	0	0	0	0	29	0	110	2	0	0	0	28	11	46	0	9	9	14	2	0	55	84	68	0	0	0	0	0	14	10	0	0	0	0	3	5
ab0e4f4d498f856c06e4ea15f568dcba	0	0	0	0	0	0	0	0	0	0	0	0	0	0	0	0	0	0	46	165	0	0	0	0	34	37	30	53	0	0	0	0	22	112	0	0	0	0	0	0	0	0	0	0	0	0	0	0
bf3a06c6b895cfadd69e8bae2354ad9d	0	0	0	0	0	0	0	0	0	0	0	0	0	0	0	0	0	0	0	5	50	0	9	51	0	0	33	24	24	31	38	19	0	17	20	0	37	28	30	37	0	0	0	7	0	0	25	12
562500cece66930e0c99a8a6c697ea8a	0	0	0	0	0	0	0	0	0	0	0	0	0	0	0	0	0	0	0	0	0	0	0	0	0	0	0	50	0	0	0	0	0	0	0	0	0	0	0	0	107	80	54	88	36	19	32	30
3238de66d933073567f8d8d790a70bbd	0	0	0	0	0	0	0	0	0	0	0	0	0	0	0	0	54	0	121	108	0	0	0	24	0	0	35	52	0	0	22	0	0	0	0	0	16	0	0	0	14	0	0	0	0	0	49	0
3dfb0feb7e48b4a0181c1e7538df4f78	22	0	43	30	0	0	0	6	0	0	323	58	0	0	0	0	0	0	5	0	0	0	0	0	0	0	0	0	0	0	0	0	0	0	0	0	0	0	0	0	0	0	7	0	0	0	0	0
8ec4ff7cfa52181ddb2da870337156f4	0	0	35	0	0	0	0	0	0	0	0	0	0	0	0	0	41	34	252	0	0	0	0	0	0	12	0	0	0	0	0	0	65	21	10	0	0	0	0	0	14	10	0	0	0	0	0	0
1fadc09ee0615c72cc741694285355f0	0	0	0	0	0	0	0	0	0	0	0	0	0	0	0	0	108	102	0	0	0	0	0	0	59	206	0	19	0	0	0	0	0	0	0	0	0	0	0	0	0	0	0	0	0	0	0	0
7d8fbed8a7340bebd709eb9fe94984aa	0	0	0	0	0	0	0	0	0	0	0	0	0	0	0	0	0	0	0	39	18	55	40	40	0	0	0	0	67	68	56	71	0	0	0	0	0	0	0	0	0	0	0	0	0	0	23	17
852c69ecb0545eba74208b3493215b28	0	0	0	0	0	0	131	362	0	0	0	0	0	0	0	0	0	0	0	0	0	0	0	0	0	0	0	0	0	0	0	0	0	0	0	0	0	0	0	0	0	0	0	0	0	0	0	0
1d0a6fa75b1f3ae40e7b6b46670f8dc8	0	0	0	0	0	0	0	0	0	0	0	0	5	0	0	0	29	0	0	0	0	0	0	0	0	32	91	111	9	0	0	0	67	0	13	0	0	0	0	0	37	27	0	44	28	0	0	0
a1599acfef5dda2e9ddf93199a8ea40a	0	0	0	0	0	0	0	0	0	0	0	0	0	0	0	0	65	59	0	0	20	0	0	0	0	0	0	0	0	0	0	0	160	84	44	0	0	0	0	0	31	30	0	0	0	0	0	0
61c207ab6f336e1b3bfbe4d9d74ca2e3	0	0	0	0	16	0	0	0	0	0	0	18	0	11	0	0	0	0	8	0	0	23	42	0	0	0	0	0	69	62	0	29	0	0	0	35	43	18	33	64	0	0	0	0	20	0	0	0
c45335c4351786d40da935429ad1f3a5	0	0	0	0	0	0	0	0	0	0	0	0	0	0	0	0	0	0	0	0	0	25	0	0	0	17	370	57	0	0	0	0	0	0	0	0	7	0	0	0	0	0	15	0	0	0	0	0
22cd8b0a04f88e94713b6ba5c104d862	0	0	0	0	0	0	0	0	0	0	0	0	0	0	0	0	0	0	0	0	0	0	0	0	22	55	119	0	0	0	0	0	0	114	181	0	0	0	0	0	0	0	0	0	0	0	0	0
3c28c523b4f6a7086f44c95858309f89	0	0	0	0	15	7	0	0	0	0	0	0	18	26	16	0	0	0	0	0	80	59	10	0	0	0	0	0	49	81	0	23	0	0	0	0	0	30	0	0	0	0	0	19	56	0	0	0
86817f78872a8829204b03454f9d915f	0	0	0	0	0	0	0	0	0	0	0	44	0	0	0	0	0	0	0	100	45	0	12	0	0	0	0	0	64	40	0	0	0	0	0	0	76	0	0	0	0	0	0	25	51	32	0	0
e808c7c445e9a4b55c9bbb558e781a47	0	0	0	0	0	0	0	0	0	0	0	0	37	0	12	0	0	0	0	0	35	0	0	0	0	0	0	0	91	0	156	0	0	0	0	0	52	29	45	0	0	0	0	0	0	0	0	32
d7136c542c0a171793a7e8c5805fb2b7	36	221	16	0	0	0	0	0	0	0	0	0	0	0	0	0	0	0	0	0	0	0	0	0	0	0	59	74	10	0	0	9	14	5	25	12	0	0	0	0	0	0	7	0	0	0	0	0
74cc70969fe4c7416bdc91612d06a6c1	0	34	0	0	0	0	0	0	0	0	0	27	0	14	0	0	0	0	0	195	36	26	0	0	0	0	0	24	0	0	0	0	0	0	0	0	69	23	0	0	0	0	22	0	0	18	0	0
da5c10ef18c077ba43d19c4fcec5c562	0	0	0	0	0	0	0	0	0	0	0	0	0	0	0	0	0	0	0	35	70	0	0	0	0	0	0	0	98	39	45	50	15	23	0	0	26	0	0	0	14	0	0	18	18	0	15	22
0e53e6e83fbba870e847224a36d8d1c1	0	19	11	35	0	0	0	0	0	0	0	0	0	0	0	0	0	27	0	27	0	0	0	0	0	62	20	48	0	0	0	0	55	41	0	0	0	0	0	0	0	55	0	87	0	0	0	0
e77620918bf4895bddbcb15ce18a769c	0	0	30	16	34	0	0	0	31	0	0	0	0	0	0	0	163	29	0	0	0	0	0	0	0	33	0	0	0	0	0	0	28	17	7	0	0	0	0	0	39	25	0	21	14	0	0	0
986ff01a5d772e286cf0445e11c4b862	0	0	0	0	26	0	0	0	0	0	0	0	0	0	0	0	0	0	21	318	0	0	0	0	122	0	0	0	0	0	0	0	0	0	0	0	0	0	0	0	0	0	0	0	0	0	0	0
d7030b320c32d8db309724ceec1ac3ce	0	0	0	0	0	0	0	0	0	0	0	0	0	0	0	0	0	0	0	0	0	6	34	21	0	0	50	52	34	46	84	32	72	18	0	0	0	0	0	29	0	0	0	9	0	0	0	0
fea8f1dfbdd9f9b3945e84c3d09dbae5	0	0	16	0	0	0	0	0	15	133	0	0	0	0	0	0	184	118	0	0	0	0	0	0	0	20	0	0	0	0	0	0	0	0	0	0	0	0	0	0	0	0	0	0	0	0	0	0
7637a7517859a73d98d321035b3ae4b8	0	0	0	0	0	43	140	194	0	0	0	0	0	0	0	0	0	0	0	0	0	0	0	0	0	0	0	0	0	0	0	0	0	0	0	0	0	0	66	43	0	0	0	0	0	0	0	0
0a3a7d785be82f7c04ed4165370034de	0	0	0	0	0	0	0	0	12	25	0	0	0	0	0	0	110	106	0	0	0	0	0	0	77	113	0	0	0	0	0	0	5	0	13	0	0	0	0	0	0	25	0	0	0	0	0	0
87e0c80bc4d10da14f1cee7fbaa2e392	0	0	0	0	0	0	0	0	0	0	0	0	0	0	0	0	0	0	0	0	0	0	0	0	0	0	0	0	0	419	67	0	0	0	0	0	0	0	0	0	0	0	0	0	0	0	0	0
bc712794c7014883253abfe6fecf33e7	0	0	0	0	0	0	0	0	0	0	0	0	0	0	0	0	0	0	0	0	13	0	0	0	0	0	0	0	118	0	0	0	33	0	200	0	72	48	0	0	0	0	0	0	0	0	0	0
a5c3268a752cea92b3d7af0ebb7ff320	0	0	0	0	0	0	0	0	0	0	0	0	0	0	0	0	0	0	0	0	0	0	22	57	0	0	0	0	43	41	130	162	0	0	0	0	29	0	0	0	0	0	0	0	0	0	0	0
935b86191fa4b664f49bfb74b453e08f	27	22	0	0	0	0	0	0	11	0	0	0	0	0	0	0	0	0	0	344	0	0	0	0	0	0	0	0	0	0	0	0	0	0	0	0	0	0	0	0	36	0	0	20	23	0	0	0
dc85c17a4f39534142ee4867fcae508b	13	0	10	0	0	37	0	0	0	0	0	6	50	9	0	6	0	0	0	0	0	0	0	0	0	0	0	0	0	0	0	0	0	8	32	17	109	72	31	64	0	0	0	0	0	0	19	0
08b1c9e7400429f8536335fd22f6a1c1	0	0	0	25	18	40	0	0	0	0	0	92	25	0	24	19	0	0	0	55	0	0	43	0	0	0	0	13	0	0	0	21	0	0	0	0	0	0	0	0	20	0	0	37	0	0	25	26
7a8c1cc0bdb3b8002d316c4ced3f2009	0	0	0	0	0	0	0	0	0	0	0	0	0	0	0	0	0	0	0	0	41	52	36	0	0	0	0	0	134	132	41	31	0	0	0	0	0	16	0	0	0	0	0	0	0	0	0	0
f61c0853fc16251d3be88d1bee11f873	0	0	0	0	0	0	0	0	0	0	0	0	0	0	0	0	0	0	0	0	0	0	0	0	38	59	0	0	84	54	83	0	43	73	48	0	0	0	0	0	0	0	0	0	0	0	0	0
e859e8feeeaea18b2a3295217395a515	0	0	0	18	0	0	0	0	0	0	0	0	0	27	0	0	0	54	0	31	28	0	43	0	35	0	37	47	37	23	24	22	0	0	13	0	0	0	0	0	0	0	0	0	0	0	22	19
8ffc8a09831a318fec982b72bd9c8d27	0	0	0	0	0	0	0	20	0	0	0	0	0	0	0	0	0	0	0	0	0	0	0	99	0	0	0	10	0	25	52	39	0	0	6	0	27	24	49	46	0	0	0	29	0	0	54	0
9c0e57b9398ea9ae394dfd9cb78e97bb	0	0	0	0	0	0	0	0	0	0	0	0	0	0	0	0	0	0	0	0	82	42	0	0	0	0	0	0	198	74	84	0	0	0	0	0	0	0	0	0	0	0	0	0	0	0	0	0
8f174eeb28daa0464bc67c79000e0192	36	161	28	0	0	0	0	0	0	0	0	0	0	0	0	0	58	51	0	0	0	0	0	0	4	19	0	0	0	0	0	0	0	0	0	0	0	0	0	0	26	37	22	19	9	9	0	0
17908d8f0840e72859bdc7c318f22862	33	61	0	0	0	0	0	0	27	122	0	0	0	0	0	0	38	38	0	0	0	0	0	0	0	0	21	0	0	0	0	0	17	17	24	0	0	0	0	0	36	24	0	21	0	0	0	0
9ce35fb36f509bfedabd1ee79e2ca735	0	0	0	0	0	60	0	0	0	0	0	0	0	62	13	0	0	0	0	0	0	112	0	0	0	0	0	0	0	0	0	0	0	0	0	0	0	64	0	0	0	0	0	0	61	35	72	0
cbfea805a49d9ce0f8a0c7ee1c796669	0	0	0	0	16	0	0	0	0	0	0	0	24	0	0	0	0	0	0	0	16	0	0	0	0	0	0	0	282	66	0	0	0	0	0	0	16	5	0	0	0	0	0	0	41	6	0	6
9077d369a71a5d181be8b193a7a645c2	0	0	0	0	0	0	0	0	0	0	0	0	0	0	0	0	0	93	0	6	0	0	0	0	60	49	0	85	0	0	0	0	26	82	77	0	0	0	0	0	0	0	0	0	0	0	0	0
e1002daa7e6b2c14dc9be4f30fcb677f	0	0	0	0	0	0	0	0	0	0	0	0	0	0	0	0	0	0	128	0	0	0	0	0	0	0	75	75	28	0	28	29	0	0	50	45	0	0	0	0	20	0	0	0	0	0	0	0
18a85926955a87f00381b51885720c22	0	0	0	0	0	0	0	0	0	0	0	0	0	0	0	0	0	0	0	9	23	40	40	0	0	11	10	47	19	30	84	0	29	36	85	15	0	0	0	0	0	0	0	0	0	0	0	0
60ca599a3f3be480a1a47c32bfb440e9	0	0	0	0	0	0	0	0	0	0	0	0	0	0	0	0	0	0	0	0	0	0	0	0	0	32	90	25	4	0	0	0	95	165	67	0	0	0	0	0	0	0	0	0	0	0	0	0
7200b99c0f17ac4d67ae6501e9fc2e0d	73	146	94	0	0	41	0	17	0	0	0	0	0	0	0	0	0	0	0	0	0	0	0	0	0	0	0	0	0	0	0	0	41	47	0	0	0	0	0	0	0	18	0	0	0	0	0	0
cab1c574ddb659e8e1b5f43b8d80d2e9	0	56	0	0	0	0	0	0	29	51	25	0	0	0	0	0	0	0	0	0	0	0	0	0	0	0	0	0	0	0	0	0	63	26	38	0	0	0	0	0	54	65	36	34	0	0	0	0
80cdd4e4e4ee39c744ca876c31c50c4f	0	26	13	0	0	0	0	0	0	0	0	0	0	0	0	0	0	45	11	0	0	0	0	26	40	53	59	39	23	0	0	0	0	11	0	18	0	0	0	0	12	33	0	58	10	0	0	0
75e780739f10d988bbdbafdea1180cc9	0	0	0	0	0	0	0	0	0	0	0	0	0	0	0	0	0	33	32	18	7	54	20	10	49	53	133	0	0	0	0	0	59	0	0	0	0	0	0	0	0	9	0	0	0	0	0	0
19f33444b1434a004fe64373f7a8707e	0	0	0	0	0	0	0	0	0	0	0	0	0	0	0	0	0	0	0	0	8	11	0	24	0	0	0	0	0	0	34	36	0	0	0	0	148	57	52	107	0	0	0	0	0	0	0	0
126110f4137a48ed2c4c5f3e24823322	0	0	0	0	0	0	0	0	0	0	0	0	0	0	0	0	0	0	0	0	0	0	0	0	0	0	26	0	48	82	154	45	0	0	72	28	0	0	0	22	0	0	0	0	0	0	0	0
d175ad3b1750af8b467f38626ce57529	0	8	0	0	0	0	0	0	15	90	0	0	0	0	0	0	85	124	0	0	0	0	0	0	12	45	0	0	0	0	0	0	18	32	0	0	0	0	0	0	17	19	10	0	0	0	0	0
a20425998a1a1edc24f7a23082f4d526	0	0	0	0	0	42	0	0	0	0	0	0	20	0	0	0	0	0	0	0	37	75	0	8	0	0	0	0	103	55	57	11	0	0	0	0	0	13	0	0	0	0	0	0	23	10	6	15
1f73cac6391b64046d709dbda1faeca4	0	0	0	0	0	0	0	0	0	0	0	0	29	0	0	10	0	0	0	0	0	0	0	0	0	0	0	0	73	197	0	0	26	0	0	0	0	0	0	0	0	0	0	0	140	0	0	0
b62a5bead45c86885efbaf013ce235ea	0	0	0	0	0	0	0	0	0	0	0	0	0	0	0	0	9	0	0	0	0	0	0	0	128	243	35	54	0	0	0	0	0	0	0	0	0	0	0	0	0	0	0	6	0	0	0	0
b3376c70b5fdd1f158845a2855b1c627	0	0	0	0	0	0	0	0	0	0	0	0	0	0	0	0	0	0	0	0	0	0	0	0	0	0	0	0	83	45	170	94	0	0	0	0	0	0	0	0	83	0	0	0	0	0	0	0
c9e561f0c494c838a91458efe23e6bd3	0	0	0	0	0	0	0	0	0	0	0	0	0	0	0	0	19	21	169	0	0	0	9	0	13	100	43	49	0	0	13	26	11	0	0	0	0	0	0	0	0	0	0	0	0	0	0	0
3d9c50a9f06a44def2bc1bd715aac70b	0	0	7	13	13	5	0	4	0	0	14	0	0	0	0	7	0	0	0	0	16	18	9	16	0	0	71	43	56	30	28	7	0	3	6	0	21	13	4	27	0	0	0	8	17	0	6	10
feb364bc3f0ff0f3fe3b1b2430d24a32	0	0	0	0	0	0	0	0	0	0	0	0	0	0	0	0	0	0	128	12	0	12	19	0	0	0	39	11	20	36	49	26	21	11	61	16	0	0	5	6	0	0	0	0	0	0	0	0
e8ddb096b0c05ec3dbe4b25c5b3a8767	0	0	0	0	0	0	0	0	0	0	0	0	0	0	0	0	0	0	0	0	0	0	87	0	0	0	0	0	0	0	58	64	0	0	0	0	38	45	73	107	0	0	0	0	0	0	0	0
198813fee00cec9c700aa9afb2a6c107	0	0	0	0	0	0	0	0	0	0	0	0	0	0	0	0	0	0	0	0	0	0	0	0	0	0	0	0	0	0	0	0	0	0	0	85	36	0	99	235	0	0	0	0	0	17	0	0
0b635334cb16d10cc0a92517c039de6b	0	0	0	0	0	0	0	0	0	0	0	0	0	0	0	0	0	0	0	0	0	0	0	0	0	0	0	0	0	0	0	0	0	0	0	0	0	0	0	0	0	0	0	0	74	29	255	114
db6237ed1292efe1a3967ce1fc000764	0	0	0	13	0	0	0	0	0	0	0	0	0	0	0	0	0	0	70	0	0	0	38	0	0	0	0	110	25	0	47	0	0	0	130	0	0	0	0	0	0	0	0	37	0	0	0	0
eaac3aaad8013928bdfe1a32084540e2	0	0	0	0	0	0	0	0	0	0	0	13	0	0	0	0	0	0	0	0	10	0	20	0	0	12	30	75	47	12	0	14	12	20	24	0	11	5	5	3	16	12	0	18	48	11	24	28
87b0ad959823a7a330c0524709e30161	0	0	0	0	0	0	0	0	0	0	0	0	19	0	0	0	0	0	0	0	0	0	22	0	33	0	0	0	138	58	35	28	0	0	0	0	25	11	0	0	0	0	0	0	24	13	37	27
055385ccb7a274fb66734c732ef5bbe2	0	0	0	0	0	0	0	0	0	0	0	0	0	25	27	0	0	107	0	0	0	107	0	0	0	0	0	0	0	88	0	0	0	0	0	0	27	37	26	26	0	0	0	0	0	0	0	0
2594e2ab5a86467eca75b68faf56fa2e	0	0	0	0	0	0	0	0	0	0	0	0	0	0	0	0	0	0	72	0	0	0	0	0	0	0	0	93	0	46	0	0	0	0	164	30	0	0	16	0	0	8	0	29	12	0	0	0
08e71ab87523addb690def3323198128	0	0	0	0	0	0	0	0	0	0	0	0	0	0	0	0	0	0	27	0	0	0	0	0	0	54	70	0	0	0	0	0	51	126	142	0	0	0	0	0	0	0	0	0	0	0	0	0
eb275bca76b09dd433d05cb89a604271	0	44	0	0	0	21	37	46	0	0	0	25	0	0	34	24	0	0	0	0	0	0	0	14	0	0	0	0	6	0	28	32	0	0	0	0	0	0	0	0	0	0	0	15	0	0	67	76
d582b964876b980eec36a37da0292e3d	0	0	0	0	0	0	0	0	0	0	0	0	0	0	0	0	0	0	0	357	32	0	0	0	0	0	17	0	0	0	0	0	16	0	38	0	0	0	0	0	0	0	0	0	9	0	0	0
2b4ae2dc135b80d912e759906d2f55c0	0	0	0	0	0	2	0	10	0	0	0	0	0	0	0	0	0	0	0	0	0	23	22	25	0	0	0	0	32	83	90	34	0	0	5	0	22	20	25	26	0	0	0	0	0	0	37	12
390a00edf8d78939187986799f7ca391	0	0	0	0	0	0	0	0	0	0	0	0	0	0	0	0	0	0	0	0	0	0	0	0	0	0	82	102	0	0	0	0	18	0	266	0	0	0	0	0	0	0	0	0	0	0	0	0
aba7f223852a271a4de33dc03fc76fb7	0	0	0	0	0	0	0	0	0	0	0	0	0	0	0	0	0	0	119	40	0	0	34	28	30	35	0	0	0	0	0	0	23	52	105	0	0	0	0	0	0	0	0	0	0	0	0	0
dc6803189dafd105860b4c4f763bc6bb	0	0	0	0	0	0	0	0	0	0	0	0	0	0	0	0	0	0	0	408	0	45	0	6	0	0	0	0	0	7	0	0	0	0	0	0	0	0	0	0	0	0	0	0	0	0	0	0
b2a6c2dcf5a75535d76f53483dcd7a17	0	0	0	0	0	0	0	0	0	0	0	0	0	0	0	0	0	0	0	334	8	0	0	0	0	0	0	0	0	27	0	0	0	0	43	37	0	0	17	0	0	0	0	0	0	0	0	0
57bda114c6926c0ed8f0043ca07c7856	0	0	0	0	0	0	0	0	53	66	0	0	0	0	0	0	0	142	0	0	0	0	0	0	0	10	0	0	0	0	0	0	0	13	0	0	0	0	0	0	71	54	25	31	0	0	0	0
50d20cf75484020dd6cf08d815b90f8e	121	159	16	11	0	0	0	0	21	122	0	14	0	0	0	0	0	0	0	0	0	0	0	0	0	0	0	0	0	0	0	0	0	0	0	0	0	0	0	0	0	0	0	0	0	0	0	0
c8a9bf84f27ce35f3992a24ccd1aeab9	0	0	0	0	17	21	42	0	0	0	0	0	0	0	12	0	0	0	0	0	0	62	22	0	0	0	0	0	19	21	25	32	0	0	0	0	0	0	0	0	0	0	0	0	59	0	100	32
a6d9ff855da3164b7d8743adc4a3f699	0	0	0	0	0	0	19	0	0	0	0	0	0	0	0	0	0	12	0	0	20	49	65	0	0	0	0	0	69	43	101	0	0	0	0	0	0	0	39	47	0	0	0	0	0	0	0	0
982a4948db5f51581a641e80172a36a6	0	0	0	0	0	0	13	0	0	0	0	0	0	0	0	0	0	0	21	0	0	0	58	0	0	0	0	0	65	64	0	0	0	0	108	0	51	0	84	0	0	0	0	0	0	0	0	0
12eae0483025bf6a5ff595714ac33736	0	49	0	49	38	0	93	157	0	0	0	0	0	0	0	0	0	0	0	0	0	0	0	0	0	0	0	0	0	0	0	0	77	0	0	0	0	0	0	0	0	0	0	0	0	0	0	0
4397a2a8b3e61bf8473f480e97524e4f	0	0	0	0	0	0	0	0	53	14	0	0	0	0	0	0	39	65	20	0	0	0	0	0	0	215	0	0	0	0	0	0	6	0	0	0	0	0	0	0	0	23	15	13	0	0	0	0
d0397194d613d0c78fb762fd92000361	0	0	0	0	0	0	0	0	0	0	0	0	0	0	0	0	0	0	0	0	0	0	0	0	0	0	0	0	0	0	61	214	0	0	0	0	0	0	102	85	0	0	0	0	0	0	0	0
29c0374baca4eacb500fd5d948b22e31	13	56	17	40	0	0	0	0	0	0	0	0	0	0	0	0	20	0	0	0	0	0	0	0	0	77	0	0	0	0	0	0	73	32	0	0	0	0	0	0	25	48	13	14	15	18	0	0
e08aaf0afeb4545f1e4803aa9484e55d	0	0	49	0	23	0	0	0	0	0	0	13	45	0	15	0	0	0	0	0	0	0	0	0	0	7	0	61	57	0	26	34	0	0	0	0	45	29	0	0	0	0	0	0	37	0	20	0
01d4f15b6ae7ade6533d9d693e63bb64	15	142	23	71	0	0	0	0	62	91	0	0	0	0	0	0	0	0	0	0	0	0	0	0	0	0	13	0	0	0	0	0	0	0	14	0	0	0	0	0	0	0	0	0	0	0	29	0
f18c6c002f439a1bf43ad45a0414087a	0	0	0	0	0	0	0	0	0	0	0	0	46	15	0	0	0	0	0	0	207	0	0	0	0	0	0	0	140	0	0	0	0	0	0	0	0	0	0	0	0	0	0	0	52	0	0	0
fa2cb331aff973dc1ccd81ba290a1910	19	46	0	0	0	0	0	0	0	0	0	0	15	0	0	0	0	0	0	0	0	0	0	0	0	0	0	0	0	0	0	0	126	98	91	0	0	0	0	0	0	64	0	0	0	0	0	0
a37b37e6fe3953cdf19e43af9b2eeb76	0	0	0	0	0	36	5	0	0	0	0	0	18	21	0	0	0	0	0	0	0	52	75	0	0	0	0	0	30	79	29	11	0	0	0	0	0	22	0	0	0	0	0	0	33	0	37	10
ccce3c4259caf04416445401115a83b3	0	0	0	0	0	0	0	0	0	0	0	0	0	0	0	0	0	0	0	360	0	0	0	0	0	0	38	0	0	0	0	0	60	0	0	0	0	0	0	0	0	0	0	0	0	0	0	0
33ff71db9fcb1c2f47abe1a44908f097	0	0	0	0	0	37	0	0	0	0	0	0	0	2	0	0	0	0	0	0	64	25	10	11	0	0	0	0	105	66	20	5	0	0	0	0	0	27	0	0	0	0	0	0	36	20	29	0
2a6ea136784d3307715d443a8438a57e	0	0	0	0	0	0	0	0	0	0	0	404	0	0	0	0	0	0	0	0	0	0	0	0	0	0	0	0	0	0	0	0	0	0	0	0	0	0	0	0	0	0	53	0	0	0	0	0
6e5015872b86044471d46af5000feea3	0	0	0	0	0	0	0	0	0	0	0	0	0	0	0	0	0	0	0	0	18	75	0	28	0	0	0	28	0	38	15	18	0	0	25	33	0	24	21	17	0	0	0	32	34	0	30	21
fbeb8ecd5e4efc84693ad0f1a2040f24	0	0	0	0	0	0	0	0	0	0	0	0	0	0	0	0	0	0	0	0	0	0	0	0	0	0	0	122	26	17	12	68	0	0	0	44	35	31	29	57	0	0	0	0	0	0	0	16
49644011c9c56a72ceb2f28a6f170a27	44	104	61	57	0	0	0	0	0	40	0	0	0	0	0	0	0	0	0	0	0	0	0	0	0	22	0	0	0	0	0	0	48	28	0	0	0	0	0	0	39	0	0	13	0	0	0	0
b9a51134e11ffa0260db9ec2417bc0f3	0	14	0	24	0	0	0	0	14	63	0	0	0	0	0	0	28	20	0	0	0	0	0	0	0	17	0	0	0	0	0	0	54	70	30	0	0	0	0	0	37	36	25	24	0	0	0	0
ca020f04fc6cf1689de6afd353fa3898	0	0	0	0	0	14	0	0	0	0	0	0	43	21	0	0	0	0	0	0	48	12	25	0	0	0	0	0	149	48	11	0	0	0	0	0	0	29	0	0	0	0	0	0	56	0	0	0
a490414b855e863a40124a3556bc0787	0	0	0	0	0	0	0	0	0	0	0	0	0	0	0	0	0	37	0	41	0	0	0	0	39	52	11	41	29	0	0	0	99	53	35	0	0	0	0	0	0	9	10	0	0	0	0	0
90ef1b68472a486696a7cace2da45e1f	0	0	0	0	0	0	0	0	0	0	0	0	0	0	0	0	0	0	231	190	0	0	0	0	0	0	0	0	0	0	0	0	35	0	0	0	0	0	0	0	0	0	0	0	0	0	0	0
08c96a847cdb7b84be339485e64cdfe4	0	0	14	27	37	27	0	15	0	0	159	55	0	0	0	0	0	0	0	0	0	15	16	15	0	0	0	0	0	0	0	0	42	17	0	0	0	0	0	0	16	0	0	0	0	0	0	0
2a11ebeebacb4126c32540eb2b8e971d	0	0	0	0	0	12	0	0	0	0	0	0	63	18	9	0	0	0	0	0	26	81	68	33	0	0	0	0	17	21	48	0	0	0	0	0	0	10	9	0	0	0	0	0	0	18	22	0
ebabedb4c97597e6f1c7c3a410bb1f2e	0	0	0	0	31	0	0	0	0	0	0	0	18	77	11	0	0	0	0	0	25	22	0	0	0	0	0	0	0	77	0	0	0	0	0	0	0	29	0	0	0	0	0	0	57	59	28	20
caf1625b6da68c1e9ba54ee3f236f665	0	0	0	0	30	63	33	18	0	0	0	0	0	36	55	9	0	0	0	0	36	0	0	0	0	0	0	0	11	0	0	0	0	0	0	0	50	27	22	0	0	0	0	0	0	0	35	29
10241b7d5f5d43ee3c224d312c8033b0	0	0	0	0	20	0	0	0	0	0	0	0	0	0	0	0	0	0	0	0	0	0	14	0	0	0	0	0	0	0	0	0	0	0	220	10	40	37	11	6	0	0	11	70	15	0	0	0
67b794e33b454a53bcd17ceab01eff3c	0	0	0	0	0	0	0	0	0	0	0	0	0	0	0	0	0	0	0	450	0	0	0	0	0	0	0	0	0	0	0	0	0	0	0	0	0	4	0	0	0	0	0	0	0	0	0	0
896a21fad9622724160de5825de02169	0	0	0	0	0	0	0	0	0	0	0	0	0	0	0	0	0	0	137	81	0	0	0	0	107	0	12	0	0	10	0	0	52	6	0	0	0	0	0	0	9	29	0	10	0	0	0	0
7512a0386d1395c7e63138c756309a51	0	0	0	0	0	0	0	0	0	0	0	0	0	0	0	0	0	0	0	0	23	0	0	0	0	0	0	0	315	39	30	31	0	0	0	0	15	0	0	0	0	0	0	0	0	0	0	0
b8ce7db0ee3915c3895cb22a58fbccdc	0	0	0	0	0	0	0	0	0	0	0	0	0	0	0	0	0	0	0	0	0	0	10	0	0	0	0	156	26	34	93	134	0	0	0	0	0	0	0	0	0	0	0	0	0	0	0	0
8c604a60a4e2f0d986c73d054ee8ae5c	0	0	0	0	0	0	0	0	0	0	0	0	0	0	0	0	0	0	0	0	0	0	0	0	0	0	0	0	0	0	73	145	0	0	0	0	26	0	85	124	0	0	0	0	0	0	0	0
c24fe02f3f8d8b092cf85f1bd989a974	0	16	0	0	144	89	61	57	0	0	0	0	0	0	0	0	0	0	0	0	0	0	0	0	0	0	0	0	0	0	0	0	0	0	0	0	43	0	0	0	0	0	0	0	0	0	0	42
91a39814b2fa3ed5373d38c9e9247c2f	0	0	0	0	0	26	21	37	0	0	0	20	0	17	12	0	0	0	0	0	0	0	20	0	0	0	0	0	0	0	43	21	0	0	0	0	41	24	14	10	0	0	0	0	29	7	63	47
cea3c0f970577d31efdbb3f8cf69d26c	0	0	0	0	0	0	0	0	0	0	0	0	8	0	0	0	0	0	0	0	26	0	0	0	0	0	0	0	326	31	0	0	0	0	0	0	0	0	0	0	0	0	0	0	61	0	0	0
0ba0c4d93097a5b2ce5677053a2be78c	0	0	0	0	0	0	0	0	0	0	0	0	0	0	0	0	0	0	0	0	0	47	10	36	0	0	0	0	104	55	105	16	0	0	17	0	27	11	9	11	0	0	4	0	0	0	0	0
aa6ab148721bdfb1e0f7cc0051178ecd	78	66	72	105	44	0	0	0	26	60	0	0	0	0	0	0	0	0	0	0	0	0	0	0	0	0	0	0	0	0	0	0	0	0	0	0	0	0	0	0	0	0	0	0	0	0	0	0
c7b5d10cd102f11955ad34788c40cf56	0	0	0	0	0	0	0	0	0	0	0	0	5	7	0	0	0	0	0	0	0	5	22	13	0	0	0	36	42	51	165	36	0	0	0	0	0	0	9	0	0	8	0	0	0	0	36	16
3ad2116197e75809665027ae41934e3e	0	0	0	0	0	0	0	0	0	0	0	0	0	0	0	0	0	0	0	55	0	39	72	57	116	0	0	0	0	43	46	23	0	0	0	0	0	0	0	0	0	0	0	0	0	0	0	0
f18f59afe32ada29ad872e6b12cecd64	0	0	0	23	72	183	8	7	0	0	0	47	29	77	0	0	0	0	0	0	0	0	0	0	0	0	0	0	0	0	0	0	0	0	0	0	0	0	0	0	0	0	0	0	0	4	0	0
eb697c99a722cba26a42ea956aea9f4d	0	0	0	0	0	0	23	0	0	0	0	0	0	0	0	0	0	0	0	0	0	0	79	0	0	0	80	229	0	0	38	0	0	0	0	0	0	0	0	0	0	0	0	0	0	0	0	0
d8141d48946f968fbe65d2dda52a9b3d	0	0	0	0	0	0	0	0	0	0	0	0	0	0	0	0	36	16	55	212	0	0	0	0	31	28	0	50	0	0	0	0	21	0	0	0	0	0	0	0	0	0	0	0	0	0	0	0
98650dbcb47a5478d425cbd0931a5958	0	0	0	0	98	0	0	0	0	0	0	0	31	0	0	0	0	0	0	0	40	0	0	0	0	0	25	0	74	26	96	23	0	0	0	0	0	0	0	0	0	0	0	0	35	0	0	0
70c18959ca440b7ec2183db17c85d658	0	0	0	0	0	0	9	0	0	0	0	0	7	43	21	27	0	0	0	0	0	0	0	0	0	0	0	0	0	0	0	0	0	0	0	0	19	11	63	141	0	0	0	77	0	5	25	0
112f773a3d6f897c261e824a37788014	0	0	26	46	19	8	0	0	0	0	0	0	0	0	5	0	0	0	0	0	0	10	0	0	29	29	0	0	0	0	5	0	78	0	0	0	4	0	0	0	0	8	12	32	19	27	54	36
ef8d6a5f36c15eab1f7cb6feb8429c39	0	0	0	0	41	50	0	0	0	0	0	0	88	13	0	0	0	0	0	0	9	5	0	0	0	0	0	0	15	0	7	14	0	0	0	0	47	12	4	0	0	0	0	0	106	0	36	0
22ed056fe8f175a89c4fdaca4311ce59	0	0	0	0	0	0	0	0	0	0	0	0	0	0	0	0	0	0	66	38	0	0	0	0	0	0	183	160	0	0	0	0	0	0	0	0	0	0	0	0	0	0	0	0	0	0	0	0
0db7f56b299233ffd67a83d391cea4e4	0	0	0	0	0	5	0	0	0	0	4	0	0	0	0	2	0	0	0	10	22	0	0	0	97	0	0	10	0	0	0	0	38	42	158	0	0	0	0	5	0	18	15	12	0	0	8	0
71f27e396833d51c53ceb7a62fa771d3	0	0	0	0	0	0	0	0	0	0	0	0	0	0	0	0	0	0	0	37	17	0	37	104	0	15	36	34	0	0	0	0	115	39	0	0	0	0	0	0	12	0	0	0	0	0	0	0
25cbae91826dd37877f7af549d5ffa0b	0	0	0	0	45	43	0	0	0	16	0	0	0	20	0	0	0	0	0	0	0	0	23	0	0	0	13	0	93	53	30	0	0	0	0	0	17	18	0	0	6	0	0	6	21	0	34	7
08be826ff31977eed9d9142b1929df53	0	0	0	0	20	0	0	0	0	75	0	7	0	0	0	0	0	0	0	41	0	0	0	7	0	0	0	0	49	34	0	20	0	0	47	0	13	0	0	9	0	23	38	12	14	10	0	25
9656e7390032261c277bc5270090520c	0	0	0	0	0	0	0	0	0	0	0	0	0	0	0	0	0	0	0	0	0	0	0	0	9	0	128	204	0	14	53	36	0	0	0	0	0	0	0	0	0	0	0	0	0	0	0	0
8e5b41f3d0a1e09e26c369feb0be508f	0	0	0	0	0	0	0	0	0	0	0	18	0	0	0	0	0	0	0	100	0	34	67	124	0	0	0	0	0	17	34	49	0	0	0	0	0	0	0	0	0	0	0	0	0	0	0	0
69ffb18e023a93af2907671c0c9b36c0	9	52	7	0	0	0	0	0	21	93	0	0	0	0	0	0	150	10	0	0	0	0	0	0	38	40	0	0	0	0	0	0	17	5	0	0	0	0	0	0	0	0	0	0	0	0	0	0
a1e546aefdd87a0ab6266b283c554ae6	0	0	6	0	0	0	0	0	0	0	0	0	0	16	0	0	0	0	0	0	0	54	15	0	0	0	0	0	79	49	59	50	0	0	10	0	5	9	0	0	0	0	0	0	90	0	0	0
46471d61e48af0d3e8d32162a9600e8b	0	0	0	0	25	0	0	0	0	0	0	0	0	14	0	0	0	0	0	0	0	0	0	0	0	0	14	0	0	49	39	29	0	0	0	0	38	0	0	0	0	0	0	0	53	0	98	83
61852dac78fb253ac09fa1a4c57d2005	0	0	0	0	13	0	0	0	0	0	0	0	16	0	0	9	0	0	0	0	68	52	17	29	0	0	0	0	37	37	0	23	0	0	0	0	31	23	10	0	0	0	9	0	29	0	21	17
61b9c844578273ff317d5faf54110e3d	0	0	0	0	0	0	0	0	0	0	0	48	0	11	0	0	13	0	24	177	0	0	19	94	10	0	0	45	0	0	0	0	0	0	0	0	0	0	0	0	0	0	0	0	0	0	0	0
8f876fb07ae30be49c6370939eba0c78	0	0	0	0	0	0	0	0	0	0	0	0	0	0	0	0	0	0	157	0	0	0	0	0	0	0	170	95	0	0	0	0	0	0	19	0	0	0	0	0	0	0	0	0	0	0	0	0
3d9937535cb2097b71ebb24108745090	0	0	0	0	0	0	0	0	0	0	0	0	0	0	0	0	0	0	0	0	0	0	48	0	53	0	0	0	0	0	0	0	125	106	109	0	0	0	0	0	0	0	0	0	0	0	0	0
25ee6eaa4ea1a3fb31c7349ecdac8834	64	207	49	48	61	11	0	0	0	0	0	0	0	0	0	0	0	0	0	0	0	0	0	0	0	0	0	0	0	0	0	0	0	0	0	0	0	0	0	0	0	0	0	0	0	0	0	0
733a944f61798fdf299a9f1b79c84bd4	0	27	0	0	0	0	0	0	0	0	0	0	0	0	0	0	0	89	0	140	0	0	0	0	0	0	0	0	0	0	0	0	0	0	0	0	35	0	0	0	0	0	49	38	62	0	0	0
6dd3065d4779473ed05b97ac8dc2db67	0	0	0	0	0	0	0	0	0	0	0	0	0	0	0	0	0	0	0	1	0	0	0	0	0	0	2	13	0	19	53	350	0	0	0	0	0	0	0	0	0	0	0	0	0	0	0	0
de9f603be82e338a5998d64dc70edccd	0	0	0	0	0	0	0	0	0	0	0	0	0	0	0	0	0	0	0	0	0	7	0	0	81	0	12	0	16	43	29	0	15	42	79	0	28	0	43	35	0	0	0	0	8	0	0	0
f760e0129a569e530fd83ee0e9f6c894	0	0	0	0	16	0	0	0	0	0	0	0	16	0	6	11	0	0	0	0	27	0	17	0	0	0	0	0	277	23	0	0	0	0	0	0	10	0	0	0	0	0	0	0	34	0	0	0
7c163a1d6014e3ed0b99eb137be9a76d	0	0	0	0	0	0	0	0	0	0	14	0	0	0	0	0	0	0	3	0	0	134	115	121	0	0	0	0	0	0	0	20	30	0	0	0	0	0	0	0	0	0	0	0	0	0	0	0
d11054f6036b031c5cd0b0be307469f7	0	0	0	0	0	0	0	0	0	0	0	0	0	0	0	0	0	0	47	0	0	18	0	0	0	0	19	14	19	0	105	55	0	0	76	0	16	0	25	43	0	0	0	0	0	0	0	0
c8e4be82c42e082d16c797865c78e94c	0	0	0	0	0	0	0	0	0	0	0	0	0	0	0	0	0	0	0	0	0	0	0	10	0	33	0	60	61	35	0	0	20	17	82	18	25	0	0	0	0	0	0	13	33	0	0	30
d7d02bdf7bd163b07581dee95c1329e6	0	37	0	0	96	0	32	14	0	0	0	21	0	0	18	0	0	0	0	60	0	0	0	0	0	0	0	0	22	0	0	0	0	0	0	0	47	0	0	0	0	0	21	0	24	0	44	0
92752e56bb6f18e4ae31f49b1bc82be9	0	0	0	0	0	0	0	0	0	0	0	0	0	0	0	0	0	0	0	0	0	0	0	0	0	0	0	0	0	0	0	0	0	0	0	0	0	0	0	0	157	127	62	90	0	0	0	0
b9ff223ff2e67fa44f0cc5602a0b9fc3	61	255	27	37	19	20	0	0	16	0	0	0	0	0	0	0	0	0	0	0	0	0	0	0	0	0	0	0	0	0	0	0	0	0	0	0	0	0	0	0	0	0	0	0	0	0	0	0
639c9beb3a62a724a5797bb944917644	19	72	51	61	0	0	12	0	50	163	7	0	0	0	0	0	0	0	0	0	0	0	0	0	0	0	0	0	0	0	0	0	0	0	0	0	0	0	0	0	0	0	0	0	0	0	0	0
15cc1eb47e9dc6d8e298d9057b6d3b81	0	50	13	0	25	0	0	0	0	0	12	0	0	0	0	0	0	0	0	319	0	0	15	0	0	0	0	0	0	0	0	0	0	0	0	0	0	0	0	0	0	0	0	0	0	0	0	0
7f252ace48502ce9b0f8b134271b1c6e	0	0	0	0	0	29	8	0	0	0	0	0	0	29	59	16	0	0	0	0	0	0	0	0	0	0	0	8	73	87	0	0	0	0	0	0	0	42	0	0	0	0	0	0	83	0	0	0
6f6320718332e6e4a09e8e5951aff6b4	0	0	0	0	0	0	0	0	0	0	0	0	0	0	0	0	0	0	0	0	0	0	0	0	0	0	0	0	0	57	283	94	0	0	0	0	0	0	0	0	0	0	0	0	0	0	0	0
957a939fde8c020193f5154d1ab91937	4	0	6	0	0	0	0	0	0	0	0	0	0	0	0	0	0	0	0	0	0	0	0	0	0	0	0	0	0	0	0	0	230	126	26	0	0	0	0	0	22	13	0	6	0	0	0	0
c24a588bff1cd323963a60423ad1f986	0	58	10	38	75	0	0	16	52	75	18	24	0	0	0	0	0	0	0	0	0	0	0	0	0	39	0	0	0	0	0	0	0	27	0	0	0	0	0	0	0	0	0	0	0	0	0	0
d2f2233fef7428794c59679c21216e92	0	25	4	5	0	4	0	0	0	0	0	0	0	0	0	0	0	0	0	5	0	15	0	0	18	0	14	0	14	45	30	0	20	28	65	21	0	0	0	0	55	23	0	41	0	0	0	0
28167798477c2229511fe6d9dc19be50	0	0	0	0	0	0	0	0	0	0	0	0	0	0	0	0	0	0	0	0	0	0	0	0	0	0	0	0	0	32	35	0	0	46	155	28	28	20	46	42	0	0	0	0	0	0	0	0
9fd51314359cc8b3765302ad11e6684f	35	65	22	0	0	0	23	23	39	93	13	30	0	0	0	0	0	42	0	0	0	0	0	0	0	0	0	0	0	0	0	0	34	0	0	0	0	0	0	0	0	12	0	0	0	0	0	0
8303345766640f1c3ed5cd32862490ee	0	11	0	0	0	0	0	0	0	0	0	0	0	0	0	0	0	0	400	0	0	0	0	0	0	0	0	0	0	13	0	7	0	0	0	0	0	0	0	0	0	0	0	0	0	0	0	0
ecf40969d75fe22325e670fd5463969e	0	0	0	0	0	0	26	0	0	0	0	0	0	0	0	0	0	0	0	0	0	8	0	0	0	0	0	0	43	0	0	13	0	0	0	0	17	0	0	0	0	0	0	0	310	14	0	0
e2edd501e83ea6250232d6257fcbe5c1	0	0	0	0	0	0	0	0	0	36	0	0	0	0	0	0	0	32	0	48	0	0	0	0	89	44	0	63	0	0	0	0	56	42	0	0	0	0	0	0	0	0	0	21	0	0	0	0
d98e89101288bd3c40cbaaa5279fdd8d	0	0	0	0	0	0	0	0	0	0	0	0	0	0	0	0	0	0	0	0	0	0	0	0	0	0	0	0	83	32	80	45	0	0	0	0	0	0	0	0	0	0	0	0	54	0	83	54
99d2c2da4abf98b2f64f4eb36a8536d2	0	0	0	0	0	0	0	0	0	0	0	0	17	0	0	0	0	0	0	0	98	58	0	11	0	0	0	0	85	36	15	0	0	0	0	0	22	30	0	0	0	0	0	0	58	0	0	0
717f1bb4112d916d4d3c9156ca61f763	0	0	0	0	0	0	0	0	0	0	0	0	0	0	0	0	0	0	0	0	0	0	0	0	0	70	0	0	0	0	0	0	240	120	0	0	0	0	0	0	0	0	0	0	0	0	0	0
20fa8dfaecc46700e0f817ca22ad98d6	0	0	0	0	0	0	0	0	0	0	0	0	0	0	0	0	0	0	0	0	69	41	19	7	0	0	0	54	62	23	10	41	0	0	14	0	12	7	9	0	0	0	0	0	0	12	33	16
d69b7c652d8844c9a09de2251d47f75e	19	90	21	42	0	0	0	0	4	0	0	0	0	0	0	0	52	16	0	0	0	0	0	0	27	57	0	0	0	0	0	0	19	0	0	0	0	0	0	0	32	22	9	18	0	0	0	0
659fbaa37575cebe94b2049802061cc8	8	13	18	0	0	0	0	0	3	27	15	39	0	0	0	0	68	0	0	0	0	0	0	0	57	0	0	14	0	0	0	0	21	0	26	0	0	0	0	0	43	31	10	35	0	0	0	0
7a7f10ce98022f1481be364904989fbc	0	33	42	42	0	0	32	0	0	55	0	22	0	0	0	7	0	0	0	0	0	0	0	0	0	0	0	0	0	0	0	0	0	0	20	0	0	12	0	0	0	0	37	69	35	0	22	0
7f99c46936e5a9058661ca320fd8acb2	51	37	93	64	0	35	22	13	30	43	0	0	0	0	0	0	0	0	0	0	0	0	0	0	0	0	0	0	0	0	0	0	0	0	0	0	0	0	0	0	29	10	0	0	0	0	0	0
5135ffe45dbcef9c4b0f6d9d07d744b0	0	0	0	5	0	0	0	0	0	0	4	0	0	0	0	0	0	5	0	95	0	10	44	23	0	0	0	17	0	20	26	11	0	0	68	8	19	6	27	39	0	0	0	0	0	0	0	0
26fed4846e8d37cdeff42e36f98b1ee1	0	0	0	0	0	0	0	0	0	0	0	0	41	15	10	0	0	0	0	0	96	46	0	0	0	0	0	0	64	58	9	0	0	0	0	0	0	15	0	0	0	0	0	0	67	0	0	6
6a5d124c0b6ba928c5048d173d578faa	0	0	0	0	0	0	0	0	0	0	0	0	0	0	0	0	0	0	0	0	0	0	0	0	0	0	0	0	0	28	22	0	0	0	0	0	0	93	57	106	0	0	0	0	0	13	75	33
4c021c69fa701ee33806bf363273b42e	0	0	0	0	0	34	0	0	0	0	0	0	0	0	0	27	0	0	0	0	0	0	0	28	0	0	0	0	0	13	40	26	0	0	0	0	0	0	0	0	107	57	0	69	25	0	0	0
6f456170b1707a8e6cbc41a4df0f7c1f	0	0	0	0	0	0	0	0	143	234	49	0	0	0	0	0	0	0	0	0	0	0	0	0	0	0	0	0	0	0	0	0	0	0	0	0	0	0	0	0	0	0	0	0	0	0	0	0
fa0cbab34bb36428eba4c9cd59b31dbd	0	0	0	25	211	64	10	10	0	0	0	0	13	20	37	7	0	0	0	0	0	0	0	0	0	0	0	0	0	0	0	0	0	0	0	0	0	0	0	0	0	0	0	22	0	0	6	0
4580029650874d8a58ba448d473b566c	0	0	0	0	0	0	0	0	0	0	0	0	0	0	0	0	0	0	0	6	0	0	48	0	0	0	0	0	0	52	0	99	0	0	0	0	0	0	42	0	0	0	0	0	0	0	84	94
b95ae9f05f5aca25d50ce54dea6707dd	0	0	2	0	6	0	0	0	0	0	0	0	0	0	0	0	0	0	0	0	0	35	0	0	0	0	76	93	34	0	0	0	0	0	126	0	0	0	0	0	0	0	0	52	0	0	0	0
c3b1780d9ed17b4ac191e9c0df1684e6	0	0	0	0	0	0	0	0	13	0	0	309	27	6	2	0	0	0	0	57	0	0	0	0	0	0	0	0	0	0	0	0	10	0	0	0	0	0	0	0	0	0	0	0	0	0	0	0
2f5ecd85fa8b7f6ddd363e8e802b1bbd	41	0	0	19	0	2	0	12	0	0	0	0	0	0	0	0	0	0	0	0	51	0	0	0	0	0	0	0	32	0	12	23	0	0	0	61	26	14	33	40	0	0	0	0	0	0	17	40
a3ed432bb3ed5002e97608dfeab864b7	0	77	0	0	0	0	0	0	0	0	0	42	0	0	0	0	0	149	0	38	0	0	0	0	0	0	45	0	0	0	0	0	0	0	43	0	0	0	0	0	0	0	0	0	0	0	29	0
4a665ad4f0eeaf280da0da22bf07d816	0	0	0	0	12	0	0	0	0	0	0	0	32	9	0	0	0	0	0	0	0	14	0	0	0	0	0	0	284	23	0	0	0	0	0	0	9	15	0	0	0	0	0	0	25	0	0	0
1e4dbfb5c90ac883636927b98bf8d70a	0	0	0	0	0	0	0	0	0	29	0	0	32	0	0	0	0	0	0	0	94	0	0	0	0	0	17	0	18	0	0	0	0	0	0	0	30	16	0	0	0	0	0	28	55	0	68	36
2622aff741925bd35a4c7a78ddd747fe	0	0	0	0	0	0	0	0	0	0	0	0	0	0	0	0	0	4	0	109	0	0	0	0	75	75	44	0	0	0	0	0	15	0	16	0	0	0	0	0	0	18	17	24	13	13	0	0
18b4e4052599298b495caddf4b1a618e	65	283	0	74	0	0	0	0	0	0	0	0	0	0	0	0	0	0	0	0	0	0	0	0	0	0	0	0	0	0	0	0	0	0	0	0	0	0	0	0	0	0	0	0	0	0	0	0
a14e070249d608bd0cbfee7b5915b374	11	44	14	0	3	0	0	0	30	52	3	0	0	0	0	6	86	0	0	0	0	0	0	0	5	61	0	11	0	0	5	0	18	5	0	0	6	0	4	4	8	5	16	6	7	0	5	7
b7b29db5a559bf2793352374899c3c1a	0	0	0	0	0	0	5	0	0	0	0	0	18	7	0	0	0	0	0	0	53	17	0	0	0	0	0	0	179	51	0	0	0	0	0	0	0	11	0	0	0	0	0	0	64	0	9	8
fba640e53bf3f55723de27da3fc69303	0	0	0	0	0	0	0	0	0	0	0	0	0	0	0	0	0	0	0	0	0	59	122	85	0	0	38	0	43	23	52	0	0	0	0	0	0	0	0	0	0	0	0	0	0	0	0	0
14a703b0c826a2e5f30ffb991b243fcc	38	27	0	0	0	0	0	0	25	10	0	0	0	0	0	0	46	6	0	0	0	0	0	0	67	26	0	29	8	14	13	6	15	5	8	0	0	0	0	0	21	17	6	0	15	4	15	0
5c88955931e09554ad77bb2704b803d5	0	0	0	0	15	0	99	29	0	0	10	6	0	0	9	0	15	0	0	0	0	0	0	24	0	0	0	0	0	0	0	6	0	0	20	7	0	0	0	58	0	0	13	26	16	0	18	50
2c386583bce4e02e81e988faa6eeb426	0	0	0	0	0	4	0	0	58	185	0	6	0	0	0	2	118	0	0	0	0	0	0	0	0	0	0	0	0	0	2	0	0	0	0	0	0	0	0	0	0	0	18	28	0	0	0	0
740ef29692aff2f73a7f1c32dfaab70f	0	0	0	0	0	0	0	0	29	0	49	25	0	0	0	0	0	0	0	0	0	0	0	0	0	0	150	45	0	16	0	0	0	0	93	14	0	0	0	0	0	0	0	0	0	0	0	0
9ab4107ff8896dcded611a5c08816775	19	53	0	39	17	16	0	0	0	0	124	88	14	0	0	0	0	0	0	0	0	0	0	0	0	0	0	0	0	0	0	0	0	0	0	0	0	0	0	0	0	0	0	50	0	0	0	0
43434b5c6d05f5d77550ccb4239caa42	19	23	0	0	0	0	0	0	0	8	0	0	0	16	0	0	0	0	0	0	0	34	0	0	0	0	15	28	0	0	0	0	64	13	28	0	65	0	0	0	0	13	34	36	0	24	0	0
aa695c752401ccd845657b46b3a1dcc6	0	0	0	0	0	0	34	0	0	0	0	0	26	0	0	0	0	0	0	0	38	0	0	0	0	0	0	0	54	111	0	53	0	0	0	0	65	38	0	0	0	0	0	0	0	0	0	0
182247e5f89f85632f25072793333b6f	0	0	0	0	0	0	11	0	0	0	42	20	0	0	0	0	0	0	28	21	0	0	0	0	48	59	37	0	0	0	0	0	0	13	0	0	18	0	0	0	68	0	0	32	0	0	21	0
aa131c702393d92456174095a1cc2794	0	0	0	0	0	0	0	0	0	0	0	0	0	0	0	0	0	0	192	0	55	0	0	0	0	0	32	32	28	28	0	0	0	0	18	0	0	0	0	0	0	0	0	0	20	0	13	0
c6e35fff2b1620594c28f89d980278cb	21	0	41	0	41	0	0	0	0	0	0	0	0	7	0	0	0	0	0	279	0	0	0	0	0	0	0	10	0	0	0	0	0	0	18	0	0	0	0	0	0	0	0	0	0	0	0	0
a388c89af5ded4ccc26e429da99469e3	0	0	0	0	0	0	0	0	0	130	0	15	0	0	0	0	0	0	0	0	0	0	0	0	0	12	0	0	0	0	0	0	82	61	18	0	0	0	0	0	33	26	40	0	0	0	0	0
faa7931d3bce68cdef32215401c83b9b	0	0	0	0	0	0	0	0	0	0	0	0	0	0	0	0	0	0	0	0	22	21	0	18	0	0	0	47	0	50	36	19	0	0	37	0	0	32	50	32	31	0	0	0	0	0	0	22
703f9cc9ce2bf0af87b3185eb18807bd	0	0	0	0	0	0	0	0	0	0	0	0	0	0	0	0	0	0	0	0	129	77	0	0	51	0	0	0	107	0	0	0	0	0	0	0	12	0	0	0	0	0	0	0	22	18	0	0
74f9115a240879d1c0eb359e9ad683a2	0	88	77	50	0	0	0	0	0	0	0	0	0	0	0	0	141	59	0	0	0	0	0	0	0	0	0	0	0	0	0	0	0	0	0	0	0	0	0	0	0	0	0	0	0	0	0	0
f224276d7e969eb6051be1c04fcbe555	0	0	0	0	0	0	0	0	11	0	0	0	0	0	0	0	137	164	7	0	0	0	0	0	0	0	6	0	0	0	0	0	0	12	9	0	0	0	0	0	14	13	15	12	15	0	0	0
090c995ed893cc9bb2dd1ff317fec56f	0	0	0	0	0	0	0	0	0	0	0	0	0	0	0	0	0	0	0	0	0	0	0	0	0	0	0	0	0	0	0	0	244	127	29	0	0	0	0	0	13	0	0	0	0	0	0	0
53ca0fed5de00a2b36e57864cfc4e639	3	0	0	0	0	0	0	0	24	0	0	4	8	0	8	0	0	97	0	0	0	0	18	0	0	0	29	139	0	0	0	0	0	0	0	0	0	0	0	0	11	0	6	65	0	0	0	0
8c3aeebad6c2c8b7e73d32c695957de2	0	0	0	0	24	0	0	0	0	0	0	0	0	0	0	0	0	30	0	13	0	11	60	47	0	0	0	30	57	41	53	13	0	0	0	0	0	0	0	0	18	0	0	0	0	0	15	0
aa1ba217e2065895ac98cec1c6da1f90	0	0	0	0	0	10	0	0	0	0	0	0	0	0	0	0	30	0	188	0	0	0	0	0	0	15	0	0	51	0	0	0	86	32	0	0	0	0	0	0	0	0	0	0	0	0	0	0
6df42505cceb2685b4a144785ff54517	0	0	0	0	0	3	0	0	0	0	0	0	0	0	0	0	0	0	0	0	31	15	112	62	0	0	0	0	0	24	0	0	0	0	0	0	48	20	23	20	0	0	0	0	0	0	44	10
791f227a3498170bab69d45cebdbe2c3	0	0	0	0	0	0	0	0	0	0	0	0	0	0	0	0	218	154	40	0	0	0	0	0	0	0	0	0	0	0	0	0	0	0	0	0	0	0	0	0	0	0	0	0	0	0	0	0
46bbe2ec6c3e0a173558106f2ca6ca7e	0	0	0	30	0	0	0	0	0	0	0	0	0	0	0	0	0	0	0	0	0	0	7	0	0	11	118	10	0	0	0	0	26	39	93	0	11	0	0	0	0	11	15	14	11	0	15	0
dd6836243354718dd26526bfaeddfeba	0	0	0	0	12	38	0	0	0	0	0	0	0	101	16	8	0	0	0	0	0	19	14	0	0	0	0	0	16	39	0	0	0	0	0	0	0	33	0	0	0	0	0	0	76	10	28	0
cc5949f5e11ba92f19edd1220799efdc	0	0	0	0	0	0	0	0	0	0	6	0	0	0	0	0	0	0	0	0	0	0	19	0	0	0	23	30	61	64	65	38	0	0	0	3	0	0	0	0	0	0	0	36	22	0	36	7
36df91aab2952cd8641fba7f2e939e3b	0	0	0	0	0	0	0	0	0	0	0	0	0	0	4	0	0	0	0	0	47	11	13	0	0	0	0	0	208	80	0	0	0	0	0	0	0	0	0	0	0	0	0	0	47	0	0	0
0a29a26782977f92aad0f05825906719	0	0	0	0	0	0	0	0	0	0	0	0	0	0	0	0	0	0	0	75	0	40	19	51	0	0	0	0	45	38	32	56	0	0	0	0	0	0	13	24	0	0	0	0	0	0	0	17
7b949d13b4293bff16263daca2d1cc2d	0	0	0	0	0	0	0	0	0	0	0	0	0	0	0	0	0	0	0	0	0	0	40	11	0	0	0	0	0	95	73	34	0	0	0	55	0	48	25	0	0	0	0	0	0	0	29	0
2ec86452ae03608a3c5b3626174adeba	0	0	0	0	9	6	0	0	0	0	0	22	17	13	20	16	0	0	0	0	0	0	0	0	0	0	18	26	0	0	10	0	53	85	67	0	8	0	0	0	7	0	0	9	0	0	12	10
4972aa6edecb6b0848d6a94d4eb27126	0	0	0	0	0	0	0	0	0	0	0	0	24	0	0	0	0	0	0	0	81	0	18	0	0	0	0	0	93	55	58	7	0	0	0	0	0	6	0	5	0	0	0	0	53	0	0	8
ed2d222f736d0a8ef81617c44bfe5b61	0	0	0	0	0	0	0	15	0	0	0	0	0	0	0	0	0	0	0	88	0	0	0	52	0	0	0	0	0	50	39	25	0	15	78	0	0	0	0	0	27	0	0	0	0	0	0	18
08ad7a0d574497462859a5044fd95665	0	0	0	0	0	0	0	0	0	0	0	0	0	0	0	0	0	0	0	58	0	0	0	0	0	0	0	0	0	0	0	0	0	0	0	0	0	0	0	0	124	0	48	66	56	0	27	28
51b07d589dedc7cf741623e24f147528	0	0	0	0	0	0	0	0	0	0	0	0	0	0	0	0	0	0	0	32	0	0	44	0	20	55	31	89	0	30	24	0	0	21	31	0	0	0	0	0	13	0	0	17	0	0	0	0
82959db507f2eb6accb7de9d062a12ac	57	141	94	13	0	9	12	0	19	57	0	4	0	0	0	0	0	0	0	0	0	0	0	0	0	0	0	0	0	0	0	0	0	0	0	0	0	0	0	0	0	0	0	0	0	0	0	0
787e95b0ed316cebc0edf382ac5242a2	0	0	0	0	22	0	4	0	0	0	0	0	6	26	7	0	0	0	0	0	0	6	0	6	0	0	0	0	0	64	11	22	0	0	0	0	13	153	10	0	0	0	0	0	22	10	15	9
98dd0257883c5291ceacfcdc50a65591	0	0	37	0	0	0	0	0	23	0	0	0	0	0	0	0	130	95	49	0	0	0	0	0	0	40	0	0	0	0	0	0	0	0	13	0	0	0	0	0	0	0	0	18	0	0	0	0
b03831032aee8a92ce7c4cbd9bc787fb	0	0	0	0	70	0	0	0	0	0	0	0	0	0	0	0	0	0	0	0	50	0	0	0	0	0	0	0	0	52	80	79	0	0	0	0	74	0	0	0	0	0	0	0	0	0	0	0
0e558b513d7e25b03fa1112bac9946e8	0	0	0	0	0	0	0	0	0	15	0	0	0	0	0	0	163	96	52	22	0	0	0	0	0	7	0	0	0	0	0	0	0	0	0	0	0	0	0	0	21	10	4	9	6	0	0	0
988397bddb1b9b87684530a2deb7953a	0	0	0	0	0	0	0	0	0	0	0	0	0	0	0	0	0	0	0	0	0	0	0	0	0	0	0	0	0	0	0	0	146	92	91	0	0	0	0	0	17	14	27	14	3	0	0	0
243f0cc3ca70d0d56f68e08ef433990d	0	10	0	0	0	0	0	0	0	0	0	0	0	0	0	0	38	0	0	0	0	0	0	0	93	60	0	0	0	0	0	0	68	28	0	0	0	0	0	0	31	49	15	11	0	0	0	0
dd8520fdfc9c883249e92492f895e5db	0	0	0	0	9	0	0	0	0	0	0	0	30	12	9	0	0	0	0	0	0	4	17	0	0	0	0	0	54	12	16	10	0	0	0	0	53	29	0	0	0	0	0	0	118	0	16	14
943702107196e3a18546a49b8dc17b98	0	0	0	0	0	0	0	0	0	0	0	0	0	0	0	0	93	73	11	38	0	0	0	0	58	28	0	0	0	0	0	0	34	0	0	0	0	0	0	0	34	0	0	34	0	0	0	0
f36dd3e023c8c41fb84b7412b6678209	42	113	61	40	0	0	0	0	17	90	0	0	0	0	0	0	0	0	0	0	0	0	0	0	0	0	0	0	0	0	0	0	0	0	0	0	0	0	0	0	27	0	12	0	0	0	0	0
c3edd792514527e1b84f22472fa18ab3	0	14	0	0	0	0	0	0	0	0	13	0	0	0	0	0	0	107	47	27	0	0	0	40	48	21	0	0	15	0	0	0	32	0	0	0	0	0	0	0	0	17	0	21	0	0	0	0
34d304bad256f93abcc26b1cbdf963c6	0	0	25	0	0	0	0	0	0	0	0	0	0	0	0	0	0	0	0	0	0	0	43	46	0	0	39	48	0	0	0	0	0	23	146	32	0	0	0	0	0	0	0	0	0	0	0	0
f9c9fa2ecee883c7f18950930eee1b9d	0	0	0	0	0	16	0	14	0	0	0	0	51	0	0	0	0	0	0	0	83	0	0	0	0	0	0	0	46	42	18	0	0	0	0	0	44	0	0	0	0	0	0	0	68	0	20	0
fe4b550c13955bb1dbdc4a793c28fb8f	19	0	0	0	0	0	0	0	0	0	0	0	0	0	0	0	0	0	0	0	0	13	0	0	0	0	0	0	46	55	79	94	18	0	6	0	13	0	0	0	0	0	18	0	22	0	0	18
ea3fb2194e372a4218bc7f1b5be94569	13	152	79	32	27	16	0	34	0	6	7	0	0	0	6	0	0	0	0	0	0	0	0	0	0	0	0	0	0	0	0	0	0	0	0	0	0	0	0	0	9	12	8	0	0	0	0	0
b38656e3b883307d65f7a139285d47f0	0	0	0	45	0	0	0	17	0	0	0	0	0	0	0	0	0	0	0	0	0	0	0	0	0	0	0	28	41	73	48	27	0	0	0	0	36	0	42	44	0	0	0	0	0	0	0	0
eb044c0c550a52dc5fd3da597c434c5c	0	0	0	0	0	0	0	0	0	0	0	0	0	0	0	0	0	100	148	0	0	0	17	0	22	0	0	32	0	0	16	11	14	0	4	0	12	9	16	0	0	0	0	0	0	0	0	0
b61deeeea26792ce50c08acafdc2dff1	0	0	0	0	0	0	0	0	0	0	0	0	0	0	0	0	0	0	48	0	0	0	0	0	34	32	108	0	0	0	0	0	54	45	80	0	0	0	0	0	0	0	0	0	0	0	0	0
3327131d112f00128fbe597b5ee14dfa	0	0	0	0	0	0	0	0	0	0	0	0	0	0	0	0	0	0	0	0	25	0	0	12	63	108	0	18	0	17	45	22	18	39	0	0	7	0	0	0	0	13	9	0	0	0	0	5
2a77ed75fd5d514e209e6e0b92584391	0	13	0	0	0	0	0	0	0	0	0	0	0	0	0	0	108	278	0	0	0	0	0	0	0	0	0	0	0	0	0	0	0	0	0	0	0	0	0	0	0	0	0	0	0	0	0	0
1932c8b9737021791b054436da9ca59c	0	0	0	0	22	27	18	50	0	0	0	0	30	13	20	53	0	0	0	0	0	0	0	0	0	0	0	0	64	0	0	0	0	0	0	0	0	0	0	0	0	0	0	0	30	0	37	35
fa3a572c91cbe0bbdd14cc0f96106a66	0	0	0	0	0	34	0	0	0	0	0	0	0	0	0	16	0	0	0	0	0	11	65	79	0	0	16	0	24	25	13	23	0	0	0	0	12	45	21	15	0	0	0	0	0	0	0	0
7f25621959554b8c081b23d09785e946	0	0	0	0	0	0	0	0	37	0	45	0	0	0	0	0	0	0	0	300	0	0	0	0	0	0	0	17	0	0	0	0	0	0	0	0	0	0	0	0	0	0	0	0	0	0	0	0
58462d8efe5fd52cbbb3d70c44b4de07	0	0	0	0	0	0	0	0	0	0	0	0	0	0	0	0	0	0	138	0	0	0	92	23	0	0	41	35	0	0	29	28	0	0	0	0	0	0	0	0	0	0	0	13	0	0	0	0
ee3aa22389bf1e6c34467a4b5d3d3996	0	0	0	0	0	0	0	0	0	0	0	0	0	0	0	0	0	0	0	0	7	0	0	0	0	0	0	0	17	0	0	0	241	96	16	0	0	0	0	0	0	0	0	0	22	0	0	0
dd5f874eb5737e2d25d0b547b90ac31e	0	0	0	0	0	0	0	0	0	0	0	0	0	0	0	0	0	0	0	0	0	0	0	0	0	0	0	0	0	0	0	0	249	150	0	0	0	0	0	0	0	0	0	0	0	0	0	0
6e0ee94f650bed52649f84cc8f2b0548	0	0	0	0	0	20	0	0	0	0	0	0	0	0	12	0	0	0	0	0	0	0	41	20	0	0	0	0	0	44	18	0	0	0	34	0	38	59	40	16	0	0	0	0	0	0	23	32
a7006e51228b7fdf09eec4abe7975987	0	0	52	0	0	0	0	0	0	0	0	0	0	0	0	0	15	0	0	0	0	0	29	20	0	0	38	114	24	26	27	34	0	0	6	0	11	0	0	0	0	0	0	0	0	0	0	0
60175540c14dd8538ee16c3aa62eb7a5	0	0	0	0	0	0	0	0	0	0	0	0	0	0	0	0	0	0	34	0	0	0	0	0	40	24	0	93	0	31	0	0	88	49	37	0	0	0	0	0	0	0	0	0	0	0	0	0
edd8b54ce40d43ae6c4e1c5cf5361c4f	0	0	17	0	44	0	0	0	0	0	0	0	0	0	0	0	0	0	0	87	0	0	0	72	0	0	0	0	111	0	0	64	0	0	0	0	0	0	0	0	0	0	0	0	0	0	0	0
85401b58f4d29ccff16e015f18aada90	0	0	6	11	0	0	0	0	5	43	157	20	5	0	0	0	0	119	7	0	0	0	7	0	0	0	0	0	14	0	0	0	0	0	0	0	0	0	0	0	0	0	0	0	0	0	0	0
c01ae4b4482ade37582e7dd6b36a1685	0	0	0	0	0	0	0	0	0	0	0	0	0	0	0	0	0	0	0	0	51	20	19	0	0	0	0	37	100	15	0	7	9	8	31	0	9	18	0	9	0	0	0	0	43	0	11	7
b4077959393212189fea44bbbccd14ee	0	0	0	0	0	0	0	0	0	0	0	0	0	0	0	0	0	0	0	0	0	0	0	0	0	38	0	35	62	47	41	0	29	26	82	34	0	0	0	0	0	0	0	0	0	0	0	0
b36993706358b19788cea33f59ba0e51	29	29	25	0	0	0	0	0	0	0	8	0	0	0	0	0	0	0	0	0	0	0	0	0	0	0	22	8	0	0	0	10	76	55	0	0	0	0	0	0	44	40	14	25	0	0	8	0
7db1bb89d4abf5397138db98b64a7808	0	57	0	0	0	0	0	0	0	0	0	0	0	0	0	0	62	42	0	92	0	0	0	0	10	37	11	11	0	0	0	0	17	0	0	0	0	0	0	0	15	18	0	21	0	0	0	0
4aa9a9130c97724b5f482dac445aa2df	0	0	0	0	0	0	0	0	0	0	0	0	0	0	0	0	0	0	0	0	0	0	0	31	0	0	0	17	59	68	82	44	0	0	0	0	52	16	3	21	0	0	0	0	0	0	0	0
9aceef208fee4a8585d74e6778e6d69d	0	6	74	0	0	0	0	0	0	0	0	0	0	0	0	0	0	0	9	0	0	0	22	78	0	0	0	0	0	15	27	0	32	0	81	14	0	0	0	17	0	0	0	17	0	0	0	0
2aba2822fb680f351db6e33ff5e47922	0	0	0	0	11	6	11	0	0	0	0	0	0	15	13	16	0	0	0	10	0	0	0	31	0	0	0	0	0	0	0	41	0	0	0	0	0	24	58	75	0	0	0	0	0	20	0	61
44592a4b315375defebe7c6448d371e2	0	0	0	0	0	31	0	0	0	0	0	0	0	0	0	0	0	0	0	0	0	26	20	0	0	0	6	33	0	60	28	28	13	0	33	0	29	66	0	0	0	0	0	0	19	0	0	0
e5a6b36ce0647dc5ab9396e8d80b8385	0	0	0	0	0	0	0	0	0	22	0	0	0	0	0	0	0	0	324	0	0	0	0	0	46	0	0	0	0	0	0	0	0	0	0	0	0	0	0	0	0	0	0	0	0	0	0	0
a19fe78789bb69e47b73fffc32e40de3	0	0	0	0	0	0	0	0	0	0	0	0	0	0	0	0	0	0	0	0	0	0	0	0	0	0	0	0	41	66	167	118	0	0	0	0	0	0	0	0	0	0	0	0	0	0	0	0
94bfde42f362ac37edc3f47303d5261c	0	0	0	0	0	0	0	0	0	0	0	0	0	0	0	0	0	0	0	0	0	0	0	0	0	0	0	0	0	76	152	67	0	0	0	0	0	0	0	97	0	0	0	0	0	0	0	0
9c100e8ff892f5a6f95f145337da508e	0	0	0	0	0	0	0	0	0	0	0	0	0	0	0	0	0	0	293	0	0	0	0	7	0	0	0	0	15	15	0	0	21	0	0	0	6	0	0	34	0	0	0	0	0	0	0	0
74f04ec7ebecb5e862e2ff238174f5a0	0	0	0	0	0	0	0	0	0	0	0	0	0	0	0	0	0	0	0	16	0	36	58	39	0	0	21	13	29	57	62	27	0	0	0	0	0	0	16	17	0	0	0	0	0	0	0	0
7ae0bde6fcf6c259b0c2e91993f2c51d	0	0	0	0	0	0	0	0	0	13	0	0	0	0	0	0	41	94	0	0	41	43	0	17	0	0	10	0	0	0	0	0	0	46	0	0	0	0	0	0	39	46	0	0	0	0	0	0
f5abfd7f7b084d399be26cf607c06bfc	0	0	0	0	0	0	0	0	0	0	0	5	0	0	0	0	0	28	16	260	0	0	0	0	0	23	27	0	0	0	0	0	9	13	9	0	0	0	0	0	0	0	0	0	0	0	0	0
1494472fa6cfee48d9e0429267c0c86a	0	0	0	0	0	0	0	0	0	0	0	0	18	6	12	0	0	0	0	0	79	49	24	0	0	0	0	0	20	78	20	4	0	0	0	0	0	0	0	0	0	0	0	0	61	0	19	0
8ac6072b0138abaa5f661ac78d738510	0	0	0	0	0	0	0	0	0	0	0	0	0	0	0	0	0	0	0	0	0	36	45	15	0	0	15	0	1	24	0	39	1	60	91	0	4	3	0	0	26	0	0	13	0	0	17	0
94aac9cf2125fc95d9eed52f156e7c87	0	0	0	0	0	0	0	0	0	0	0	0	0	0	0	0	0	0	0	0	0	0	80	0	0	0	0	0	50	48	76	42	0	0	0	0	0	0	16	22	0	0	0	0	0	0	37	19
a0f7bb1440616d59df53809f9a0c06a0	0	0	0	0	0	0	0	0	0	0	0	0	0	0	0	0	0	0	0	0	0	0	28	98	0	0	0	0	28	27	0	45	0	0	0	0	0	0	35	72	0	0	0	0	0	0	57	0
7dfd129f171188d6633b142b9cc17a2e	0	0	0	0	42	0	0	0	5	0	0	0	6	12	10	0	0	0	0	0	0	0	0	0	0	0	0	0	0	0	0	0	0	0	0	0	0	0	18	0	11	0	0	0	86	41	108	50
120beb66d1f7a3e00de8ef41d4c4c838	0	0	0	0	0	0	0	0	0	0	0	0	0	0	0	0	0	0	0	0	116	146	127	0	0	0	0	0	0	0	0	0	0	0	0	0	0	0	0	0	0	0	0	0	0	0	0	0
875c205d5239e3ab68e0bb4b89f51443	0	36	23	13	0	0	0	0	10	52	0	0	0	0	0	0	0	0	0	0	0	0	0	0	0	0	0	0	0	0	0	0	91	31	27	0	0	0	0	0	45	34	26	0	0	0	0	0
99f28311832676e073fa02349e3e1386	0	0	17	0	0	0	0	0	0	0	0	0	0	0	7	0	0	0	0	0	78	44	9	0	0	0	0	0	49	15	0	31	0	0	0	0	17	0	0	0	0	0	0	24	97	0	0	0
d5ca8d303dd37fb16bb080ff48278b67	0	0	0	0	6	0	30	0	0	0	0	0	34	13	0	0	0	0	0	0	17	27	15	39	0	0	0	0	23	37	13	0	0	0	0	0	56	0	0	0	0	0	0	0	69	0	0	9
8b490a3eb7d1df8312d0f707190aa509	0	0	0	0	0	0	0	0	0	0	0	0	15	58	33	0	0	0	0	0	40	59	0	0	0	0	0	0	31	0	0	0	0	0	0	0	0	67	0	0	0	0	0	0	56	0	25	4
f31a1f9cc88759caf3efae09daebad80	0	0	0	0	0	0	0	0	0	0	0	0	0	0	0	0	11	92	0	0	0	0	0	0	0	0	0	0	20	0	16	0	75	43	0	17	19	0	0	37	35	0	23	0	0	0	0	0
bdec1c3f58c3214cd4c25361fe2f227d	0	0	0	0	0	0	0	0	0	0	0	0	0	0	0	0	0	0	0	195	0	0	0	0	0	0	0	0	40	0	0	0	20	0	22	28	35	0	0	0	0	0	0	16	32	0	0	0
4975a198ff685fbe249caf4ce4a881fc	0	0	0	0	26	0	0	0	0	0	0	0	54	0	0	0	0	0	0	0	64	38	0	0	0	0	0	0	119	54	0	0	0	0	0	0	0	0	0	0	0	0	0	0	32	0	0	0
1dee32e3bb529722459a121d878e8424	0	0	0	0	0	0	0	0	0	0	0	0	0	3	0	0	0	0	53	280	0	0	0	4	15	0	0	17	0	0	0	15	0	0	0	0	0	0	0	0	0	0	0	0	0	0	0	0
7b04b9024caf4ff1bb52a3c048c369ef	0	0	0	0	0	0	0	0	0	0	0	0	0	0	0	0	61	11	68	0	0	0	0	0	131	31	0	0	0	21	0	0	15	0	22	0	17	0	0	0	0	0	0	0	0	0	10	0
6730fd82992ed4ffd89658bc78389e7d	0	0	0	0	0	0	0	0	0	0	0	0	0	0	0	0	0	0	0	0	59	0	0	0	0	25	0	137	11	37	33	30	0	0	0	0	0	45	0	0	0	0	10	0	0	0	0	0
e366e93c70301bcc2125a58c40350d63	0	0	0	0	0	0	0	0	0	0	0	0	0	0	0	0	0	0	0	0	38	0	0	0	0	0	64	0	105	0	57	0	0	0	0	0	0	44	0	0	0	0	0	0	79	0	0	0
d2ba780c19ae53703bfd7c489e798496	0	0	0	0	13	32	47	0	0	0	0	0	35	0	0	0	0	0	0	0	0	0	0	0	0	0	0	0	0	0	0	0	0	0	0	0	0	0	0	0	0	0	0	0	0	0	178	81
1c8bc2deecaa56c91a8a7c1492532fcd	0	0	0	0	0	0	0	0	0	0	0	0	0	0	0	0	0	0	0	0	0	27	37	44	0	0	0	0	35	39	81	40	0	0	0	0	23	24	0	0	0	0	0	0	0	0	0	36
b893f7a0a71251e599f11bf8aa098563	0	0	0	0	0	0	0	0	0	0	0	0	0	0	0	0	0	0	0	0	0	0	61	101	0	0	0	0	0	0	69	0	0	0	0	0	0	34	38	52	0	0	0	0	0	0	31	0
141354dccc877b32f37c127a7c68144c	0	0	0	0	0	0	0	0	0	0	0	0	0	0	0	0	0	0	0	0	0	0	0	0	0	0	279	0	29	27	51	0	0	0	0	0	0	0	0	0	0	0	0	0	0	0	0	0
8424ed6469a5e1ed6b63525c7dfd4494	0	0	0	0	76	0	0	0	0	0	0	0	35	18	0	0	0	0	0	0	56	0	20	0	0	0	0	0	36	29	0	0	0	0	0	0	48	0	0	0	0	0	0	0	37	0	30	0
690719f74d748311775fcaf3fbd55ea5	0	0	0	0	0	28	0	0	0	0	0	0	0	28	24	0	0	0	0	0	0	59	10	0	0	0	0	0	11	122	47	3	0	0	0	0	0	21	0	0	0	0	0	0	9	0	23	0
81724919562fedbadeeedfe8d94f4480	0	0	0	0	0	0	0	0	0	0	0	0	0	0	0	0	0	0	0	0	120	0	0	0	0	0	0	0	52	0	49	0	0	0	0	0	121	0	0	0	0	0	0	0	0	0	43	0
a6817b72047e715c881e37e507d4a14a	0	32	0	32	0	0	0	0	0	0	0	0	0	0	0	0	0	0	0	0	0	0	21	0	0	0	0	0	41	36	77	99	0	0	14	0	0	0	0	16	0	0	0	0	0	0	0	16
e63da286aa802017109700c7ecf7e123	0	0	12	0	0	0	0	0	0	0	29	0	0	0	10	0	0	187	24	0	46	11	0	0	0	0	19	0	0	13	0	13	0	0	9	0	0	0	0	0	0	0	0	0	0	0	0	11
20685ff27ac736c36b0f8a4c8f66113d	0	0	0	0	27	4	0	0	0	0	0	6	25	10	20	0	0	0	0	0	46	12	23	0	0	0	0	0	61	15	14	22	0	0	0	0	34	8	4	0	0	0	0	0	38	6	6	3
698411bad93a47c41c474a49bb459f8b	0	0	0	0	19	9	6	0	0	0	0	0	15	33	16	0	0	0	0	0	0	68	23	0	0	0	0	0	47	23	9	21	0	0	0	0	25	20	0	0	0	0	0	0	30	0	20	0
84d7163c6bb66e6ee99196a5d39aed6e	0	91	54	0	0	0	0	0	0	0	0	0	0	0	0	0	0	0	0	0	0	0	0	0	31	0	0	0	0	0	0	0	74	64	0	0	0	0	0	0	0	0	47	0	22	0	0	0
46d589213bf110762c09224df3449ce8	0	0	0	0	0	0	12	0	0	0	0	0	0	0	0	0	0	0	0	84	0	0	0	26	0	0	0	0	0	0	0	0	0	0	0	0	82	54	0	0	0	0	0	0	43	18	37	27
ffe318f8dd71d0c0ec20808b11086d36	0	0	0	0	0	0	0	0	0	0	0	23	0	0	0	0	23	66	65	52	0	0	0	0	0	59	38	57	0	0	0	0	0	0	0	0	0	0	0	0	0	0	0	0	0	0	0	0
42519d8763ddb59de63af8717382dcbd	56	115	97	37	42	35	0	0	0	0	0	0	0	0	0	0	0	0	0	0	0	0	0	0	0	0	0	0	0	0	0	0	0	0	0	0	0	0	0	0	0	0	0	0	0	0	0	0
efad867a52a7d9f0e3546a33e20b043b	0	0	0	0	0	0	0	0	0	0	0	0	0	0	0	0	0	0	0	0	0	0	0	0	36	84	64	0	0	0	0	0	12	0	6	0	0	0	0	0	96	50	14	5	15	0	0	0
b13c1737b804a2173c14a53144925fba	0	0	0	0	42	0	0	0	0	0	0	0	0	0	0	0	0	0	0	254	50	0	0	0	0	0	0	0	19	0	0	0	0	0	0	0	16	0	0	0	0	0	0	0	0	0	0	0
231619a4619e827333fb3925e9dfa39b	0	0	0	0	18	0	0	0	0	0	0	16	6	0	0	3	0	0	0	12	0	0	43	38	0	0	0	0	36	8	0	0	10	0	21	0	70	19	0	0	12	0	22	11	20	0	0	16
62a6b3f4600f95bdb9456893402ec057	0	0	0	0	18	0	0	0	0	0	0	0	61	4	0	0	0	0	0	0	59	19	0	0	0	0	0	0	90	19	0	0	0	0	0	0	31	20	0	0	0	0	0	0	60	0	0	0
c09a808b0e6c105e097b1eed696cfd6c	0	0	0	0	16	0	0	0	0	0	0	0	0	0	0	0	0	0	0	101	62	0	0	0	0	0	0	10	90	0	0	25	0	0	7	0	0	0	0	0	0	0	0	7	25	0	18	20
b053e2bfa1b0d1a7e56a8c9eba1abefd	0	0	0	0	0	0	0	0	0	7	0	0	0	0	0	0	37	0	0	0	0	0	0	0	36	76	0	79	36	13	0	0	23	0	0	0	9	0	0	0	19	0	0	18	28	0	0	0
1b2a760db732591513187028f88221bf	0	0	0	0	0	0	0	0	0	0	0	0	0	0	0	0	0	0	88	0	0	0	22	27	0	0	23	0	0	33	39	51	0	0	41	16	0	0	11	0	0	0	0	0	0	0	13	17
26b3b450789efb18731a44ccd36ff1d6	0	0	0	0	75	0	0	0	0	0	0	0	32	0	0	0	0	0	0	0	57	0	50	0	0	0	10	0	33	47	0	12	0	0	0	0	0	0	0	0	0	0	0	0	0	0	42	22
23114c367c2b2405d00204b196358df9	0	0	0	0	0	0	0	7	0	0	0	0	0	0	0	0	0	0	0	0	42	9	0	0	0	0	0	0	122	59	12	0	0	0	0	0	0	14	0	0	0	0	0	0	105	10	0	0
e695bdd5bb96cfa515c4cdb9e718cade	22	32	0	16	0	0	0	0	24	16	38	0	0	0	0	0	0	0	0	0	0	0	0	0	0	0	0	0	0	0	0	0	0	0	0	0	0	0	0	0	0	0	41	44	28	0	62	56
eacebe74d9bac945be6d6ca53990e76b	0	0	0	59	33	21	35	0	0	0	0	0	35	0	0	0	0	0	0	0	0	0	0	0	0	0	0	0	35	12	54	27	0	0	0	0	0	0	21	0	0	0	0	0	12	0	18	17
d3ef39c3b5eab3fb9589505938c78341	0	0	0	0	35	0	0	0	0	0	0	0	34	15	0	0	0	0	0	0	12	0	0	0	0	0	0	0	150	22	0	21	0	0	0	0	70	0	0	0	0	0	0	0	12	8	0	0
86ade0478c26db4559d19371299302e4	0	0	0	0	18	32	17	0	0	0	40	0	0	0	0	0	0	0	0	0	51	0	73	23	0	0	0	0	0	0	0	0	0	0	0	52	0	0	18	30	0	0	0	0	0	0	25	0
3a2da05fc41e2aaa543e3a162f2acce7	0	0	0	0	0	12	0	0	0	0	0	0	36	6	0	0	0	0	0	0	0	38	0	0	0	0	0	0	112	41	14	0	0	0	0	0	10	23	0	0	0	0	0	0	66	5	16	0
bbf78b467c79216ba4bd10b89ddafabb	0	0	0	0	0	0	4	0	0	0	0	0	39	20	16	0	0	0	0	0	8	10	4	14	0	0	0	0	34	19	4	2	0	0	0	0	37	53	22	0	0	0	0	0	0	11	59	23
f733aeafd859226a85ef14f6213c1f83	0	0	0	0	0	0	0	0	0	0	0	0	0	0	0	0	0	0	44	184	0	0	0	0	0	0	27	58	0	0	0	0	0	0	36	0	0	0	0	0	0	0	0	30	0	0	0	0
ceb1d3d56f27f45ec7a6f56fcaebc2b6	0	0	0	0	0	0	0	0	0	0	0	0	0	0	0	0	0	0	0	0	0	0	0	41	0	0	0	63	0	32	41	0	0	0	50	35	0	27	18	33	0	0	0	39	0	0	0	0
4d05d4d6b696de05f140d00fefbb6eb3	27	26	0	0	0	0	0	0	0	89	62	0	0	0	0	0	0	0	0	0	0	0	0	0	0	0	0	0	0	0	0	0	0	0	0	0	0	0	0	0	92	45	0	37	0	0	0	0
c272694fa30ab207c8264828475169dd	0	0	0	0	0	5	0	0	0	0	0	0	0	8	6	0	0	0	0	222	43	0	0	0	0	0	0	0	56	20	6	0	0	0	0	0	0	0	0	0	0	0	0	0	12	0	0	0
de20f9dd603dbc496873b243dd607a1d	0	0	0	0	0	0	0	0	0	0	0	0	0	0	0	0	0	0	0	12	0	0	0	13	0	0	0	69	0	0	0	31	76	70	35	57	0	0	0	0	15	0	0	0	0	0	0	0
2533ec5fbdf4e2e131902db8003ea966	13	17	0	0	0	0	11	0	28	0	11	19	0	17	11	12	0	0	0	18	50	0	0	0	10	0	0	0	0	0	8	0	11	0	0	0	34	11	0	9	20	7	0	0	42	0	18	0
ff9deea37cfcd2392ed77f2d7768422e	0	0	0	0	0	53	25	0	0	0	0	0	28	16	20	0	0	0	0	0	0	25	0	0	0	0	0	0	0	0	0	0	0	0	0	0	0	32	0	0	0	0	0	0	84	18	51	25
c0f29e4ec0113914a915322e31ff1c85	4	0	24	0	0	0	0	0	0	0	46	47	0	0	4	0	0	0	0	0	0	48	42	0	0	6	73	14	0	0	0	0	0	14	7	0	0	0	0	0	22	0	16	3	0	0	6	0
4c01c633a86f30e324b5e165d870616f	0	122	0	0	0	0	0	0	0	0	0	0	0	0	0	0	0	0	0	0	0	0	0	0	0	0	0	0	0	0	0	0	0	0	0	0	0	0	0	0	123	48	0	38	38	0	0	7
e06070ece3021ea3e4120b44b8f0ae79	0	0	0	0	0	0	20	0	0	0	0	0	0	0	7	0	0	0	0	0	0	0	46	50	0	0	0	0	20	38	88	74	0	0	0	0	0	0	0	23	0	0	0	0	0	0	10	0
bb5768fd5661123166b94b5ddf1148e6	0	0	0	0	24	0	0	0	0	0	0	0	0	0	0	0	0	0	0	0	71	0	0	28	0	0	0	44	0	0	51	0	0	0	0	0	36	33	24	64	0	0	0	0	0	0	0	0
b897f7b9f58faf222e72f9cebf98b6d2	0	0	0	0	0	0	0	0	0	0	0	0	0	0	0	0	0	0	0	0	0	99	91	68	0	0	0	44	0	27	24	22	0	0	0	0	0	0	0	0	0	0	0	0	0	0	0	0
5efa89ec5c079a2d0a9da4e2bc04704b	0	0	0	34	0	0	0	0	0	0	0	17	9	0	23	12	6	9	23	0	15	0	0	0	29	16	19	86	9	0	0	0	6	0	0	0	0	0	0	0	0	0	0	35	22	0	0	4
2070bee165659831bd84eed814f388b1	0	0	0	0	0	0	0	0	0	0	0	0	28	17	0	0	0	0	0	0	28	45	0	0	0	0	0	0	57	63	0	0	0	0	0	0	0	13	0	0	0	0	0	0	81	13	28	0
7d5257fa4df413034731385cbb86a68c	0	0	0	0	0	0	0	0	0	0	24	0	0	0	0	0	0	0	0	61	0	32	39	0	0	0	0	123	0	0	67	0	0	0	0	0	26	0	0	0	0	0	0	0	0	0	0	0
a6b96db329483c982bf62c72443c19fb	0	0	0	0	0	0	0	0	0	0	0	0	0	0	0	0	42	6	0	43	0	0	0	0	0	53	24	54	0	0	0	0	61	41	23	2	0	0	0	0	8	0	0	15	0	0	0	0
a613f9bf47adfed45f87a1327baae7f4	0	0	0	0	0	0	0	0	0	0	0	0	0	0	0	0	0	0	321	0	0	0	0	0	0	0	0	0	4	0	0	0	0	7	40	0	0	0	0	0	0	0	0	0	0	0	0	0
bf3d99eea3bb2fca27ddad865fdac4b8	0	0	0	0	0	0	0	0	0	0	0	0	0	0	0	0	0	0	0	0	25	0	0	0	0	0	0	0	265	38	9	0	0	0	0	0	0	0	0	0	0	0	0	0	27	0	8	0
b8e99fca64386046d58048244f0682a5	0	0	0	63	0	0	0	0	0	0	0	0	0	0	6	0	0	0	104	47	0	0	0	0	0	0	127	0	0	0	0	0	0	0	0	0	0	0	4	0	0	0	0	0	0	4	16	0
988e9b479a5e79ed2a1777bd7cbcec12	0	0	0	0	0	68	23	0	0	0	0	0	0	16	31	0	0	0	0	0	0	0	32	0	0	0	0	0	0	30	29	18	0	0	0	0	0	0	0	0	0	0	0	0	0	0	89	35
919f38343707468f0c8b0d9a0c8091d9	0	0	0	0	0	0	0	0	0	0	0	0	0	0	0	0	0	0	0	0	0	0	4	0	0	0	0	0	40	0	52	33	30	32	70	41	6	0	0	0	0	17	8	21	0	0	0	17
f8cf9dd21572cd3407b6975d785a6c1c	46	0	0	0	0	22	15	17	0	0	0	0	0	0	16	21	0	0	0	0	0	0	0	0	0	0	0	0	18	0	0	0	0	0	0	0	0	0	27	28	0	0	0	36	0	0	29	95
2333777a6c792661622d963b1e352e51	0	0	0	0	0	0	0	0	0	0	19	0	0	0	0	0	0	36	114	22	0	40	0	0	15	23	0	0	0	0	0	0	0	0	74	0	0	0	0	0	0	0	27	0	0	0	0	0
7bfa25c2deeb9d55dde59d5d15f1d291	0	0	0	0	0	0	0	0	0	0	0	40	0	0	23	0	0	0	0	0	0	0	0	0	0	0	0	212	0	0	0	0	0	0	55	0	0	0	0	0	0	0	23	0	0	0	17	0
337d88109528db4645fbb25a668f53bc	0	0	0	0	0	0	0	0	0	0	0	0	0	0	0	0	0	11	0	0	13	0	61	35	0	0	0	81	0	35	35	46	0	0	0	0	0	0	0	0	0	0	0	24	0	0	29	0
137e0c0f8a02e20da4ed82a7d2bbb56c	0	0	0	0	0	0	0	0	0	0	0	0	0	0	0	0	0	0	0	0	0	0	46	0	0	0	0	0	0	0	232	92	0	0	0	0	0	0	0	0	0	0	0	0	0	0	0	0
016238c96633ed8d532019972de11256	0	0	0	0	0	0	0	0	0	0	0	0	0	0	0	0	0	0	0	0	0	0	0	0	134	185	51	0	0	0	0	0	0	0	0	0	0	0	0	0	0	0	0	0	0	0	0	0
115d8214ab5f7f69a913086dcadc5251	0	0	0	0	0	0	0	0	0	0	0	0	0	0	0	0	0	0	0	0	0	0	0	0	0	0	49	125	27	58	71	40	0	0	0	0	0	0	0	0	0	0	0	0	0	0	0	0
62b3cd67888d0a2513ff6ccef295f48f	0	0	0	0	0	0	0	0	0	0	0	0	0	0	0	0	0	0	0	0	0	0	0	0	0	0	0	0	0	0	0	0	0	0	0	0	0	0	0	0	127	84	65	48	18	9	19	0
4bc69ca2ebbb55e7b57db45ccab3e8d4	0	3	0	0	4	0	0	0	0	0	0	0	0	0	0	0	0	0	0	4	0	0	0	0	0	17	0	0	0	4	0	5	15	37	51	3	15	41	0	4	13	18	0	12	61	14	35	13
8074cb1b1aa8a487fe32ca0e87c1945a	0	0	0	0	33	33	0	0	0	0	0	0	96	33	39	8	0	0	0	0	34	8	12	0	0	0	0	0	0	0	0	0	0	0	0	0	27	12	10	0	0	0	0	0	8	0	0	16
f3ee306170a62a544e8ed944a50af116	0	0	0	0	16	10	0	0	0	0	0	0	0	25	8	0	0	0	0	0	0	96	10	0	0	0	0	0	0	39	9	0	0	0	0	0	0	65	0	0	0	0	0	0	48	15	28	0
b4df50eaa39b5fd80b5eef830c9d2d76	0	0	0	0	0	0	0	0	0	0	0	0	0	0	27	0	0	0	0	0	0	0	28	0	0	0	0	31	30	41	0	30	0	0	0	32	31	0	0	48	0	0	0	0	10	0	51	10
77beefd3b04699e7e245d1ba3c4c3981	0	0	0	0	0	0	0	0	0	0	0	0	0	0	0	0	0	0	76	0	0	0	0	0	23	19	121	46	0	0	0	17	52	15	0	0	0	0	0	0	0	0	0	0	0	0	0	0
4afece68dc9374114849efb25b48ff88	0	58	0	0	0	0	0	0	0	0	0	0	0	7	2	0	4	156	61	0	0	0	0	0	0	0	0	22	0	0	0	0	0	0	0	0	0	0	0	0	0	19	0	8	23	0	8	0
24abde6508858f255c18135db064da60	0	0	0	0	0	0	17	0	0	0	0	0	0	0	0	0	0	0	0	0	16	0	31	26	0	0	71	44	35	43	0	0	0	0	85	0	0	0	0	0	0	0	0	0	0	0	0	0
b06c384544acdfa6dddff69b4581aec4	0	0	0	0	0	0	0	0	0	0	0	0	0	0	0	0	0	0	0	0	42	0	0	0	0	0	0	0	149	0	0	0	0	0	0	0	16	0	0	0	0	0	0	0	155	0	6	0
b8b02634184cf3ef7c96a5dd0b559f8b	0	0	0	0	0	0	0	0	0	0	0	0	0	0	0	0	0	0	0	0	37	0	13	15	0	0	0	0	51	148	36	31	0	0	0	0	20	0	0	0	0	0	0	0	0	0	17	0
92d33bd5beab388275f66803c744d04b	0	0	0	0	0	0	0	0	0	0	0	0	0	0	0	0	0	0	0	0	26	125	0	46	0	0	32	51	45	32	0	0	0	0	0	0	0	0	0	0	0	0	0	0	11	0	0	0
0069ac42caebd84d528f72eed055e817	0	0	8	0	0	0	0	0	0	0	0	0	0	0	0	0	0	0	49	0	0	0	37	0	33	0	97	22	0	0	0	0	0	0	109	12	0	0	0	0	0	0	0	0	0	0	0	0
35d6debdf832518368390960be9f0714	0	0	0	0	0	0	0	0	0	0	0	0	36	19	0	0	0	0	0	0	38	50	23	10	0	0	0	0	26	18	0	0	0	0	0	0	0	0	0	0	0	0	0	0	53	0	71	23
764e6993a94379a1c6eb5df3f0ac36c2	0	0	0	0	0	0	0	0	0	0	0	0	24	0	0	0	0	0	0	0	0	24	32	41	0	0	0	0	93	0	76	16	0	0	0	0	0	30	0	0	0	0	0	0	0	0	31	0
93670ee8eb94592cd9b93c57e1c399d1	0	0	0	0	0	0	0	0	0	0	0	0	0	0	0	0	0	0	0	0	0	0	0	0	0	43	69	0	14	0	0	0	65	60	116	0	0	0	0	0	0	0	0	0	0	0	0	0
d263aa9200ca922eb93e9de657f81cd0	0	0	0	0	0	0	0	0	0	0	0	0	0	0	0	0	0	0	0	0	0	0	0	0	0	0	67	0	0	0	105	0	64	52	79	0	0	0	0	0	0	0	0	0	0	0	0	0
4b34b1c05b245c7b135b05e799f0fdc0	13	8	0	0	0	0	0	0	0	0	0	0	0	0	0	0	180	0	43	0	0	0	0	0	0	0	0	0	0	0	0	0	28	31	0	0	0	0	0	0	13	26	12	12	0	0	0	0
b70279dcb40a6bee5a65fce45a0fd48c	0	0	0	12	61	0	0	5	0	0	0	0	0	9	8	0	0	0	0	30	0	0	0	0	0	0	0	13	12	0	0	5	0	0	42	9	9	8	0	0	0	0	0	60	28	7	22	26
e1f019b1168cdaa2255294d79e3c6b58	0	0	0	0	0	0	0	0	0	0	0	0	0	0	32	0	0	0	0	0	0	21	37	48	0	0	0	0	46	52	0	87	0	0	43	0	0	0	0	0	0	0	0	0	0	0	0	0
9169b758ec96b01420452cf9586c8ce9	18	72	22	0	12	4	0	0	109	114	7	7	0	0	0	0	0	0	0	0	0	0	0	0	0	0	0	0	0	0	0	0	0	0	0	0	0	0	0	0	0	0	0	0	0	0	0	0
8c0176176f87222eb2a69cd1a42df7df	0	0	0	0	0	0	0	0	0	0	0	12	0	0	0	0	0	0	20	0	0	0	0	0	227	28	44	0	0	0	0	0	28	0	0	0	0	0	0	0	6	0	0	0	0	0	0	0
3bf9ed9394d45b84cdfa250d473f7483	0	0	0	0	0	0	0	0	0	0	0	0	0	0	0	0	0	0	0	0	0	0	0	0	20	0	21	0	0	0	0	0	41	59	133	0	0	0	0	0	31	0	14	46	0	0	0	0
52312570cf6696e0e681fafad29c280d	0	0	0	0	0	19	0	0	0	0	0	0	0	0	0	0	0	0	0	0	48	0	0	0	0	0	0	0	47	0	0	0	0	0	0	0	39	0	0	0	0	0	0	0	187	24	0	0
d4def13c691b5261606b067489a33607	0	0	0	0	0	0	0	0	0	18	0	0	0	0	0	0	78	0	37	0	0	0	0	0	33	55	47	0	0	0	0	0	0	0	0	0	0	0	0	0	38	53	0	0	0	0	5	0
45e442a5e6651c5b99871ad1b903b46c	0	0	0	0	0	0	0	0	0	0	0	0	0	0	0	0	0	0	0	0	0	0	0	0	0	0	22	40	33	31	97	36	0	0	0	24	0	0	29	0	0	0	0	24	0	0	0	28
79cb23b8a5ec67777f6db7bb66373920	0	204	122	0	37	0	0	0	0	0	0	0	0	0	0	0	0	0	0	0	0	0	0	0	0	0	0	0	0	0	0	0	0	0	0	0	0	0	0	0	0	0	0	0	0	0	0	0
7660a5571e7f8e9a19c7cceecb40d016	0	0	0	18	0	0	0	0	0	0	0	0	9	0	0	0	0	0	0	3	0	0	0	0	0	38	0	0	26	24	0	0	0	0	226	0	14	5	0	0	0	0	0	0	0	0	0	0
4b824d9e1969cb98884dde89585dca41	0	0	0	0	33	16	29	72	0	0	0	0	0	0	0	61	0	0	0	0	0	0	0	0	0	0	0	0	0	0	0	0	0	0	0	0	0	0	0	0	0	0	0	28	51	0	0	73
e291f1e32930c0f2ba5b49e56b946d5a	0	0	0	0	0	0	0	0	0	0	0	0	0	0	0	0	0	0	0	0	0	0	53	30	0	0	0	40	11	35	43	27	0	0	0	38	22	15	26	23	0	0	0	0	0	0	0	0
a817a2b22b0f8b14ad5e751d224ea8a7	0	0	0	0	0	0	0	0	0	0	0	0	0	0	0	0	0	0	0	0	0	0	13	11	0	0	0	0	18	32	152	124	0	0	0	0	13	0	0	0	0	0	0	0	0	0	0	0
6577c531c304d191bea205a9e8c2a363	0	0	0	0	0	0	0	0	0	0	0	0	0	0	0	0	0	0	0	0	0	0	0	0	0	0	11	0	112	42	148	50	0	0	0	0	0	0	0	0	0	0	0	0	0	0	0	0
72bf0f21f93a4e06bfda8b82e690d6ab	0	0	0	0	0	0	0	0	0	0	0	0	0	0	0	0	0	0	0	0	0	0	0	0	0	0	0	32	0	64	110	34	0	0	84	0	15	0	0	0	0	0	0	0	0	0	0	24
b3b7decb1dcf52486eb2bf36d2566444	29	41	29	20	0	7	0	0	13	78	9	0	0	0	0	0	0	0	0	0	0	0	0	0	0	35	0	0	0	0	0	0	13	0	12	0	0	0	0	0	39	12	0	10	15	0	0	0
4939340da2b83f5673f1fdb0630699d3	0	0	0	0	40	0	0	0	0	0	0	0	0	0	0	0	0	0	0	0	0	0	14	0	0	0	0	0	27	0	0	0	0	0	0	0	246	34	0	0	0	0	0	0	0	0	0	0
119e44b49f67b069076e5d165662cb86	0	0	0	0	0	0	0	0	0	0	0	0	34	21	0	0	0	0	0	0	0	20	0	0	0	0	0	0	60	26	38	34	0	0	0	0	33	0	0	0	0	0	0	0	62	13	20	0
72343cb1e3acc84668e6cd8ae5005c98	0	0	0	0	0	0	0	0	0	0	0	0	0	0	0	0	0	0	0	189	0	0	0	0	0	0	38	0	0	6	0	0	54	28	46	0	0	0	0	0	0	0	0	0	0	0	0	0
62d9195883846a7e74e055229d91806f	0	0	0	0	0	0	0	0	0	0	0	0	0	0	0	0	0	0	0	15	0	0	0	0	0	0	81	105	0	0	0	0	0	0	107	10	0	0	0	0	42	0	0	0	0	0	0	0
dde2da197999747cb0a9a777266305e2	0	0	0	0	0	0	0	0	0	0	0	0	0	0	0	0	0	0	0	0	0	103	61	21	0	0	0	0	0	13	16	21	24	0	33	0	8	30	0	30	0	0	0	0	0	0	0	0
e9b5e195d3af262f19aaf59d30ae9b4b	0	0	0	0	0	0	0	0	0	0	0	0	0	0	0	0	0	0	0	0	0	8	23	84	0	0	0	0	0	22	33	61	0	0	0	0	42	0	0	84	0	0	0	0	0	0	0	3
bd5ff81f6efd1b800ff013db7a179ec9	0	0	0	0	0	0	0	0	0	0	0	0	0	0	0	0	0	0	0	0	0	0	0	0	0	0	0	115	0	0	53	189	0	3	0	0	0	0	0	0	0	0	0	0	0	0	0	0
6575f9feb3a3669e47eb9aa2a2bc7538	0	0	0	0	0	0	0	0	0	0	0	0	0	0	0	0	0	0	0	0	0	0	0	0	0	0	0	0	0	0	79	0	0	0	205	62	0	0	0	0	0	0	0	0	14	0	0	0
d75eea71510da1d9a7a2a64388782348	0	0	0	0	49	0	17	0	0	0	0	0	7	15	19	4	0	0	0	0	18	56	47	0	0	0	0	0	12	33	0	0	0	0	0	0	14	61	0	0	0	0	0	0	0	0	7	0
947bc1bb0e5cfe3a279d324f89679f4c	0	0	0	0	32	0	0	0	0	0	0	0	22	24	0	0	0	0	0	0	16	83	13	10	0	0	0	0	10	56	27	0	0	0	0	0	0	31	0	0	0	0	0	0	20	0	15	0
dc1e0912935e19ed2255ecf2b39c0402	0	0	0	0	31	14	54	27	0	0	0	0	10	78	18	7	0	0	0	0	0	38	5	11	0	0	0	0	0	0	0	0	0	0	0	0	0	13	0	0	0	0	0	0	0	9	25	19
35c4b3a11ab469be6312d70261c3d50b	0	0	0	0	0	0	0	0	0	0	0	0	68	0	0	0	0	0	0	0	52	60	19	0	0	0	0	0	71	41	18	0	0	0	0	0	0	0	0	0	0	0	0	0	30	0	0	0
b1c01dd4d71da8d3a8f8a579c73ca134	0	0	0	0	0	0	0	0	0	0	0	0	0	0	0	0	0	0	0	238	0	0	41	0	0	0	0	49	0	0	0	0	0	0	31	0	0	0	0	0	0	0	0	0	0	0	0	0
089a803cb552b6f84a53bb5ffbbeab3a	0	0	0	0	0	0	0	0	0	0	0	0	0	0	0	0	0	0	5	0	0	0	11	36	0	0	0	0	43	33	62	42	0	0	0	0	20	27	28	35	0	0	0	0	0	0	16	0
ad4dc147e63d5d21669bdb194aa3ca79	0	0	0	0	0	0	0	0	0	0	0	0	0	0	0	0	0	0	0	308	0	0	0	0	0	0	50	0	0	0	0	0	0	0	0	0	0	0	0	0	0	0	0	0	0	0	0	0
f6a8e2060053cb1d451244c7359c22b7	0	0	0	0	0	0	0	0	0	0	0	0	0	0	0	0	0	0	0	304	0	0	0	0	0	19	35	0	0	0	0	0	0	0	0	0	0	0	0	0	0	0	0	0	0	0	0	0
ef552438001d29e8a9e21420d178c007	0	0	0	0	0	0	0	0	0	0	0	0	0	0	0	0	0	0	0	0	45	0	20	13	0	0	0	0	175	38	0	17	0	0	0	0	0	0	0	0	0	0	0	0	26	0	7	17
9fec42274b560ed21e200e1f4648422d	0	0	0	0	0	0	0	0	0	0	8	0	0	0	0	0	0	0	0	349	0	0	0	0	0	0	0	0	0	0	0	0	0	0	0	0	0	0	0	0	0	0	0	0	0	0	0	0
704d4546a848f318a29dab7809124586	0	0	0	0	0	0	0	0	0	0	0	0	0	0	0	0	0	0	0	0	75	0	0	0	0	0	0	0	216	65	0	0	0	0	0	0	0	0	0	0	0	0	0	0	0	0	0	0
9a406c853c1290a58783a4b3bd2b9660	0	0	0	0	0	0	0	0	0	0	0	0	2	0	0	0	0	0	0	0	9	33	0	0	0	0	0	6	251	30	8	0	0	0	0	0	0	0	10	0	0	0	0	0	0	0	6	0
3b48540ad7d69a792e50355d404ca11f	0	0	0	0	0	0	0	0	0	0	0	0	0	0	0	0	0	0	30	0	0	0	0	0	0	0	0	20	0	16	0	0	43	61	104	0	30	0	0	0	0	0	13	0	0	0	38	0
20059e4ec7d24f0745862cc453cddf34	0	0	8	54	0	0	0	0	0	0	80	57	0	0	0	0	0	0	41	0	0	47	21	0	0	0	0	23	14	9	0	0	0	0	0	0	0	0	0	0	0	0	0	0	0	0	0	0
4674f16740ca479a8c27c9abdd2c6fcb	0	0	0	0	0	20	0	0	0	0	0	0	0	0	6	0	0	0	0	0	59	100	0	0	0	0	0	0	53	0	43	0	0	0	0	0	0	0	0	0	0	0	0	0	36	0	37	0
8e90271f7057630b402e01914d6a038e	0	0	0	0	0	0	0	0	0	0	0	0	0	0	0	0	0	81	199	0	0	0	0	0	0	0	74	0	0	0	0	0	0	0	0	0	0	0	0	0	0	0	0	0	0	0	0	0
8518a999713f517449084c0ddcc9e1b2	0	0	0	0	0	0	0	0	0	0	0	0	0	0	0	0	0	0	0	0	55	48	28	0	0	0	0	0	69	30	33	0	0	0	0	0	0	24	0	0	0	0	0	0	14	11	20	22
fd64eaf27d41aba0e967fb4290de2a97	0	0	0	0	45	31	14	0	0	0	0	0	19	31	5	0	0	0	0	0	0	0	23	0	0	0	0	0	8	0	8	0	0	0	0	0	11	17	0	0	0	0	0	0	83	0	46	12
9068d0d280f1da8f788e5940a258a657	0	0	0	0	32	29	0	0	0	0	0	0	26	0	0	0	0	0	0	0	37	50	16	0	0	0	0	0	0	19	33	0	0	0	0	0	16	35	0	6	0	0	0	0	54	0	0	0
e8f02d24beb3156882d8be730b9e5cc2	0	0	0	0	0	0	0	0	0	0	0	0	0	0	10	0	0	0	0	0	0	0	0	0	0	0	0	0	0	50	87	50	0	0	0	0	34	41	57	0	0	0	0	0	0	0	24	0
4b4ea95df0dac6a7ea104c7a0f4e8246	0	0	0	0	0	0	0	0	0	0	0	0	0	0	0	0	52	53	0	240	0	0	0	0	0	0	0	0	0	0	0	0	0	0	0	0	0	0	0	0	8	0	0	0	0	0	0	0
38bef8fe903c602a61d38a65e5d4f51c	0	0	0	0	0	0	0	0	0	0	0	0	0	0	0	0	0	0	31	8	0	0	0	0	0	0	129	42	0	0	0	0	0	24	109	0	7	0	0	0	0	3	0	0	0	0	0	0
5c1f74b32f94fe45ded9e73f14bb1b5e	0	0	0	0	0	0	0	0	0	0	0	0	0	0	0	0	0	0	0	0	0	0	0	0	0	0	0	0	0	0	0	0	0	0	0	0	0	0	0	0	50	0	0	44	0	0	91	168
6916f1fe8fc4638441bce56f4bdbc969	19	0	0	0	0	0	0	69	0	0	0	0	0	0	0	57	0	0	0	0	0	0	0	0	0	0	0	0	0	0	0	0	0	0	0	53	8	0	51	64	0	0	0	0	0	0	0	31
37e5491d2b27bb3661d8455b2cf4a68c	0	21	16	0	0	0	0	0	9	0	7	0	0	0	0	0	0	0	0	51	0	0	0	0	31	0	23	0	0	0	0	0	33	40	0	0	0	0	0	0	27	27	0	32	12	0	23	0
87de472dcac7a57018ff6e7f22abb2a9	0	0	0	0	0	0	0	0	18	40	131	28	20	32	0	0	0	0	0	0	9	0	0	0	0	0	0	0	0	0	0	0	0	0	0	0	0	0	0	0	26	0	0	21	27	0	0	0
172b99ad726d3ef9d2a1636f609a8b7b	0	0	0	0	0	0	0	0	0	0	0	0	0	0	0	0	0	0	0	0	43	0	11	0	0	0	0	12	29	32	77	118	0	0	0	0	8	7	0	0	0	0	0	9	0	0	0	6
6f0e96045c092a652814c499271a9ad3	18	0	38	26	33	0	21	0	0	0	115	67	0	19	0	14	0	0	0	0	0	0	0	0	0	0	0	0	0	0	0	0	0	0	0	0	0	0	0	0	0	0	0	0	0	0	0	0
ce4f315c43ec63efe29d21a9da8cf92e	0	71	0	0	0	0	0	0	0	0	0	0	7	0	0	0	0	0	0	0	0	0	0	0	123	37	0	0	0	0	14	0	0	0	0	0	0	0	16	0	50	0	0	0	0	0	23	10
8c151472ce6ede1fee12a125fd1430b5	0	0	0	0	27	0	17	31	0	0	0	0	0	0	0	26	13	0	0	0	0	0	0	58	0	0	0	0	0	10	0	0	0	0	0	0	45	0	11	52	9	0	0	0	11	0	41	0
5511bee461fa89dec36424026dd78197	0	0	0	0	24	46	0	0	0	0	0	0	27	0	0	0	0	0	0	0	49	0	0	0	0	0	0	0	51	0	56	37	0	0	0	0	0	0	0	0	0	0	0	0	0	0	42	19
8dc43df60204002c624056da875fd9a9	0	0	0	0	0	0	0	0	0	0	0	0	74	0	0	0	0	0	0	0	79	0	0	0	0	0	0	0	99	0	0	0	0	0	0	0	13	0	0	0	0	0	0	0	86	0	0	0
cbba30b339caa72a3516e9c56752cda5	0	0	0	0	0	0	0	0	0	0	0	0	0	0	0	0	0	0	0	240	0	0	0	0	0	0	0	0	0	0	0	0	0	0	95	9	0	0	0	0	0	0	0	7	0	0	0	0
49d7c74277c53e43a1e353f662aca0fd	0	0	0	0	0	0	0	0	0	0	0	0	0	0	0	0	0	0	0	146	0	0	0	0	0	0	0	41	38	0	0	0	77	0	0	0	23	26	0	0	0	0	0	0	0	0	0	0
584b59f4058f95ba69815d8078c4fb1b	0	0	0	0	0	0	0	0	0	0	0	0	0	0	0	0	0	0	0	0	0	0	0	0	0	0	0	42	0	21	188	38	0	0	0	12	0	11	18	21	0	0	0	0	0	0	0	0
830a4037b5935da5ab692d898716b9d9	0	0	0	0	0	0	0	0	0	0	0	0	0	0	0	0	0	0	0	0	0	0	0	0	0	0	0	0	100	59	104	88	0	0	0	0	0	0	0	0	0	0	0	0	0	0	0	0
7d2fe03becef90ef49a2470f2062e25a	0	0	0	0	23	0	0	0	0	0	0	0	0	56	0	0	0	0	0	0	0	0	0	0	0	0	0	0	86	37	48	36	0	0	0	0	0	0	0	0	0	0	0	0	23	0	41	0
d528e9e3c6f58a3d85c6e628e19b93b9	0	0	0	0	0	0	0	0	0	0	0	142	23	38	45	36	0	0	0	0	0	21	26	19	0	0	0	0	0	0	0	0	0	0	0	0	0	0	0	0	0	0	0	0	0	0	0	0
2f7e8c1d0c5d406517437aa8c7db8e03	0	0	0	0	0	0	0	0	0	0	0	0	0	15	12	50	0	0	0	0	26	38	27	37	0	0	0	0	17	0	44	73	0	0	0	0	0	0	0	0	0	0	0	0	0	0	0	11
a9c8063e13dd7dd55bdfcc5ab39992f0	0	31	31	40	9	36	0	0	8	47	61	23	0	9	0	0	0	0	0	0	0	0	0	0	0	0	0	0	0	0	0	0	0	0	23	0	0	0	0	0	0	18	0	0	0	0	13	0
95ec8c72f3face698a46a415f9d8a340	0	0	33	0	30	0	13	0	0	0	0	0	14	10	0	0	0	0	0	0	9	0	0	14	0	0	0	0	8	9	39	15	0	0	0	0	47	17	0	0	0	0	0	0	26	0	65	0
9624165f5bd50782020b8bbbb9d751f5	0	0	0	0	10	0	0	0	0	0	0	0	0	17	0	0	0	0	0	0	24	0	16	0	0	0	0	0	26	76	0	20	0	0	0	0	31	53	17	15	0	0	0	0	13	7	16	8
3d5a4c5471de6fcc962229ccdc9b67d5	0	0	0	0	0	0	6	0	0	9	0	0	0	0	0	0	0	0	0	0	20	9	19	0	0	0	0	0	0	37	8	0	0	0	10	17	21	25	15	0	55	0	8	26	17	0	47	0
e6800b5e7f17d4e9400d142aa5ad8ab5	0	0	0	0	0	0	0	0	0	0	0	0	0	0	0	0	0	0	0	0	0	0	0	43	0	0	0	78	47	0	0	0	0	0	111	0	36	0	0	34	0	0	0	0	0	0	0	0
f81646c7a30a581e4c3a3d68e79b5407	0	44	0	24	37	0	0	0	0	0	0	0	0	16	0	0	0	0	76	0	0	0	45	0	0	0	0	0	0	0	44	0	0	0	22	0	0	29	0	0	0	0	0	0	0	0	0	11
68bfaae04669041330faa798135fc39d	0	0	0	0	28	0	33	13	0	0	0	0	39	28	16	0	0	0	0	0	82	0	0	0	0	0	0	0	0	15	0	0	0	0	0	0	0	0	0	0	0	0	0	0	45	0	49	0
3a3920ff6e104ff83756624cfecdb5e6	0	0	0	0	0	21	0	0	0	0	0	0	0	14	0	0	0	0	0	0	0	0	24	17	0	0	0	0	0	0	0	0	0	0	0	0	0	47	98	51	0	0	0	0	0	0	60	16
23c2358a3bd7768853d9c295e3be9e2a	0	0	0	0	0	0	20	60	0	0	0	0	0	0	0	0	0	0	0	0	0	0	0	0	0	0	0	0	0	0	0	0	0	0	0	30	44	0	48	84	0	0	0	0	0	0	26	36
1eaaf382c76aca4e695c93a5c45adf88	0	0	0	0	0	0	0	0	0	0	0	0	0	0	0	0	0	0	0	348	0	0	0	0	0	0	0	0	0	0	0	0	0	0	0	0	0	0	0	0	0	0	0	0	0	0	0	0
fc61a19c4b3b27efa3974bb7cb70a741	0	0	0	0	0	0	0	0	0	0	0	0	0	0	0	0	0	0	0	0	0	28	0	0	0	0	0	0	128	102	46	28	0	0	0	0	0	0	0	0	0	0	0	0	0	16	0	0
3b2d6478a34bf267268e828bbaa8ea47	55	198	50	0	44	0	0	0	0	0	0	0	0	0	0	0	0	0	0	0	0	0	0	0	0	0	0	0	0	0	0	0	0	0	0	0	0	0	0	0	0	0	0	0	0	0	0	0
33fd220a495e278436bd868e5d58a5fe	0	0	76	0	0	0	0	0	0	0	22	0	0	0	0	0	0	0	0	0	0	0	18	0	0	0	0	0	0	13	52	0	0	0	0	0	0	0	0	95	0	0	51	0	0	0	20	0
9034b04cab8fd8bfcbf70f7615e88f7b	0	0	0	0	29	14	0	0	0	0	0	0	0	6	0	0	0	0	0	0	0	50	17	4	0	0	0	0	0	66	54	10	0	0	0	0	8	41	4	0	0	0	0	0	21	11	12	0
28e79de0d117a396e3d61168a8071eb3	0	0	0	0	13	0	0	0	0	0	0	0	0	0	0	0	0	0	0	0	18	0	0	0	0	0	0	0	220	20	0	0	0	0	0	0	17	0	0	0	0	0	0	0	59	0	0	0
7177012cfaccacfb550da23190e5ab6a	0	0	18	0	0	0	0	0	0	0	0	0	0	0	0	0	0	0	278	0	0	0	0	0	34	0	16	0	0	0	0	0	0	0	0	0	0	0	0	0	0	0	0	0	0	0	0	0
38e25ade98840135861cb5deb249226c	0	0	0	0	0	18	0	0	0	0	0	0	0	11	0	0	0	0	0	0	0	0	28	0	0	0	0	87	55	0	26	0	0	0	0	0	38	0	14	27	0	0	0	0	0	0	42	0
029d66473b1d414603e0943317598337	0	0	0	0	0	0	0	97	0	0	0	0	0	0	0	0	0	0	0	0	0	0	0	0	0	0	0	0	0	0	0	73	0	0	0	0	0	0	0	0	0	0	0	0	0	0	96	80
e633a2f0a22968c6ec72bb383fad48e6	0	0	0	0	0	0	0	0	0	0	0	0	0	0	0	0	0	0	0	0	0	0	0	0	0	0	78	268	0	0	0	0	0	0	0	0	0	0	0	0	0	0	0	0	0	0	0	0
19c87b622454726975f398335eaedf26	26	182	109	28	0	0	0	0	0	0	0	0	0	0	0	0	0	0	0	0	0	0	0	0	0	0	0	0	0	0	0	0	0	0	0	0	0	0	0	0	0	0	0	0	0	0	0	0
638458c17e95a2776a2fe52981c3d4ee	0	0	0	0	0	0	0	0	14	38	10	19	0	0	0	0	0	0	0	0	0	0	0	0	0	0	0	0	0	0	0	0	174	30	44	0	0	0	0	0	0	16	0	0	0	0	0	0
b2cc76ae30f96ad6b55884c61b53ac85	0	0	0	0	0	0	0	0	0	0	0	0	5	0	0	0	0	0	0	10	63	19	12	12	0	7	0	68	23	38	0	15	0	4	19	0	0	6	0	6	0	0	0	34	0	0	0	4
9a4b8ba9f3fe89d7b60acf5788bcfed1	0	0	0	0	0	0	0	0	0	0	0	0	0	0	0	0	0	0	195	0	0	0	0	0	0	0	32	0	0	0	0	0	0	0	118	0	0	0	0	0	0	0	0	0	0	0	0	0
b2e2e19c3ec517afa71e550608c36471	0	0	0	0	0	0	0	0	0	0	0	0	0	0	0	0	0	0	45	12	0	0	31	21	0	0	9	69	21	30	51	56	0	0	0	0	0	0	0	0	0	0	0	0	0	0	0	0
e3d60ef392fbdb4dbaadd826d0d45b7d	0	0	0	0	0	0	0	0	0	0	0	0	0	0	0	0	0	0	0	0	0	0	81	90	0	0	0	52	0	51	71	0	0	0	0	0	0	0	0	0	0	0	0	0	0	0	0	0
8ff70cdbbaec7108ea017a3845a8b0e7	0	0	0	0	0	0	0	0	0	0	0	0	0	0	0	0	0	0	0	0	0	0	0	0	0	0	0	0	0	21	22	12	18	37	203	0	0	0	0	5	17	0	10	0	0	0	0	0
c165fd263205fd3ae7b19e8d1e10cc3d	0	0	0	0	25	0	0	0	0	0	0	0	14	7	0	0	0	0	0	0	0	96	12	0	0	0	0	0	0	70	44	28	0	0	0	0	33	0	0	0	0	0	0	0	5	0	10	0
9ba60409285f7f53643635842d728fb9	0	0	0	0	13	0	0	0	0	0	0	0	0	0	0	0	0	0	0	0	0	9	30	7	0	0	14	0	43	33	44	38	0	0	16	9	21	34	0	28	0	0	0	5	0	0	0	0
d3b31fdd35a5678c396e89a9531a3e12	0	0	0	0	0	0	0	0	0	0	19	0	0	0	0	0	20	58	0	64	0	0	0	0	26	52	0	0	0	0	0	0	105	0	0	0	0	0	0	0	0	0	0	0	0	0	0	0
8ea3d190bf25e2fbb2de6ad2c9d225b4	0	0	0	0	0	0	0	0	0	0	0	0	0	0	0	8	0	0	0	251	0	23	0	0	0	0	0	0	0	16	34	12	0	0	0	0	0	0	0	0	0	0	0	0	0	0	0	0
819a72d7b92359a7fc1399aaeaf56443	0	0	0	0	0	0	0	0	0	0	0	0	0	0	0	0	0	0	83	0	8	0	0	0	0	0	41	0	49	42	109	0	0	0	0	0	0	0	0	0	0	0	0	0	12	0	0	0
a6e474b1ab707debe8ee701164919405	0	0	0	0	0	0	0	0	0	0	0	0	0	0	0	0	0	0	2	0	7	17	23	26	0	0	7	0	18	33	42	29	0	11	42	11	30	9	19	18	0	0	0	0	0	0	0	0
fe733cc35d794f59e26b377c30e23d73	0	0	0	0	0	0	0	0	0	0	0	0	0	0	0	0	0	0	0	0	0	0	28	20	0	0	0	17	0	59	41	18	0	0	35	5	0	16	15	16	2	0	0	11	0	0	34	27
367459cff8ddd8bce646509476d697b7	17	0	73	0	35	0	0	0	0	0	27	31	24	18	0	0	0	0	0	0	0	36	35	0	0	0	0	0	0	0	0	0	0	16	31	0	0	0	0	0	0	0	0	0	0	0	0	0
29f532fdb09f4251ce06b6dc4b19c510	0	0	0	0	0	45	92	64	0	0	0	0	0	0	0	0	0	0	0	0	0	0	0	0	0	0	0	0	0	0	0	0	0	0	0	0	0	0	0	0	0	0	0	0	0	0	57	85
026ce354eb206deea4f459ba14d97835	0	0	0	0	0	0	0	0	0	0	0	0	0	0	0	0	0	0	90	0	0	0	0	0	42	20	47	66	0	17	0	9	9	0	10	0	0	0	0	0	10	0	0	23	0	0	0	0
20eea6eead18ac8008d917abc8490e67	0	0	0	0	0	0	0	0	0	0	0	0	0	0	0	0	0	0	0	0	0	76	55	77	0	0	0	0	0	0	0	16	51	47	21	0	0	0	0	0	0	0	0	0	0	0	0	0
a5995cd18045e501ff3cefc136301ef8	0	0	0	0	0	0	0	0	0	0	0	0	0	0	0	0	0	0	0	0	0	0	0	0	0	0	20	23	0	0	0	43	44	149	64	0	0	0	0	0	0	0	0	0	0	0	0	0
b3b780cfaebb47dafd9234e1402bfbcb	0	0	0	0	303	0	0	0	0	0	0	0	0	0	0	0	0	0	0	0	0	10	9	0	0	0	0	0	11	9	0	0	0	0	0	0	0	0	0	0	0	0	0	0	0	0	0	0
1855391fd8d9f32b8bfc40b3e7887551	0	0	0	0	0	0	31	0	0	0	0	0	0	0	0	0	0	0	0	0	0	0	0	0	0	0	0	0	0	0	112	113	0	0	0	0	86	0	0	0	0	0	0	0	0	0	0	0
e613f962c56cde0c3b85b41e8f21124d	0	0	0	0	0	0	0	0	0	0	0	0	67	0	11	0	0	0	0	0	23	34	28	0	0	0	0	0	94	0	38	0	0	0	0	0	0	0	0	0	0	0	0	0	47	0	0	0
ac107fe65e82d01120500907855b2c83	0	0	0	0	0	0	0	0	0	0	0	0	0	0	0	0	0	18	0	0	0	0	0	0	0	21	0	0	0	0	0	15	0	7	60	0	0	51	45	40	0	0	0	0	0	0	63	22
b67ae7d28a78b448b870f313a0449444	0	0	0	0	0	0	0	0	0	0	0	0	0	0	0	0	0	0	0	0	0	0	0	0	51	0	70	12	0	0	0	0	62	49	98	0	0	0	0	0	0	0	0	0	0	0	0	0
996782667449fc45c7926e27261bedbe	0	0	0	0	0	0	0	0	0	0	0	0	0	0	0	0	0	0	0	0	0	0	0	0	0	0	0	20	0	26	51	38	76	90	41	0	0	0	0	0	0	0	0	0	0	0	0	0
4dda85f86d6a62e28ebc7e32c128c880	0	0	16	0	0	18	0	0	0	0	0	0	0	0	0	0	0	49	0	0	0	0	0	0	0	0	0	0	0	0	0	0	0	0	0	0	0	0	0	0	0	36	41	0	116	0	43	22
d9e69b707b73531536c541ffb45563f0	0	0	0	0	0	8	0	0	0	0	0	11	0	0	0	0	0	0	0	205	0	0	13	0	0	0	0	104	0	0	0	0	0	0	0	0	0	0	0	0	0	0	0	0	0	0	0	0
d3b9aadc768b65a80b00d341101bcc1c	0	0	0	0	0	0	0	0	31	0	0	8	0	0	13	0	0	137	0	0	0	0	0	0	0	0	0	13	0	0	29	0	28	35	0	0	0	0	9	0	0	0	0	38	0	0	0	0
00cc89ff5f5f870076d8a8ee3b5f2176	0	0	0	0	0	0	0	0	0	0	0	0	0	0	0	0	42	0	51	64	0	0	60	11	43	0	23	0	0	0	0	16	13	0	0	0	0	0	0	0	0	0	18	0	0	0	0	0
0c2638893199d409329c340dadc6b328	0	0	0	0	0	0	0	4	0	0	0	0	0	6	0	0	0	0	0	0	13	69	0	41	0	0	0	0	23	17	74	18	0	0	0	0	0	12	12	0	0	0	0	0	19	0	32	0
41a16b99477e8454cf7b08a563722ceb	0	0	0	0	0	0	0	0	0	0	0	0	0	0	0	0	0	0	14	0	0	0	25	0	0	0	0	6	21	48	73	153	0	0	0	0	0	0	0	0	0	0	0	0	0	0	0	0
81d9a4f4f06aeec6d8ab7b628a98686a	0	0	0	0	0	0	0	0	0	0	0	0	0	0	0	0	0	0	0	0	0	0	0	0	0	0	0	0	179	0	10	0	0	0	0	0	0	0	0	0	151	0	0	0	0	0	0	0
05fb6c11598202d0dd5e7de740eb5d30	0	0	0	0	0	0	0	0	0	0	0	0	0	0	0	0	0	0	0	0	0	0	0	0	0	0	0	0	103	108	93	36	0	0	0	0	0	0	0	0	0	0	0	0	0	0	0	0
9a76a6682ffd87d9a19fb923aba9bdda	21	45	19	43	33	0	0	0	21	86	0	0	0	0	0	0	0	0	0	0	0	0	0	0	0	35	0	9	0	0	0	0	0	27	0	0	0	0	0	0	0	0	0	0	0	0	0	0
1cf4adc7cd7e5b0d7119074437a7ae74	0	22	0	0	0	0	0	0	0	0	0	0	0	0	0	0	0	0	0	0	0	0	0	0	171	0	0	0	0	0	0	0	0	28	0	0	0	0	0	0	31	29	0	41	17	0	0	0
e0ea9896c11a1b8c362618a87d347335	0	0	6	0	11	0	0	0	0	0	0	0	0	32	0	0	0	0	13	55	4	0	0	20	0	46	0	73	0	6	0	0	0	0	0	0	0	11	7	15	21	0	0	0	0	0	11	8
c927dc17565e4a444c9e374e25af87b8	0	0	0	0	0	0	0	0	0	0	0	0	0	7	0	0	0	0	0	0	0	0	0	10	0	0	90	32	0	0	23	0	44	59	29	0	0	6	17	22	0	0	0	0	0	0	0	0
b9c9a65d7a494184d57c0fc447255f8a	0	59	0	0	0	0	0	0	0	0	0	0	0	0	0	0	90	74	0	0	0	0	0	0	0	115	0	0	0	0	0	0	0	0	0	0	0	0	0	0	0	0	0	0	0	0	0	0
2ae7ac02be0518e78761398f90e5e2eb	0	28	0	0	0	0	0	0	0	0	0	6	0	0	0	0	0	0	46	83	0	0	46	0	0	0	5	32	0	18	0	0	0	0	27	0	0	0	0	0	15	18	0	9	2	0	3	0
17429e041991b0581f34040177ca306f	0	15	9	0	0	0	0	0	0	0	0	0	0	0	0	0	82	101	0	0	0	0	0	0	0	18	0	0	0	0	0	0	60	26	10	0	0	0	0	0	0	0	0	17	0	0	0	0
35c58bfcc1602160c72806fb6f36da14	0	0	0	0	0	0	0	0	0	0	0	0	0	0	0	0	0	0	0	0	0	0	84	45	0	0	0	0	0	68	0	96	0	0	0	0	0	0	25	20	0	0	0	0	0	0	0	0
e8190da7e026f4ff8b4ec28a5826433e	0	0	0	37	0	0	0	0	0	0	0	0	0	0	0	0	0	0	0	0	0	0	33	0	0	0	20	49	0	27	22	55	0	0	0	0	0	0	0	0	0	0	0	45	0	0	0	49
309fe49ed90b39e5b6ac28cd3a31e827	0	0	0	0	0	0	0	0	0	0	4	0	13	7	0	4	0	0	0	0	25	22	68	20	0	0	0	0	43	23	29	17	0	0	0	0	11	21	7	17	0	0	0	0	0	0	0	6
1f8ea050c2053e0eadca9339b49866a2	0	0	0	0	0	0	0	0	0	0	0	0	0	0	0	0	0	0	0	0	0	31	20	0	0	0	0	0	22	186	39	39	0	0	0	0	0	0	0	0	0	0	0	0	0	0	0	0
ee8ecd913218bba00d6efca21cb5526b	0	0	0	0	0	0	0	0	0	0	0	0	0	0	0	0	0	0	0	0	0	0	0	0	12	0	70	48	0	0	0	0	89	70	48	0	0	0	0	0	0	0	0	0	0	0	0	0
e65faf7c3da0214f08559902bf08e4ad	0	0	0	0	0	0	0	0	0	0	0	0	0	0	0	0	0	0	0	0	0	0	0	0	0	0	0	0	73	0	36	32	156	0	0	0	0	0	0	0	40	0	0	0	0	0	0	0
ac807b4333225e1726c577a16ffe80e6	38	55	36	0	0	0	0	0	20	0	0	0	0	0	0	0	48	0	0	0	0	0	0	0	17	0	0	0	0	0	0	0	0	9	0	0	0	0	0	0	41	29	31	0	0	0	12	0
f3dc0463a76bf353310ada27988c77db	0	38	0	9	0	0	0	0	0	0	0	0	0	0	0	0	0	0	0	0	0	0	0	0	0	0	0	0	0	0	0	0	0	0	0	0	0	0	0	0	98	88	29	60	14	0	0	0
95d779aa4a33d8631f1b3e4ae272bd6f	0	0	18	7	0	0	0	0	0	0	0	0	0	0	0	0	0	13	38	0	0	0	0	16	218	26	0	0	0	0	0	0	0	0	0	0	0	0	0	0	0	0	0	0	0	0	0	0
c3e6c2d50c4dc97bd79df6e7505b1795	0	0	0	0	0	0	0	0	0	0	0	0	0	0	0	0	26	0	0	0	0	0	0	0	23	0	98	0	0	0	0	0	16	0	83	0	0	0	0	0	28	27	0	35	0	0	0	0
840d89cbb69b07ab61c940a28b3d24f7	0	0	0	0	0	0	0	0	0	0	0	0	0	0	0	0	0	84	99	0	0	0	0	0	32	37	58	26	0	0	0	0	0	0	0	0	0	0	0	0	0	0	0	0	0	0	0	0
77c552c76b0e5943bdd6c5c2be1d553a	0	0	0	0	0	0	0	0	0	0	0	0	0	0	0	0	0	0	0	0	0	0	0	0	0	5	37	52	0	0	0	0	78	53	85	0	0	0	0	0	14	0	0	6	0	0	6	0
588dfd9e3f8ffa3de9b8936b8ef19c18	0	0	17	0	0	0	0	0	0	0	0	0	0	0	0	0	0	21	0	135	0	34	9	0	0	50	0	0	10	0	0	0	0	0	0	0	0	0	0	0	13	0	0	25	0	0	21	0
8622837674aee72aa9bb4ed8bfb0fc70	0	0	0	0	40	64	7	0	0	0	0	0	76	43	24	16	0	0	0	0	15	50	0	0	0	0	0	0	0	0	0	0	0	0	0	0	0	0	0	0	0	0	0	0	0	0	0	0
11872df856208baa48e87a4aaff0bff7	0	0	0	0	0	0	0	30	0	0	0	0	0	11	0	0	0	0	0	0	0	0	0	0	0	0	0	0	51	14	80	53	0	0	0	0	23	20	15	0	0	0	0	0	0	13	0	25
0bf62012acb2e5ef8fb8ac0bcec5ce9a	0	0	0	0	0	0	0	7	0	0	0	0	0	0	0	11	0	0	0	0	51	21	12	4	0	0	0	16	22	19	26	25	0	0	13	0	17	20	19	23	0	0	0	0	0	0	0	29
53eecab72ec3c0cbaf6b95c7d3fd914f	0	20	0	0	0	0	0	0	0	28	0	0	31	0	0	0	0	0	0	0	22	0	0	0	66	29	50	29	0	0	0	0	0	0	28	0	0	0	0	0	0	0	0	14	17	0	0	0
5d68d57e5c09d606708d549308c0b542	0	0	0	0	0	5	0	0	0	0	0	0	0	0	12	6	0	0	0	0	0	5	0	10	0	0	0	0	0	0	0	0	40	15	25	0	0	34	13	12	0	0	30	23	43	0	37	24
eb971150f2090942ac9cd4a4b22cc8e5	0	0	0	0	0	0	0	0	0	10	0	0	0	0	0	0	0	0	0	289	0	0	0	0	0	23	0	0	0	0	0	0	0	12	0	0	0	0	0	0	0	0	0	0	0	0	0	0
e3ee24f8f29ca8286fd226f8325dc09f	0	0	0	0	0	0	0	0	0	0	58	0	0	0	0	0	0	0	0	0	0	0	0	0	0	0	0	0	3	0	17	20	0	0	94	54	67	0	0	21	0	0	0	0	0	0	0	0
e318a92df6aadb1903bf0c9e262d2882	0	0	0	0	0	0	0	0	0	0	0	0	0	0	0	0	24	11	0	234	0	0	0	0	21	27	5	0	0	0	0	0	12	0	0	0	0	0	0	0	0	0	0	0	0	0	0	0
fb4d89ddfeb83ec07cb7cf522ec9ef56	0	0	0	0	0	0	0	0	0	0	0	0	0	0	0	0	0	0	0	0	0	30	0	0	0	0	0	0	51	46	106	81	0	0	0	0	0	0	0	0	0	0	0	0	7	0	13	0
4e60fa4b357e76f7a71e61fb89b70a65	0	0	0	0	0	0	0	0	0	0	0	0	0	0	0	0	0	0	0	0	0	0	0	0	0	0	0	0	245	17	25	15	0	0	0	0	0	0	0	0	0	0	0	0	32	0	0	0
e4ac6d614426d0ede02f4bcb29a7ee86	32	0	0	0	0	0	0	0	0	0	0	0	0	0	0	0	0	0	0	0	0	0	0	0	0	0	0	91	0	0	76	134	0	0	0	0	0	0	0	0	0	0	0	0	0	0	0	0
ee4cdf727c64d01fbb8c8982b48ff763	0	0	0	0	33	11	8	0	0	0	0	0	0	11	14	8	0	0	0	0	88	75	17	21	0	0	0	0	0	14	0	0	0	0	0	0	0	16	0	0	0	0	0	0	7	10	0	0
c93f52cccb3a3a4d18c4bfb9bb86a8a2	0	0	0	0	0	0	0	0	60	0	0	0	0	0	0	0	0	0	0	0	0	0	0	0	0	0	0	0	0	0	0	0	0	17	0	0	0	0	0	0	81	42	23	8	30	0	47	25
78dd58c307f64f7e91006d4e36e7dc4b	0	0	0	0	0	0	0	0	0	0	0	0	0	3	0	0	0	0	0	0	0	36	0	0	0	0	0	0	9	79	26	9	0	0	0	0	0	132	13	0	0	0	0	0	14	0	12	0
d012be3cc4695f12392923f871a6f1fe	0	0	0	0	0	0	0	0	0	0	0	0	0	0	0	0	97	0	0	0	23	0	0	0	0	0	0	0	0	0	83	130	0	0	0	0	0	0	0	0	0	0	0	0	0	0	0	0
ee423ca35b82d851f65adac96243c55b	0	26	0	9	0	0	0	0	0	0	0	0	0	0	0	0	0	0	0	0	0	0	0	0	0	0	0	0	0	0	0	0	142	95	34	0	0	0	0	0	26	0	0	0	0	0	0	0
8363348424fefe25a8b6961f708c26b4	0	11	16	4	14	0	0	0	28	37	0	0	0	0	0	0	26	7	0	0	0	0	0	0	96	29	0	0	0	0	0	0	11	0	0	0	0	0	0	0	16	14	8	15	0	0	0	0
fbc452384a79612c5f6c4756b9f40b57	0	0	16	11	0	0	0	0	0	0	0	0	0	0	0	0	0	0	0	0	0	0	18	0	0	0	0	0	0	13	0	0	0	0	48	35	0	13	0	33	0	0	19	30	0	0	58	38
9f74975df7573a373b9324c6b4f95fa0	0	0	0	0	38	39	13	12	0	0	0	0	19	11	16	0	0	0	0	0	25	36	9	0	0	0	0	0	13	0	40	0	0	0	0	0	0	0	9	0	0	0	0	0	17	0	11	24
c8177a73337132e80fcbc336717cbb37	0	0	22	0	0	28	0	0	0	0	0	0	35	0	0	0	0	0	0	0	0	24	77	0	0	0	0	0	0	0	0	0	0	0	0	0	15	27	0	16	0	0	0	0	0	0	55	32
f779bc22605a265a8fc8ecb82ba959ce	0	0	0	0	0	5	7	5	0	0	9	0	0	0	0	0	0	0	0	0	0	0	14	0	0	0	0	0	78	43	0	0	0	0	0	0	35	0	0	0	0	0	0	18	64	0	0	53
37944b4eeafed0fa17da8f9abe299098	0	0	0	0	0	0	0	0	0	0	0	0	0	0	0	0	0	0	0	0	0	0	19	34	0	32	0	68	0	40	0	29	0	27	0	23	20	0	0	10	0	0	0	29	0	0	0	0
b4031b01c61f74451e968647df6c12e4	0	0	0	0	0	0	33	0	0	0	0	0	20	0	16	0	0	0	0	0	17	17	11	0	0	0	0	0	0	1	8	0	0	0	0	0	34	0	0	24	0	0	0	0	72	0	12	65
6f7b561e90dfee849069d7e03a2a58eb	0	0	0	0	17	0	0	0	0	0	0	0	28	0	0	0	0	0	0	0	29	68	0	0	0	0	0	0	72	57	0	5	0	0	0	0	0	19	0	0	0	0	0	0	34	0	0	0
93a075b23a177c6177cf0e30a19c742f	0	0	0	0	0	13	13	0	0	0	0	0	0	11	0	0	0	0	0	0	63	113	0	0	0	0	0	0	0	9	0	11	0	0	0	0	0	0	0	0	0	0	0	0	68	7	21	0
bf7efba8dae114ffa22b62fcf29fb275	0	0	0	0	0	0	0	0	0	0	0	0	0	0	0	0	0	0	82	177	0	0	0	0	0	0	23	12	6	3	0	0	0	0	23	3	0	0	0	0	0	0	0	0	0	0	0	0
1473a40b578986a7ca37bc0f62c055bf	0	0	0	0	0	0	0	0	0	0	0	0	0	0	0	0	0	0	0	282	0	0	0	0	0	0	0	0	10	0	0	0	0	0	28	0	0	0	0	0	0	0	9	0	0	0	0	0
b20abec684af555a8e84c592baa216dd	0	0	0	0	0	0	0	0	0	0	0	0	0	0	0	0	0	0	0	0	0	0	0	0	0	68	0	0	0	0	0	0	0	138	123	0	0	0	0	0	0	0	0	0	0	0	0	0
a8c95e90a986cc718c4769a8e864f4a2	0	0	0	0	0	0	0	0	0	0	0	0	0	0	0	0	0	0	0	0	0	0	0	0	0	0	0	0	0	67	190	54	0	0	0	0	0	0	14	4	0	0	0	0	0	0	0	0
0d52f2d610fa0cad5887c2b79cdc778f	0	0	0	0	19	0	0	0	0	0	0	0	55	0	0	0	0	0	0	0	64	0	0	0	0	0	0	0	111	19	0	0	0	0	0	0	0	0	0	0	0	0	0	0	60	0	0	0
4d9e4b989734c0a1d6c060134d822a97	0	0	0	0	16	3	0	0	0	0	0	0	29	0	0	0	0	0	0	0	22	15	0	0	0	0	0	0	75	23	0	0	0	14	0	0	7	0	0	0	0	0	0	0	124	0	0	0
8dfcb15661446d40543e51704f73fb58	0	0	0	0	0	0	0	0	0	0	0	0	0	0	25	37	0	0	0	0	0	0	0	0	0	0	0	0	0	0	0	0	0	0	0	0	0	27	71	79	0	0	0	44	0	0	0	45
12380e1c607ded7a8203dd4c6011baaf	40	163	0	0	0	0	0	0	58	0	0	0	0	0	26	0	0	0	0	0	0	0	0	0	0	0	0	0	0	0	0	0	0	0	0	0	0	0	0	0	0	0	0	39	0	0	0	0
ac5bcdf15dab8ccbf3c8b886092acf77	0	0	27	0	0	0	0	0	0	0	5	36	0	0	0	0	0	0	82	48	12	18	0	0	30	6	22	25	5	0	7	0	0	0	0	0	0	0	0	0	0	0	0	0	0	0	3	0
b8e6dc14aad34a80c652dec0fe933919	0	0	0	0	0	9	0	0	0	0	0	0	30	0	0	0	0	0	0	0	13	10	0	0	0	0	0	0	131	30	0	0	0	0	0	0	2	10	0	0	0	0	0	0	82	4	0	5
7b112ea2524f41110a09e246be116339	0	0	0	0	0	0	0	0	0	0	0	0	0	0	0	0	0	0	0	0	21	0	0	0	0	0	0	0	267	0	0	0	0	0	0	0	0	0	0	0	0	0	0	0	38	0	0	0
11074138dee420a1c384915e47c7c4b9	0	0	0	0	8	0	0	0	0	0	0	0	0	0	0	0	62	7	0	107	0	0	0	0	74	24	32	0	0	0	0	0	0	0	0	0	8	0	0	0	0	0	3	0	0	0	0	0
13b35d931f7018970485753a0d01c720	0	0	0	0	0	0	0	0	0	0	0	0	11	3	0	0	0	0	0	0	14	10	19	9	0	0	0	0	50	77	49	10	0	0	0	0	9	29	0	0	0	0	0	0	22	10	0	3
4b0528ea12844c92e52be0a9e6501177	0	0	0	0	0	0	0	0	0	0	0	0	0	0	0	0	0	0	0	284	0	0	0	0	0	0	0	27	14	0	0	0	0	0	0	0	0	0	0	0	0	0	0	0	0	0	0	0
62005aa22749fa53ff59ad85a32c239c	20	0	0	0	0	0	0	0	0	0	0	0	0	0	0	0	43	12	0	0	0	0	0	0	90	0	0	0	0	0	0	0	22	0	13	0	0	0	0	0	0	22	0	55	35	0	12	0
73d1c72242709f59f7a89ca500b18c91	0	38	0	0	0	0	0	0	0	11	0	0	0	0	0	0	34	0	85	79	20	0	0	6	0	0	0	4	0	0	0	0	15	0	0	0	0	0	0	0	12	4	6	0	0	0	10	0
3972dfdb523512c5030ab1503b7d23c8	0	0	0	0	56	13	0	0	0	0	0	0	18	0	0	0	0	0	0	0	56	0	0	0	0	0	0	0	24	31	44	0	0	0	0	0	17	33	0	0	0	0	0	0	32	0	0	0
25129187335d90c5dbb19090d267818f	0	0	0	0	27	38	0	0	0	0	0	0	87	34	0	0	0	0	0	0	0	47	0	0	0	0	0	0	45	0	0	0	0	0	0	0	0	22	0	17	0	0	0	0	0	0	7	0
7db82d401babb1e3fb048ea6f0e8337f	0	0	0	0	12	0	0	0	0	0	0	0	0	0	0	0	0	0	0	0	53	46	37	0	0	0	0	0	54	0	0	19	0	0	62	41	0	0	0	0	0	0	0	0	0	0	0	0
6edb34ff0e7c82155157af7baed6b6ff	0	0	0	0	0	0	0	0	0	0	0	0	17	0	0	0	0	0	0	0	22	0	34	27	20	0	20	0	50	28	0	37	0	0	0	0	12	0	0	0	0	0	0	0	54	3	0	0
eee6a51e5217d079cb59f9868b5da99b	0	0	0	0	0	0	0	0	0	0	0	0	0	0	0	0	114	126	55	13	0	0	0	0	0	8	0	0	0	0	0	0	7	0	0	0	0	0	0	0	0	0	0	0	0	0	0	0
48e2bbda986306798ec72114dcd8a0aa	0	0	0	0	0	0	0	0	0	0	0	0	0	0	0	0	26	0	185	0	0	0	0	0	28	23	0	47	0	0	0	0	0	0	0	0	0	0	0	0	6	0	0	8	0	0	0	0
17799841e5c9217a5f62e16c7b2caade	0	0	0	0	0	0	0	0	0	0	0	0	0	0	0	0	0	0	0	0	0	0	0	0	49	17	76	59	0	0	0	0	74	48	0	0	0	0	0	0	0	0	0	0	0	0	0	0
c7c483b6eda911024ccbfaf011315841	0	0	0	0	0	0	4	0	0	0	0	0	11	4	9	0	0	0	0	0	41	12	18	0	0	0	0	0	87	52	14	0	0	0	0	0	6	14	0	0	0	0	0	0	25	8	17	0
55147a65bc377347354c8ec8eae6cde8	0	0	0	0	0	0	0	0	0	0	0	0	0	0	0	0	0	0	0	103	0	0	0	0	0	0	95	0	0	0	0	0	38	0	42	17	14	13	0	0	0	0	0	0	0	0	0	0
029532e16cc17063a850cd980071fa2d	0	0	0	0	0	0	0	0	0	0	0	0	0	0	0	0	0	0	0	0	26	0	0	0	0	0	0	0	90	73	74	51	0	0	0	0	0	8	0	0	0	0	0	0	0	0	0	0
7349f637f365961cef8e5edd393db296	0	0	0	0	0	0	0	0	0	0	0	0	0	0	0	0	0	0	0	0	0	0	0	0	0	0	0	0	47	24	113	138	0	0	0	0	0	0	0	0	0	0	0	0	0	0	0	0
0c410297d30d5bfa1fd96ddeb8e9d4c1	0	0	0	0	0	0	0	0	0	0	0	0	0	0	0	0	0	0	0	0	0	0	0	0	0	0	0	0	0	0	0	0	0	0	0	0	0	0	0	0	118	90	23	67	24	0	0	0
e03e38a8f8b28e5479b08e8869be67b2	0	23	16	0	21	0	35	20	0	0	0	0	0	28	0	0	0	0	0	0	0	0	0	0	0	0	0	0	23	0	28	0	0	0	0	0	0	0	0	0	0	0	0	0	0	0	68	59
fd5fc13da3da09c51cdeeb5c2335d090	0	0	0	0	0	0	14	0	0	0	0	0	0	0	0	0	0	0	0	0	0	0	45	0	0	0	0	0	0	16	7	0	0	0	212	0	9	0	18	0	0	0	0	0	0	0	0	0
72daf64a03454fc0ab82274100de43e3	0	0	0	0	0	0	0	0	0	0	0	0	0	0	0	0	0	0	150	0	0	0	0	0	0	0	112	58	0	0	0	0	0	0	0	0	0	0	0	0	0	0	0	0	0	0	0	0
ae7f9af2cc1ad713d33cc8e1811114c2	0	0	0	0	0	0	0	0	0	0	0	0	0	0	0	0	0	0	23	294	0	0	0	0	0	0	0	0	0	0	0	0	0	0	0	3	0	0	0	0	0	0	0	0	0	0	0	0
05f7886e6f7ad4c35a8d3b8a31436d76	0	0	0	0	0	0	0	0	0	0	0	0	0	0	0	0	0	0	0	0	60	0	0	0	0	0	0	0	142	49	41	28	0	0	0	0	0	0	0	0	0	0	0	0	0	0	0	0
0c6c4460d8947a940cd2b2cb5458468e	0	0	0	0	0	0	0	0	0	0	0	0	0	0	0	0	0	0	0	0	13	48	118	31	0	0	0	26	0	0	19	0	0	0	65	0	0	0	0	0	0	0	0	0	0	0	0	0
15123dd32468f46f64033b743550f3e7	0	0	0	0	0	0	0	0	0	0	0	0	0	0	0	0	0	0	0	0	0	0	0	0	0	0	0	0	0	0	0	0	0	0	0	21	21	20	87	171	0	0	0	0	0	0	0	0
c7b789ce653ffdb655fc0a737886628b	5	0	0	0	0	0	7	8	0	0	0	0	0	0	0	12	0	0	0	0	0	0	0	0	0	0	9	0	0	0	0	11	0	0	30	20	28	0	32	20	0	0	18	51	12	0	33	23
a6592db334cf63c21d97200c052b41cf	0	7	0	0	0	0	0	0	0	0	0	0	0	0	0	0	0	77	0	0	0	0	0	0	28	89	0	24	0	17	0	0	41	15	0	0	8	0	0	0	0	0	0	0	0	0	13	0
df10155a5b90da0d63c8d98e4697ae78	0	4	0	0	0	0	0	0	0	0	0	0	0	0	0	0	0	0	0	0	0	0	0	0	0	0	0	0	0	0	0	0	62	136	117	0	0	0	0	0	0	0	0	0	0	0	0	0
74220b9844a68002856eb463f24c2626	0	0	80	0	0	21	16	0	0	0	0	11	7	0	0	0	0	0	0	0	31	61	8	0	0	0	0	0	13	0	0	0	0	0	0	5	0	0	9	0	0	0	9	0	23	6	0	19
ac3a8b799e3b256a216b269c029bf9d9	0	0	0	25	47	16	14	0	0	0	0	6	11	12	8	0	0	0	0	0	0	0	0	0	0	0	0	0	0	0	0	0	0	0	0	0	0	6	0	0	5	6	0	40	24	14	50	35
9aa7b0d423668beae51de8a87b4b46b2	0	0	0	8	13	42	10	0	0	0	0	0	6	9	0	0	0	0	0	0	0	0	0	0	0	0	0	0	0	0	0	0	0	0	0	0	12	0	8	11	0	0	9	0	24	0	97	70
f18681495347a0ea2a59fea973b915ba	0	0	0	0	14	0	0	0	64	29	0	0	0	0	0	0	0	0	0	0	0	0	0	0	0	0	0	0	0	0	0	0	0	0	0	0	0	0	0	0	50	60	0	39	23	0	21	19
f784596097c7d1a2fc6bb5e96d3744a4	0	0	0	0	0	23	0	0	0	0	0	0	0	0	0	0	0	0	0	0	0	0	0	0	0	0	0	0	0	36	124	136	0	0	0	0	0	0	0	0	0	0	0	0	0	0	0	0
862f93f9e4a83d227f138e333e590199	0	0	0	0	0	0	0	0	0	0	0	0	0	0	0	0	0	17	150	139	0	0	0	0	13	0	0	0	0	0	0	0	0	0	0	0	0	0	0	0	0	0	0	0	0	0	0	0
91cc59ef176b23db95bd0b6865483886	0	0	0	0	0	0	0	0	0	0	0	0	0	0	0	0	0	0	0	0	42	0	0	0	0	0	0	0	277	0	0	0	0	0	0	0	0	0	0	0	0	0	0	0	0	0	0	0
04248b6f68c8d8057c08e5c7ee5b31df	0	0	0	0	0	0	0	0	0	0	0	0	0	0	0	0	0	0	0	0	0	0	0	0	0	0	18	0	6	23	85	35	0	0	68	29	0	0	29	26	0	0	0	0	0	0	0	0
deb271173f6207591b6034bd4d0219bf	0	0	0	0	41	0	24	0	0	0	0	0	18	0	15	0	0	0	0	0	12	25	0	0	0	0	0	0	43	14	0	15	0	0	0	0	18	7	0	0	0	0	0	0	60	0	26	0
ff7f0182d22600fa219cba3c946f7d4d	0	0	0	0	0	0	0	0	0	0	10	25	0	0	0	10	0	0	0	162	0	0	0	0	0	0	0	111	0	0	0	0	0	0	0	0	0	0	0	0	0	0	0	0	0	0	0	0
55506b939b5b76116a61373bf539c99f	0	0	0	0	0	0	0	0	0	0	0	0	0	12	0	0	0	0	0	0	0	0	31	0	40	0	0	0	0	22	18	0	0	0	0	0	28	50	17	19	0	0	0	0	0	0	44	37
85b41e50f38d2fb59b0e80296f04d1fa	0	0	0	0	0	0	0	0	0	0	0	0	0	0	0	0	0	0	30	0	39	19	34	0	0	0	86	33	0	0	11	0	0	0	5	24	0	0	12	11	0	0	0	0	0	0	14	0
e47aec7258dcf2be90368156b67fb1bd	0	0	0	0	0	0	0	0	0	0	0	0	0	0	0	0	0	0	0	0	0	0	0	0	0	0	0	13	6	0	0	0	46	113	140	0	0	0	0	0	0	0	0	0	0	0	0	0
75a298f5f797e8d68f294c641df613bd	0	0	0	0	0	0	0	0	13	0	0	0	0	0	0	0	117	44	11	3	0	0	0	0	68	27	0	0	0	0	0	0	12	0	0	0	0	0	0	0	0	0	0	22	0	0	0	0
2ba1b86a4efd058d4a096c360e871762	0	0	0	0	0	0	0	0	0	0	0	21	0	0	0	0	0	0	171	0	17	0	0	24	0	36	0	0	27	0	0	0	0	0	0	0	0	0	0	11	10	0	0	0	0	0	0	0
57a6e4418f5ad53456ae6a6d55abe99f	0	0	0	0	0	0	0	0	0	0	0	0	0	0	0	0	26	0	0	249	0	0	0	0	0	41	0	0	0	0	0	0	0	0	0	0	0	0	0	0	0	0	0	0	0	0	0	0
53501794b33a1bf7c13e27b18d01c84c	0	0	0	0	0	0	0	0	0	0	0	0	0	0	0	0	0	0	0	0	0	0	0	0	0	0	0	0	0	0	0	0	175	105	36	0	0	0	0	0	0	0	0	0	0	0	0	0
9dd746e90b46f02ee0d16f9a6123438e	8	0	0	0	0	0	0	0	0	0	0	0	0	0	0	0	0	0	0	45	0	129	0	0	26	0	0	0	46	36	0	13	0	0	0	0	0	0	0	0	0	0	0	12	0	0	0	0
6f26582ff16ac823a8b8bb59757427a2	0	0	0	0	48	70	35	22	0	0	0	0	0	0	0	0	0	0	0	0	0	0	0	18	0	0	0	30	0	0	0	0	0	0	0	0	27	0	0	0	0	0	0	0	31	0	0	34
cd45b381ab1d87120ec5fa24e7156352	0	0	0	0	17	0	0	0	0	0	0	0	38	4	0	0	0	0	0	0	29	52	0	11	0	0	0	0	90	38	5	4	0	0	0	0	0	0	13	0	0	0	0	0	14	0	0	0
137289dfb6ddd36a6f03679b16f3d707	0	0	0	0	0	0	0	0	0	0	0	0	0	10	0	0	0	0	0	0	0	0	0	0	0	0	0	0	58	0	52	0	0	0	0	0	0	0	0	21	0	0	0	12	68	0	56	38
982cb8939f1f331b16ea95542197e818	0	0	0	0	0	0	0	0	0	0	0	0	0	0	0	0	0	0	0	0	0	0	0	0	0	32	0	13	0	0	0	24	0	0	7	93	19	15	42	70	0	0	0	0	0	0	0	0
56717dafb50c6232feb8443842f29c0c	0	0	0	6	0	0	0	0	0	0	0	0	0	0	0	0	0	0	0	295	0	0	0	0	13	0	0	0	0	0	0	0	0	0	0	0	0	0	0	0	0	0	0	0	0	0	0	0
5c37c3f6cbcf4ad4c0714fdd877b884d	0	0	0	0	0	0	0	0	0	0	0	0	0	0	0	0	0	0	0	103	0	0	0	0	0	0	116	61	0	0	0	0	34	0	0	0	0	0	0	0	0	0	0	0	0	0	0	0
183f1ff7f46ddca4395e854a3452c3d6	14	22	42	0	0	0	0	0	45	90	26	0	0	8	0	0	41	0	0	0	0	0	0	0	0	0	0	0	0	0	0	0	0	0	0	11	0	14	0	0	0	0	0	0	0	0	0	0
d0c05243070d6453e74beb484ef813db	0	0	0	0	15	0	0	0	0	0	0	0	0	0	0	0	0	0	0	91	0	0	59	0	13	16	0	0	0	0	0	0	0	14	0	0	0	0	58	0	0	0	0	0	0	0	0	47
04762f5fc6c908a3eb7e2aac7fb30fed	0	0	0	0	0	0	0	0	0	0	0	0	0	0	0	0	0	0	215	29	0	0	0	0	21	0	38	0	0	0	0	0	0	0	10	0	0	0	0	0	0	0	0	0	0	0	0	0
9e0fb710686d0ebb43bc563ab5af9569	0	0	0	0	0	0	0	0	0	0	0	0	0	0	0	0	0	0	0	0	0	0	0	0	0	0	74	12	17	7	20	22	0	20	0	0	35	27	0	0	0	0	37	23	19	0	0	0
8d1e4a06d52dd844466f25ee29734fee	0	0	28	0	45	13	9	43	0	0	0	21	0	0	12	15	0	0	0	0	0	0	0	0	0	0	0	0	0	0	12	12	0	0	64	9	0	0	0	10	0	0	0	0	0	0	0	19
ae0959bba96fddd3b249014d675928b2	0	0	16	0	0	12	0	0	18	0	0	0	0	0	0	0	24	0	0	0	0	0	0	0	124	63	23	9	0	0	0	0	11	12	0	0	0	0	0	0	0	0	0	0	0	0	0	0
06838b8da0700e78a0f28089c6c6b225	0	0	0	0	16	0	15	0	0	0	0	0	5	0	10	0	0	79	14	0	0	17	57	19	0	0	12	0	0	0	0	5	44	15	0	0	0	0	0	0	0	0	0	4	0	0	0	0
95a615a38d7ea63024f9c27656612e33	0	0	0	0	0	0	0	0	0	0	8	40	0	0	0	0	0	0	0	0	0	0	0	15	0	0	0	36	0	0	46	0	10	0	60	29	25	0	0	28	0	0	15	0	0	0	0	0
533e9dfb92de303323a10fb8e603c912	0	0	0	0	0	0	0	0	0	0	0	0	24	0	0	0	0	0	0	0	83	0	0	0	0	0	0	0	162	0	0	0	12	0	0	0	0	10	0	0	0	0	0	0	12	9	0	0
d12b1fba28fa2a07667aaa46e2b67ddd	0	0	0	0	0	0	0	0	0	0	0	0	0	61	49	27	0	0	0	0	0	0	0	0	0	0	0	0	0	0	0	0	0	0	0	0	0	78	52	0	0	0	0	0	0	0	45	0
4e603a26e71d7a0d351c4b40c2e4aaae	0	0	0	0	0	0	0	0	0	0	0	0	0	0	0	0	0	5	21	0	0	0	0	0	0	0	8	40	0	0	0	0	6	25	133	66	0	0	8	0	0	0	0	0	0	0	0	0
3147012344cc0178000aca8298a045a8	0	0	0	0	0	0	0	0	0	0	0	0	0	0	0	0	0	0	228	0	0	0	0	0	0	0	35	25	0	0	0	0	0	0	24	0	0	0	0	0	0	0	0	0	0	0	0	0
6b5e1100eb6125a74a5d1d57128ec672	0	0	0	0	0	0	0	0	0	0	0	0	0	0	0	0	0	0	88	105	0	0	0	0	52	0	67	0	0	0	0	0	0	0	0	0	0	0	0	0	0	0	0	0	0	0	0	0
0b270c50255bae799e933d4c9d3704ea	0	0	0	0	0	0	0	0	0	0	0	0	0	0	0	0	0	0	23	0	20	40	9	0	33	3	0	8	38	78	0	22	8	7	0	0	7	0	0	0	16	0	0	0	0	0	0	0
0403dc00c9f80045faffd907e736f9fe	0	75	0	0	0	0	0	0	0	54	0	0	0	0	0	0	58	0	0	0	0	0	0	0	0	63	0	0	0	0	0	0	61	0	0	0	0	0	0	0	0	0	0	0	0	0	0	0
a5958f81792b7b668349c89f6adb94d8	0	1	0	0	0	0	0	0	1	0	0	0	0	0	0	0	0	70	0	0	0	0	0	0	53	3	4	70	0	0	17	2	11	12	12	0	0	0	0	0	2	0	2	20	31	0	0	0
712016e055e7750f3b7186684c1446d7	0	0	0	0	9	0	0	0	0	0	0	0	44	0	0	0	0	0	0	0	56	14	19	13	0	0	0	0	48	36	0	0	0	0	0	0	15	13	0	0	0	0	0	0	44	0	0	0
652583d62687f6ad7e497d9545b25ef3	0	0	0	0	7	0	0	0	0	0	0	0	0	0	0	0	0	0	0	0	125	27	0	0	0	0	0	0	60	32	0	0	0	0	0	0	0	0	0	0	0	0	0	0	60	0	0	0
f79fd4df62b6b37ad74bbde4357a7e81	0	0	0	0	0	0	12	0	0	0	0	0	0	0	0	0	0	0	0	0	25	0	41	13	0	0	0	0	86	19	13	24	0	0	0	0	15	0	0	0	0	0	0	0	49	0	14	0
3a2cb73b4af80263c8de0cf0563f29bd	0	0	0	0	0	0	0	0	0	0	0	0	0	0	0	0	0	0	0	0	0	0	0	0	0	0	0	0	0	0	0	0	37	162	112	0	0	0	0	0	0	0	0	0	0	0	0	0
be132059b5ffc44ea282fff9d5c0d1a0	0	22	0	0	50	0	8	0	0	0	19	0	0	21	0	0	0	0	0	0	0	0	0	0	0	68	0	48	0	0	0	0	0	0	47	0	0	0	0	0	0	0	0	0	27	0	0	0
224c7f4311e48abc46c072175fcc0985	0	0	0	0	44	72	0	0	0	0	0	0	0	8	0	0	0	0	0	0	53	86	30	0	0	0	0	0	0	0	0	0	0	0	0	0	0	7	0	0	0	0	0	0	0	0	10	0
477f08ee0b5aa3dac0779abdfe81d22d	0	0	0	0	0	0	35	0	0	0	0	0	13	0	24	0	0	0	0	0	0	32	31	0	0	0	0	0	27	31	0	0	0	0	0	0	29	0	0	0	0	0	0	0	24	11	37	16
9abf808db2d7258ba35314b5df7444d9	0	0	10	0	0	0	0	0	23	0	18	0	0	0	0	0	27	0	0	16	0	0	0	0	80	8	0	10	0	0	0	0	27	0	0	0	0	0	0	0	38	18	17	17	0	0	0	0
b4efe6e623771ffc00f1b5122fcfc354	0	0	0	0	0	0	0	0	0	0	0	0	0	0	0	0	0	81	0	0	0	0	0	0	45	146	37	0	0	0	0	0	0	0	0	0	0	0	0	0	0	0	0	0	0	0	0	0
44b09bd480c5117da3978f2987b09612	0	0	0	0	0	0	0	0	0	0	0	0	0	0	0	0	0	0	0	203	0	0	0	0	12	30	0	34	0	0	0	0	30	0	0	0	0	0	0	0	0	0	0	0	0	0	0	0
d1b0546e5d5c4a8403c2ea225813be0f	0	185	0	0	0	0	0	0	72	0	0	0	0	0	0	0	0	0	0	0	0	0	0	0	0	51	0	0	0	0	0	0	0	0	0	0	0	0	0	0	0	0	0	0	0	0	0	0
1ba458c25542e2956495955622e1336a	0	0	164	7	28	8	49	18	0	0	0	0	15	19	0	0	0	0	0	0	0	0	0	0	0	0	0	0	0	0	0	0	0	0	0	0	0	0	0	0	0	0	0	0	0	0	0	0
0d19e1cdf9b7856efa26fc7c5c71aa90	0	0	0	0	0	0	0	0	0	0	0	0	0	17	0	0	0	0	0	0	10	0	11	0	0	0	0	0	80	46	39	0	0	0	0	0	22	21	0	0	0	0	0	0	55	7	0	0
c45f1fe8c3cd86d3024892f01216c5d0	0	0	0	0	0	0	0	0	0	0	0	0	0	0	0	0	0	0	0	0	0	0	52	0	0	0	0	45	0	0	0	0	102	33	76	0	0	0	0	0	0	0	0	0	0	0	0	0
575f91c2011432283a1f6a771cb1b275	0	0	0	0	0	0	0	0	0	0	0	0	0	0	0	0	0	0	0	0	0	0	33	14	0	0	0	0	131	40	16	11	0	0	0	0	22	9	0	0	0	0	0	0	0	0	22	10
e50b10d956edf603767a7b14940d53cc	0	30	20	0	0	0	0	0	0	0	0	0	0	0	0	0	0	0	0	0	26	48	4	2	13	7	4	25	0	4	0	16	12	0	33	0	17	0	16	11	0	8	5	0	0	0	0	6
10c25c92b7f32bf0d3ddd2e274e731a7	0	0	21	0	0	0	0	0	0	8	0	0	0	0	0	0	0	89	0	0	0	0	0	0	0	0	0	0	11	0	0	0	0	0	0	0	0	6	0	0	68	21	27	0	30	0	15	11
468d7ffe7f10c850b22468fd0e82e4d3	0	0	0	0	0	0	0	0	0	0	20	25	10	0	0	0	0	118	53	0	0	0	0	0	0	0	0	0	0	0	0	0	43	9	0	0	0	0	0	0	19	0	10	0	0	0	0	0
d34899f21465b7d252a42270f14ad7d4	0	0	0	0	0	0	0	0	0	0	0	0	0	0	0	0	0	0	0	20	0	0	29	0	41	0	27	0	0	0	23	52	28	0	0	0	58	9	0	0	0	0	0	0	0	0	20	0
22b29e82906411c0badc78f60dd23c99	0	0	0	0	0	0	0	0	0	0	0	0	0	0	0	0	0	0	0	0	63	0	0	0	0	0	0	55	92	0	0	0	0	0	0	0	0	0	0	0	45	0	0	0	0	0	52	0
e3b9806fcd7d4df17209e16d08d16c6d	0	0	0	0	0	0	0	0	0	0	0	0	0	0	0	0	0	0	0	0	0	0	0	0	0	0	139	0	78	0	46	44	0	0	0	0	0	0	0	0	0	0	0	0	0	0	0	0
ec837e9a0f10e4cf46042d60babaf180	0	0	0	0	0	0	3	0	0	0	0	0	0	21	17	25	0	0	0	30	0	0	24	59	0	0	0	37	0	0	26	0	0	0	0	0	0	0	0	0	0	0	0	0	0	0	30	34
6ea62be9c46fc40918fbde422affa56c	0	0	0	0	0	0	0	0	0	0	0	0	0	0	0	0	0	46	77	58	86	7	0	16	0	0	0	0	0	0	0	0	0	0	0	0	8	0	0	0	0	0	0	0	0	0	0	8
de0d003f4eab801f0b32dfd15d71f61a	0	0	0	0	0	0	0	0	0	0	0	0	0	0	0	0	0	0	0	0	0	125	90	91	0	0	0	0	0	0	0	0	0	0	0	0	0	0	0	0	0	0	0	0	0	0	0	0
ec5bc692ecae135fdced15737a108fac	0	0	0	0	0	0	0	0	0	0	0	0	0	0	0	0	0	0	0	0	0	0	43	0	0	0	0	0	0	0	87	0	0	0	0	0	0	38	77	61	0	0	0	0	0	0	0	0
ea1827babf22499a435f82062ffd1fd6	0	0	0	0	0	0	0	0	0	0	0	0	0	0	0	0	0	0	0	0	0	0	0	0	0	80	0	0	0	0	0	0	147	79	0	0	0	0	0	0	0	0	0	0	0	0	0	0
fbfa4b05df1403dccc1a16a2a373f117	5	51	0	0	0	33	0	0	0	0	0	0	0	0	0	0	0	0	0	0	0	0	0	0	0	0	0	0	84	0	102	0	0	0	0	0	0	0	0	0	0	0	0	0	30	0	0	0
67907d9757301bd32c6ef2b9c92d0264	0	0	0	0	8	0	0	0	0	0	0	0	0	9	0	0	0	0	0	0	28	86	56	83	0	0	0	19	0	0	0	0	0	0	0	0	0	0	0	16	0	0	0	0	0	0	0	0
d6c75687ecc35b49db0f3e41c04041c0	0	0	0	0	0	0	0	0	0	0	6	0	0	0	0	0	0	0	0	204	0	0	0	0	0	0	0	74	0	0	0	0	5	0	0	0	0	0	0	0	0	0	7	0	9	0	0	0
6b3c9a067a2e1d4c746af4b4832655c3	0	0	0	0	0	0	0	0	0	0	0	0	0	0	0	0	0	0	0	0	0	0	0	28	0	0	0	0	0	0	33	0	88	156	0	0	0	0	0	0	0	0	0	0	0	0	0	0
4348a7c1b902345ccf3879c0687581a7	0	0	0	0	23	0	0	0	0	0	0	0	20	0	0	0	0	0	0	0	9	0	0	0	0	0	0	0	157	5	0	7	0	0	0	0	12	0	0	0	0	0	0	0	63	0	8	0
0668e7656a336c5d3c7384940c0db748	0	0	0	0	0	14	0	0	0	0	0	0	0	4	8	0	0	0	0	0	17	0	0	0	0	0	0	0	38	15	7	26	0	0	0	0	20	32	31	32	0	0	0	0	0	0	28	32
e312bfb770d49fbb667fe477237bfec4	0	0	0	0	0	0	0	0	0	0	0	0	93	47	18	0	0	0	0	0	82	28	11	18	0	0	0	0	5	0	0	0	0	0	0	0	0	0	2	0	0	0	0	0	0	0	0	0
cb31012e1ff4b56c20dba104f1930897	0	0	0	0	0	0	0	0	0	0	0	0	0	0	9	0	0	0	0	0	58	0	0	0	0	0	0	0	87	58	41	0	0	0	0	0	0	21	0	0	0	0	0	0	30	0	0	0
3f0ec2c2d7a7174ec9750dc18cdb6a83	0	0	0	0	0	0	0	0	0	0	0	0	0	0	0	0	0	0	0	0	0	42	0	0	0	0	0	0	81	75	106	0	0	0	0	0	0	0	0	0	0	0	0	0	0	0	0	0
1147cbd42aa70d174acd811e86aa758c	0	0	0	0	0	0	0	0	0	0	0	0	0	0	0	0	0	0	0	0	0	0	5	43	0	32	22	0	12	28	30	16	0	0	32	13	19	0	0	0	0	0	9	24	0	0	5	14
546d22515b07e85c1bde76be6c8f5cc9	0	0	0	0	0	0	0	0	0	0	0	0	0	0	0	0	0	0	0	0	0	0	0	0	0	0	0	0	0	0	0	0	147	40	28	0	0	0	0	0	21	38	0	30	0	0	0	0
c6bb1509c5778a0eb7bd65e1c6f7d680	0	9	8	9	10	0	0	0	20	22	0	0	0	0	0	0	0	0	0	0	0	0	0	0	0	0	0	0	0	0	0	0	0	0	0	0	0	0	0	0	41	64	30	35	14	5	16	20
0a4abed2244d1ff8c3dddcac8526bce1	0	0	0	0	0	0	0	0	0	0	0	0	0	8	0	0	0	0	80	142	0	0	0	0	0	0	0	37	0	0	0	12	12	12	0	0	0	0	0	0	0	0	0	0	0	0	0	0
209d5eae7abe2e826a8133d4dfaaa165	0	0	0	0	0	0	0	0	0	0	0	0	0	0	0	0	0	0	77	70	0	0	0	0	0	0	59	78	0	0	0	0	19	0	0	0	0	0	0	0	0	0	0	0	0	0	0	0
9986fcb488b6b15123537627cfa16b97	0	0	0	0	0	0	0	0	0	0	0	0	0	0	0	0	0	0	0	0	0	0	48	41	0	0	0	24	0	0	43	13	0	0	0	0	0	26	38	70	0	0	0	0	0	0	0	0
f75e15c17d6462f7d246372f743301cf	0	17	0	0	0	0	0	0	0	11	0	0	0	0	0	0	80	23	0	0	0	0	0	0	118	21	8	12	0	0	0	0	0	0	0	0	0	0	0	0	0	12	0	0	0	0	0	0
95e3b1e94b7be4ac29ad2a5a718f0d3a	0	9	0	0	0	0	0	0	0	34	0	0	0	0	0	0	77	162	0	7	0	0	0	0	0	0	0	0	0	0	0	0	13	0	0	0	0	0	0	0	0	0	0	0	0	0	0	0
1cb3efbabf2ffaca6ae72c6ae16a21f5	0	0	10	7	0	0	0	0	0	0	0	0	0	0	0	0	4	0	15	165	0	7	10	25	0	0	0	0	0	0	0	0	0	0	40	0	6	0	0	0	0	0	0	13	0	0	0	0
22b7d88d4af613b328dae63e993482c2	0	0	0	0	0	0	0	0	0	0	0	0	0	0	0	0	0	0	22	0	0	0	0	0	0	0	37	26	0	0	0	0	80	79	58	0	0	0	0	0	0	0	0	0	0	0	0	0
1ddded617458e4e42f17fb2dc100533e	0	0	0	0	0	0	0	0	0	0	0	0	0	0	0	0	0	0	0	0	67	15	21	0	0	0	0	0	42	71	51	24	0	0	0	0	0	0	0	0	0	0	0	0	0	0	11	0
4919de55038774b84d9494df89a9b915	0	0	0	8	0	0	0	0	0	0	0	0	0	12	0	0	0	0	27	0	0	19	61	51	21	0	0	0	10	0	19	6	0	0	0	0	11	12	7	11	0	0	0	17	0	0	0	9
6506d457fa68be1fcf42ee4ca9192397	0	0	0	0	0	0	0	0	0	18	0	0	0	0	0	0	50	0	0	3	0	0	0	0	112	10	0	74	0	0	14	0	11	9	0	0	0	0	0	0	0	0	0	0	0	0	0	0
26049b6131d6fd42565bf603e54659ff	0	0	0	0	0	0	0	0	0	0	0	0	0	0	0	0	0	0	0	301	0	0	0	0	0	0	0	0	0	0	0	0	0	0	0	0	0	0	0	0	0	0	0	0	0	0	0	0
0425c636fd5eb2069086a7ab240ffe26	7	61	0	0	14	0	0	0	38	52	0	0	0	0	0	0	0	29	0	0	0	0	0	0	13	0	0	0	0	0	0	0	0	0	0	0	0	0	0	0	32	27	27	0	0	0	0	0
ac2d600bcb658e169ba98bafb7ad2b3d	0	0	0	0	0	0	0	0	0	0	0	0	0	0	0	8	9	0	0	0	38	0	31	0	0	0	0	52	34	66	21	0	0	0	0	0	41	0	0	0	0	0	0	0	0	0	0	0
c03666c994d2ae93ea58603525fa8989	0	0	0	0	0	0	0	0	0	0	0	0	0	0	0	0	0	0	26	0	50	0	0	0	0	0	172	0	0	0	36	0	0	0	0	0	0	0	0	0	0	0	0	0	16	0	0	0
457c1418ead0daae2423d46a2e506f91	0	0	0	0	0	0	5	0	0	0	0	0	0	34	0	0	0	0	0	0	0	11	16	8	0	0	0	0	80	25	13	14	0	0	0	0	19	33	0	0	0	0	0	0	15	0	10	16
f57de86d9ecc1b909c30d7e3752095d1	0	0	0	0	0	0	0	0	0	0	0	0	0	0	0	0	0	144	0	0	0	0	0	0	85	64	0	0	0	0	0	0	0	0	0	0	0	0	0	0	0	0	0	0	0	0	6	0
90ad5f1ef02187726fd4737b5899bd4c	0	0	0	0	0	0	0	0	0	0	0	0	0	0	0	0	0	8	0	263	0	0	0	0	0	0	28	0	0	0	0	0	0	0	0	0	0	0	0	0	0	0	0	0	0	0	0	0
d83549460f70dcd8a82e0743224350b5	0	0	0	0	0	0	0	0	0	0	0	0	0	0	0	0	0	0	0	0	57	0	9	0	0	0	0	0	90	53	20	0	0	0	0	0	0	0	0	0	0	0	0	0	36	0	22	12
584c4ba6213b75040efcc091325c44b1	0	0	0	0	0	0	0	0	0	0	0	0	0	0	0	0	0	0	0	0	0	0	0	0	0	0	0	0	63	0	96	95	0	0	9	4	15	0	0	17	0	0	0	0	0	0	0	0
456eac9ec35f3b3e4472528f6c3abfc5	24	55	0	29	0	17	0	0	0	31	7	0	0	0	0	0	0	0	0	0	0	0	0	0	0	0	0	0	0	0	0	0	0	0	0	0	0	0	0	0	22	43	24	22	17	0	7	0
e02fb6c03c69dba90e450858c33640f0	0	17	0	0	0	0	0	0	67	145	0	9	0	0	0	0	44	0	3	0	0	0	0	0	0	4	0	0	0	0	0	0	0	9	0	0	0	0	0	0	0	0	0	0	0	0	0	0
9b7c8fa53953638f8a942597deec01c7	0	0	0	0	0	0	0	0	0	0	40	15	0	0	0	0	0	0	23	0	0	13	0	0	0	0	41	0	14	0	0	12	0	0	61	36	19	17	0	7	0	0	0	0	0	0	0	0
a71dbad00e43b6ce49c5d736869de346	0	0	0	0	0	0	0	0	0	0	0	0	0	0	0	9	0	37	0	0	0	0	0	0	0	0	0	0	0	0	0	0	0	0	0	0	0	0	0	0	18	32	28	44	120	0	10	0
edc98cff1b3a993321af322ab98ac249	0	0	0	0	0	0	0	0	0	0	0	0	0	0	0	0	0	0	265	0	0	0	0	0	0	0	0	0	0	17	0	0	0	16	0	0	0	0	0	0	0	0	0	0	0	0	0	0
013bfd891a1f0ba9abdc575314a3d18f	0	0	0	0	0	0	0	0	16	71	0	0	0	0	0	0	15	14	0	0	0	0	0	0	12	19	0	0	0	0	0	0	84	66	0	0	0	0	0	0	0	0	0	0	0	0	0	0
c62684a6f7666ccb682c3d7d7604c488	0	0	0	0	0	0	0	0	0	50	0	0	0	0	0	0	0	171	0	0	0	0	0	0	43	0	0	0	0	0	0	0	0	0	0	0	0	0	0	0	0	33	0	0	0	0	0	0
c7a46b70a2c1690917ab2478cb687d15	0	0	0	0	0	0	0	0	0	0	0	0	0	0	0	0	22	0	172	0	0	0	0	0	62	41	0	0	0	0	0	0	0	0	0	0	0	0	0	0	0	0	0	0	0	0	0	0
32a9708e52cf49346c14bb20336188b0	0	0	0	0	0	0	0	0	0	0	0	0	0	0	0	0	0	0	0	0	0	0	32	40	0	0	0	0	0	37	73	66	0	0	0	0	0	0	24	25	0	0	0	0	0	0	0	0
7235febc8a59e1dd28cb13f32fb5ea0d	0	0	0	0	0	0	0	0	0	0	0	0	0	0	0	0	0	0	0	0	0	0	0	0	0	22	80	0	0	0	0	0	75	46	55	0	0	0	0	0	19	0	0	0	0	0	0	0
d7b448ac8c8fb5151d64f9b30b5bd35c	0	0	0	0	0	0	0	0	0	0	0	11	0	102	132	51	0	0	0	0	0	0	0	0	0	0	0	0	0	0	0	0	0	0	0	0	0	0	0	0	0	0	0	0	0	0	0	0
21bbf39e4cbe04d6b15be5db61e84b9d	0	0	0	0	0	0	0	0	0	0	0	0	24	0	0	0	0	0	0	0	0	41	26	0	0	0	0	0	67	0	25	35	0	0	0	0	0	0	0	0	8	0	0	0	47	0	23	0
3a76221bdbcdb7efaaaf110fd3b8dad7	0	0	0	0	0	0	0	0	0	0	0	0	0	0	0	6	0	0	0	42	27	0	43	25	0	0	10	16	40	12	55	20	0	0	0	0	0	0	0	0	0	0	0	0	0	0	0	0
0a1a088ffa288d34dc5dcc49712e2bd5	0	0	0	0	0	0	0	0	0	0	0	0	0	0	0	0	0	0	0	248	0	0	0	0	0	0	0	0	0	0	0	0	0	0	48	0	0	0	0	0	0	0	0	0	0	0	0	0
e24db49e69721a5bd759db031a021487	0	0	0	0	0	0	0	0	0	0	0	0	0	0	0	0	0	0	0	0	0	22	41	0	0	0	0	0	20	0	35	0	0	0	0	0	0	20	87	71	0	0	0	0	0	0	0	0
6ea7d5f2141cab0a7c42db4d69267ebf	0	0	0	0	0	0	0	0	0	0	0	0	0	0	0	0	0	0	0	0	0	0	0	0	0	0	0	0	0	0	0	0	0	0	0	0	0	0	0	0	132	34	59	8	63	0	0	0
a8127f788ec15c3de30d913eb1c01fae	7	10	0	0	0	27	0	0	13	81	0	0	0	0	9	0	132	0	8	0	0	0	0	0	0	0	8	0	0	0	0	0	0	0	0	0	0	0	0	0	0	0	0	0	0	0	0	0
839da44d6aa06c98fec771cb05f8a0e0	0	0	56	37	0	0	17	0	0	0	0	35	0	0	0	0	0	0	130	20	0	0	0	0	0	0	0	0	0	0	0	0	0	0	0	0	0	0	0	0	0	0	0	0	0	0	0	0
37aceef113265458c38acb7b52db1bca	0	0	0	0	0	0	0	0	0	42	0	0	29	0	0	0	0	0	0	0	31	24	26	0	0	0	0	0	0	35	0	0	0	0	0	0	15	30	0	0	0	0	0	0	45	0	0	18
42e89b1461bf82a4a8e371978f93e4e4	0	0	0	0	0	0	0	0	0	0	0	0	9	0	0	0	0	0	0	0	19	26	14	0	0	0	0	0	87	49	53	0	0	0	0	0	0	0	0	0	0	0	0	0	38	0	0	0
19e654936974afdcaa443a1e378eb2d9	0	0	0	0	0	0	0	0	0	0	0	0	0	0	0	0	0	0	229	0	0	0	0	0	0	0	15	0	0	0	0	0	16	7	28	0	0	0	0	0	0	0	0	0	0	0	0	0
c45234a9e443823d6a85400c95600ecf	0	0	0	0	0	0	0	0	0	0	0	0	0	0	0	0	0	0	0	295	0	0	0	0	0	0	0	0	0	0	0	0	0	0	0	0	0	0	0	0	0	0	0	0	0	0	0	0
d21aa79df3f79278dde96f0ed7421d34	0	0	0	0	0	0	0	0	0	0	0	0	0	0	0	0	0	0	0	96	0	0	37	0	0	0	0	117	0	0	0	0	0	0	0	45	0	0	0	0	0	0	0	0	0	0	0	0
3f4f5237233f5f3f5c755efcdb36c3d7	0	0	0	0	0	0	0	0	0	0	0	0	0	0	0	0	0	0	0	0	0	0	0	0	29	0	0	0	0	0	0	0	155	45	0	0	0	0	0	0	66	0	0	0	0	0	0	0
fd785f5eda732199c11b114b5b7ab9c1	9	0	0	0	0	0	0	0	31	0	0	0	0	0	0	0	8	0	0	0	0	0	0	0	0	14	0	0	0	0	0	0	13	5	0	0	0	0	0	0	76	50	39	41	8	0	0	0
2b675b60508e76245360bbc56c7873e5	0	0	0	0	0	0	0	0	0	0	294	0	0	0	0	0	0	0	0	0	0	0	0	0	0	0	0	0	0	0	0	0	0	0	0	0	0	0	0	0	0	0	0	0	0	0	0	0
42ccc4966889bebeb124e7f0f4014484	0	0	0	0	0	0	0	0	0	0	0	0	0	0	0	0	0	0	0	0	0	0	70	224	0	0	0	0	0	0	0	0	0	0	0	0	0	0	0	0	0	0	0	0	0	0	0	0
7d50ea72146013a48bca81d4c6a40cde	0	0	0	0	0	0	0	0	0	0	0	0	0	0	0	0	0	0	0	0	0	0	33	15	0	0	0	0	41	37	88	43	0	0	0	0	0	0	0	37	0	0	0	0	0	0	0	0
1b7938e518a1dd3509e7ca680d0e8309	0	0	0	0	0	0	0	0	0	0	0	0	0	0	0	0	0	0	18	0	0	0	0	0	0	43	40	9	0	0	0	0	39	54	81	0	0	0	0	0	0	0	9	0	0	0	0	0
71c7ee4c97e6318b1eaf33a635ec4ffe	0	0	0	0	0	0	0	0	0	0	0	0	0	0	0	0	0	0	0	0	0	0	0	0	0	0	0	8	145	50	66	24	0	0	0	0	0	0	0	0	0	0	0	0	0	0	0	0
b4f1cc05e48cb8d16cce28e1692d5edc	0	23	30	92	28	53	0	0	0	0	20	0	0	0	0	0	0	0	0	0	0	0	0	0	0	0	0	0	0	0	0	0	0	0	0	0	0	0	0	0	46	0	0	0	0	0	0	0
eb500ddfbfa32ea711f1555c4aa53d37	0	0	0	0	0	0	0	0	0	0	0	0	18	0	0	0	0	0	0	0	0	0	0	0	0	0	0	0	63	0	0	211	0	0	0	0	0	0	0	0	0	0	0	0	0	0	0	0
04db9764da76f15115815ae3afac47fb	0	0	0	0	0	0	0	0	0	0	0	0	0	0	0	0	0	0	0	0	79	0	0	15	0	0	0	0	0	0	0	0	0	0	0	0	198	0	0	0	0	0	0	0	0	0	0	0
3cc71bb7f43d529440ed7d658afa04da	42	27	15	24	15	7	0	3	45	87	0	0	0	0	0	0	0	0	0	0	0	0	0	0	0	0	0	0	0	0	0	0	16	10	0	0	0	0	0	0	0	0	0	0	0	0	0	0
0ed916a3f02d97436b6cfd3b8f787d1a	0	11	6	7	0	0	0	8	68	112	40	25	0	0	0	0	0	0	0	0	0	0	0	0	0	0	0	0	0	0	0	0	0	0	14	0	0	0	0	0	0	0	0	0	0	0	0	0
b3035c451fe09d1876c31e4246f3d515	0	0	27	0	0	0	0	0	0	0	15	6	0	0	0	0	12	0	0	0	0	8	44	0	14	22	45	47	0	0	4	0	0	0	0	5	0	0	0	0	0	0	12	10	12	0	0	8
cb0d7886b58396fbaae627cb29e513aa	0	0	18	0	0	0	0	0	0	0	0	23	0	0	0	0	0	0	0	101	0	67	0	12	0	0	0	0	0	10	21	0	0	17	0	0	0	0	0	0	12	0	0	10	0	0	0	0
344154ffda44499710bf83321fca9099	0	0	0	0	0	8	0	0	0	0	0	0	0	0	0	0	0	0	0	0	0	0	9	25	0	0	85	10	62	0	9	0	0	0	0	0	15	0	0	0	30	0	0	15	14	0	0	9
118805dd001f75d986b567e771c69360	0	0	0	0	0	0	0	0	0	0	0	0	19	13	0	0	0	0	0	0	71	48	11	0	0	0	0	0	0	60	0	0	0	0	0	0	0	0	0	0	0	0	0	0	69	0	0	0
5a8cb6d1867e8073d6a256379d35f2a1	0	0	0	0	0	0	0	0	0	0	0	0	0	0	0	0	0	0	0	0	0	0	0	0	0	0	153	138	0	0	0	0	0	0	0	0	0	0	0	0	0	0	0	0	0	0	0	0
e1417c2a9e4c729d2bfc17f4bf852077	0	0	0	0	0	0	0	0	0	0	0	0	0	0	0	0	0	0	0	0	0	0	0	0	0	0	62	82	29	13	18	15	0	0	68	4	0	0	0	0	0	0	0	0	0	0	0	0
f6081d0c0faffbc72246b3a1269da93b	0	0	0	0	0	0	0	0	0	0	0	0	0	0	0	0	0	0	0	0	0	0	0	0	0	0	0	0	0	0	0	0	0	0	0	0	0	0	161	130	0	0	0	0	0	0	0	0
a5f563ad77086766c5b0b08a985ee201	0	0	0	0	0	4	0	4	0	0	0	0	0	0	4	0	0	0	0	0	0	12	13	44	0	0	0	0	0	32	79	25	0	0	0	0	0	9	0	24	0	0	0	0	0	0	27	13
f10e39fab70e89da267021d17cf20257	0	0	0	0	0	0	0	0	0	0	0	68	0	0	35	0	0	0	0	0	15	0	32	91	0	0	0	33	0	16	0	0	0	0	0	0	0	0	0	0	0	0	0	0	0	0	0	0
9cf87f789ee1bc786ab3fcbf42f655d8	0	0	0	0	0	0	0	0	0	0	0	0	0	0	0	0	0	0	0	290	0	0	0	0	0	0	0	0	0	0	0	0	0	0	0	0	0	0	0	0	0	0	0	0	0	0	0	0
19cc4e457c223a12eb24338ee6bbb338	0	0	0	0	0	0	0	0	0	0	0	0	0	0	0	0	0	0	137	0	0	0	0	0	35	0	0	17	0	0	0	0	18	20	22	0	0	10	12	18	0	0	0	0	0	0	0	0
719ef5dbba55a2ec9b9bb6e0271f46a2	0	0	0	0	0	0	0	0	0	0	0	0	0	0	0	0	0	0	0	289	0	0	0	0	0	0	0	0	0	0	0	0	0	0	0	0	0	0	0	0	0	0	0	0	0	0	0	0
d747206b92dddb6d62c4e11b4fdd1a44	0	9	70	60	78	0	0	0	5	61	0	0	0	0	0	5	0	0	0	0	0	0	0	0	0	0	0	0	0	0	0	0	0	0	0	0	0	0	0	0	0	0	0	0	0	0	0	0
ccfc745b952cdf64314eb2037c464382	0	0	0	0	0	0	0	0	0	33	48	96	5	6	7	21	0	0	0	0	0	0	36	36	0	0	0	0	0	0	0	0	0	0	0	0	0	0	0	0	0	0	0	0	0	0	0	0
fbb423d5918045c63d1029709e2110ef	0	0	0	0	0	0	0	0	0	0	0	0	41	0	0	0	0	0	0	0	13	0	0	0	0	0	0	0	156	22	7	11	0	0	0	0	17	0	0	0	0	0	0	0	21	0	0	0
f87c0ea95051cfc7c243cd4ea9633c22	0	0	0	0	0	0	0	0	0	0	0	0	0	0	0	0	25	0	65	14	0	0	8	0	0	0	41	91	0	0	11	0	0	0	29	4	0	0	0	0	0	0	0	0	0	0	0	0
cc5688258d04d54905a11f87c4ccee0f	0	0	0	0	0	0	0	0	0	0	0	0	0	0	0	0	0	0	0	0	20	29	12	47	0	0	0	0	36	17	24	33	0	0	12	0	27	0	0	0	6	0	0	0	9	0	16	0
fe0ebf6bc8998e7cd54c7cfcfc777702	10	0	0	0	0	0	0	0	0	31	0	0	0	0	0	0	0	0	0	0	0	0	0	0	0	0	0	0	9	14	17	0	0	0	0	0	0	0	0	0	0	0	0	0	0	0	142	64
10eebc6e40beef5d4777f742d15abfe0	0	0	26	0	0	0	19	0	0	0	0	23	0	0	0	0	7	47	0	0	0	0	0	0	79	45	0	14	0	0	0	0	0	0	0	0	0	0	0	0	12	0	15	0	0	0	0	0
77d1669fadeb32f4e7261907483b67dc	0	0	0	0	18	12	0	0	0	0	0	0	12	18	0	11	0	0	0	0	0	32	0	0	0	0	0	0	41	15	15	0	0	0	0	0	0	15	0	0	0	0	0	0	30	10	44	14
fb2f7422159e4c0696df16f4de7f0cb7	0	0	0	0	0	0	0	0	0	0	0	0	0	0	0	0	61	190	36	0	0	0	0	0	0	0	0	0	0	0	0	0	0	0	0	0	0	0	0	0	0	0	0	0	0	0	0	0
96890dd556a25c29da74e658974bdb84	0	0	0	0	0	0	0	0	0	0	0	0	0	0	0	0	0	0	0	124	0	49	43	44	0	0	0	0	0	16	0	5	0	0	0	0	0	0	0	6	0	0	0	0	0	0	0	0
5ea5c6aea750b9dd1c05db1a76f102b3	0	0	0	0	0	0	0	0	0	0	0	0	0	0	0	0	0	0	0	0	0	0	54	80	0	0	0	0	0	0	55	21	0	0	0	0	0	0	32	45	0	0	0	0	0	0	0	0
502cbc7de88c93e0f011d36c4aaf8b8e	0	0	0	0	0	0	0	0	0	0	0	0	0	0	0	0	0	0	0	0	0	0	0	0	0	0	0	0	0	0	0	0	0	0	0	64	0	0	47	176	0	0	0	0	0	0	0	0
5a9179672324c4265c8c973188aedd03	18	0	0	10	0	0	19	89	0	0	0	0	0	0	0	0	0	0	0	0	0	0	0	0	0	0	0	0	0	0	0	0	0	0	0	0	0	0	0	0	0	0	30	27	0	7	21	65
e3375b43615f312d2e7b7fea40e5ef6e	0	17	0	0	50	40	0	0	0	32	0	17	0	0	0	0	48	0	0	0	0	0	0	0	32	19	0	0	0	0	0	0	0	0	0	0	0	0	0	0	31	0	0	0	0	0	0	0
00617b4db96f2284115aec6e4d57ca40	0	0	0	0	16	0	0	0	0	0	0	0	0	0	0	12	0	0	0	0	0	17	81	33	0	18	0	0	0	26	26	25	0	0	0	0	0	0	12	0	0	0	0	0	0	0	20	0
e689ce013eb51f62507997430a8b6632	0	0	0	0	0	0	0	0	0	0	0	0	0	0	0	0	0	0	0	286	0	0	0	0	0	0	0	0	0	0	0	0	0	0	0	0	0	0	0	0	0	0	0	0	0	0	0	0
649de813cd3cac4bf24093f87a12c4ac	0	0	0	0	0	0	0	0	0	0	0	0	0	0	0	0	0	0	0	286	0	0	0	0	0	0	0	0	0	0	0	0	0	0	0	0	0	0	0	0	0	0	0	0	0	0	0	0
0e7ab316a9a2b76d94bd65787e95e8d8	0	0	0	0	0	0	0	0	0	0	0	0	0	0	0	0	0	0	0	0	0	0	0	0	0	0	150	40	39	0	35	22	0	0	0	0	0	0	0	0	0	0	0	0	0	0	0	0
809255e6169f163f77f1031efca4997f	0	0	0	0	0	5	0	0	0	0	0	0	0	0	0	0	0	0	0	0	121	0	0	0	0	0	0	0	40	15	6	7	0	0	0	0	23	0	9	4	0	0	0	0	20	3	11	21
650d6da9ce3c02da9993386e94f374a1	0	0	0	0	0	0	0	0	0	0	0	0	0	0	0	0	0	0	0	0	0	0	35	56	0	0	0	0	0	76	0	58	0	0	0	0	9	0	0	0	0	0	0	0	0	0	34	17
3e89aa0bf1bd12815d946daad00c748c	0	0	284	0	0	0	0	0	0	0	0	0	0	0	0	0	0	0	0	0	0	0	0	0	0	0	0	0	0	0	0	0	0	0	0	0	0	0	0	0	0	0	0	0	0	0	0	0
5ac23750abe1b6987a7c76bf0255569b	0	0	37	0	15	0	0	14	0	0	0	20	0	0	26	0	0	0	0	0	0	0	0	8	0	0	0	0	25	0	0	0	0	0	0	20	16	22	41	26	0	0	0	0	0	0	14	0
a717f8cfe591d370e090b453abe87bd4	0	0	0	0	0	6	0	0	0	0	0	0	0	0	0	0	0	0	0	0	0	0	0	0	0	0	0	0	17	0	0	13	0	0	0	0	0	0	0	2	2	0	0	0	11	0	93	140
c519f0724043d857fb6a7ee60a309e6c	0	0	0	0	0	0	0	0	0	0	0	0	0	0	0	0	0	0	0	182	0	0	0	0	0	0	96	6	0	0	0	0	0	0	0	0	0	0	0	0	0	0	0	0	0	0	0	0
578d222f8485b238cc156cdceb8e916d	0	0	0	0	0	0	0	0	0	0	0	0	0	0	0	0	0	0	0	0	43	69	0	0	0	0	0	0	94	78	0	0	0	0	0	0	0	0	0	0	0	0	0	0	0	0	0	0
79d97c95f3119a6578c850ce79005580	0	0	0	0	0	0	0	0	0	0	0	0	0	0	0	0	0	0	0	0	0	30	0	0	0	0	0	29	0	23	111	50	0	0	0	0	0	17	0	24	0	0	0	0	0	0	0	0
ff9903f32ae061866a12d681a144a5ad	0	0	0	0	0	0	0	0	0	0	0	0	0	0	0	0	0	0	0	0	0	0	0	0	0	0	0	15	0	0	17	33	0	0	62	27	22	44	24	40	0	0	0	0	0	0	0	0
46360320d532f59712f1e3b3bc282253	0	0	0	0	0	0	0	0	0	0	0	0	0	0	0	0	0	0	0	0	0	0	0	0	0	0	0	0	0	0	0	0	173	111	0	0	0	0	0	0	0	0	0	0	0	0	0	0
30e994543af42d2e48e158a3933257f0	0	37	0	0	0	0	0	0	0	0	0	0	0	0	0	0	7	0	0	0	0	0	0	0	0	0	4	0	0	0	0	0	38	0	0	0	0	0	0	0	55	60	22	39	9	6	6	0
e72afa3f21f8fe170006e9c842652467	0	0	0	38	0	0	0	0	0	0	0	0	0	0	0	0	0	0	0	0	0	66	86	64	0	0	0	0	0	0	0	0	0	0	0	0	0	29	0	0	0	0	0	0	0	0	0	0
969ca137ecde8ecee0dcc7b4f5dbc45d	0	0	0	9	0	0	0	0	0	0	0	0	0	0	0	0	0	0	0	0	0	0	5	0	52	0	0	12	16	10	24	9	13	19	38	0	0	10	0	12	17	7	15	0	15	0	0	0
0b86abb40be34c0a6144be07f50718d2	0	0	0	0	0	0	0	0	0	0	0	0	30	24	36	0	0	0	0	0	88	0	0	0	0	0	0	0	105	0	0	0	0	0	0	0	0	0	0	0	0	0	0	0	0	0	0	0
579e7be77b853c1be1eff086a2bcbdf9	0	0	0	0	0	0	0	0	0	0	0	0	0	0	0	0	0	59	0	0	0	0	0	0	0	0	0	0	17	0	0	0	0	58	126	10	7	0	0	0	0	0	6	0	0	0	0	0
74c5ea658b925bbee204bdbf9942cbd9	0	0	0	0	0	0	0	0	0	0	0	0	0	0	0	0	0	0	283	0	0	0	0	0	0	0	0	0	0	0	0	0	0	0	0	0	0	0	0	0	0	0	0	0	0	0	0	0
3cbaa87868cf00a82d0008e1e2402668	0	0	0	0	0	0	0	0	0	0	0	0	0	0	0	0	0	0	0	104	0	0	40	11	0	0	0	0	7	5	66	30	0	0	0	0	7	0	13	0	0	0	0	0	0	0	0	0
dbda96dc766e581bb1cd9e912e8036e8	0	0	0	0	0	0	0	0	0	0	0	0	0	0	0	0	0	0	0	79	0	0	0	0	0	0	0	27	15	0	0	32	0	0	83	14	0	0	0	33	0	0	0	0	0	0	0	0
1b1516c9c822b342618e20c9e9f11be3	0	0	0	0	0	8	0	0	0	0	0	10	0	0	0	0	0	0	0	0	0	0	53	0	0	0	0	0	49	0	59	26	0	0	0	0	77	0	0	0	0	0	0	0	0	0	0	0
f6667ec648484e4c6d4cb5232b6934a5	0	0	0	0	0	0	0	0	15	20	0	0	0	0	0	0	0	38	0	0	0	0	0	0	42	40	0	0	0	0	0	0	15	0	0	0	0	0	0	0	42	33	16	0	21	0	0	0
4083955728f191e861d5da2be1320756	0	0	0	0	0	0	0	0	0	0	0	0	7	5	11	0	0	0	0	0	42	17	5	0	0	0	0	0	69	15	0	23	0	0	0	0	8	11	6	0	0	0	0	0	48	0	15	0
886434aafb50f3167927f1c733e1ecd5	0	0	0	0	0	0	0	0	0	0	0	0	0	0	24	17	0	0	0	0	0	65	0	0	0	0	0	0	144	0	0	0	0	0	0	0	0	0	0	0	0	0	0	0	0	11	0	21
5d11cb22370e0e989bc0a3328a5cef18	0	0	0	0	0	0	0	0	0	0	0	0	0	0	0	0	0	0	0	0	0	0	0	0	0	0	12	93	0	0	0	0	32	35	60	18	0	0	0	32	0	0	0	0	0	0	0	0
cd002d129c985755e87122c5510c0064	0	0	72	32	0	0	0	0	0	0	0	0	0	0	0	0	0	0	0	0	0	0	0	0	0	0	0	0	0	0	0	0	0	14	0	0	62	0	0	0	0	11	35	28	0	13	14	0
415e126214b9b4a178eb48e469086187	0	0	0	0	0	0	0	0	0	0	0	0	52	0	0	0	0	0	0	0	0	0	23	0	0	0	0	0	79	0	74	23	0	0	0	0	0	30	0	0	0	0	0	0	0	0	0	0
7cc62b9824c206471035dcdbef516983	0	0	0	0	0	0	0	0	0	0	0	0	0	0	0	0	197	84	0	0	0	0	0	0	0	0	0	0	0	0	0	0	0	0	0	0	0	0	0	0	0	0	0	0	0	0	0	0
a34e7a1dd08d045b1c95168c708a3b7b	0	0	0	0	0	0	0	0	0	0	0	0	0	0	0	0	0	0	0	0	0	16	74	24	0	0	0	0	0	26	12	0	0	0	67	0	0	0	18	44	0	0	0	0	0	0	0	0
c1c1e68d8e8f6357d635f43f78c62601	0	0	0	0	0	0	0	0	0	0	0	0	0	0	0	0	0	0	0	0	0	0	0	0	0	0	0	0	0	0	0	0	117	110	45	0	0	0	0	0	0	9	0	0	0	0	0	0
486a7298b4214974841c245ec00f8af8	9	30	33	0	55	11	0	0	0	24	0	0	0	0	0	7	0	0	0	0	0	0	0	0	0	0	0	0	0	0	0	0	0	0	0	0	16	0	0	0	20	0	0	54	0	0	21	0
6c5ed6120fd24cfc9fb0137b1ed6c0f6	0	0	0	29	0	0	0	0	41	66	0	4	0	0	0	0	0	103	0	0	0	0	0	0	0	0	0	0	0	0	0	0	0	0	37	0	0	0	0	0	0	0	0	0	0	0	0	0
9cb28add8429dfa1b8ea2602ab856a3b	0	0	0	0	0	0	0	0	0	0	0	0	0	42	0	0	0	0	159	0	0	0	0	0	51	0	0	28	0	0	0	0	0	0	0	0	0	0	0	0	0	0	0	0	0	0	0	0
0682bca47158b992ccbd06e66ddc2cc7	0	0	0	0	0	0	0	0	0	0	0	0	0	0	0	0	0	0	0	0	142	0	15	9	0	0	0	0	19	32	15	40	0	0	0	0	8	0	0	0	0	0	0	0	0	0	0	0
49dcde62a1ca7dceed2044acc377f3c6	0	0	0	0	0	0	0	0	0	0	0	0	0	0	0	0	0	0	0	0	0	0	0	0	0	0	80	152	0	0	18	30	0	0	0	0	0	0	0	0	0	0	0	0	0	0	0	0
6295e43e462b15f4cd30ddf3f5b86a01	0	59	0	0	0	0	0	0	0	0	0	0	0	0	0	0	23	0	0	0	0	0	0	0	0	13	0	0	0	0	0	0	112	50	22	0	0	0	0	0	0	0	0	0	0	0	0	0
b1f1c341aade42a419b71cf537838212	0	0	0	0	0	0	24	0	0	0	0	0	0	0	0	11	0	0	0	0	17	23	39	0	0	0	0	0	56	51	0	0	0	0	0	0	17	13	0	16	0	0	0	0	12	0	0	0
4b75148a55a170afcfb27d63daa7cc0a	0	0	0	0	0	0	0	0	0	0	0	0	0	0	0	0	0	0	0	0	12	25	0	0	0	0	0	0	115	28	16	24	0	0	0	0	24	9	0	0	0	0	0	0	0	0	17	9
200ff4a312d7e0ee20e7c8f4d45f3cf5	0	0	0	0	0	19	0	0	0	0	0	0	0	6	0	0	0	0	0	0	48	41	0	0	0	0	0	0	60	24	27	0	0	0	0	0	0	5	0	0	0	0	0	0	48	0	0	0
de39f14a492604d63079ad737f728847	0	0	0	0	0	0	0	0	0	0	0	0	0	0	11	0	0	0	14	0	0	0	24	39	0	0	0	28	0	0	0	0	0	0	0	0	22	15	52	73	0	0	0	0	0	0	0	0
43de24a19308788c6fa90e6024e56041	0	0	0	0	0	0	0	0	0	0	0	0	0	0	0	0	20	0	0	0	0	0	0	0	0	0	0	0	0	0	0	0	0	0	0	0	0	0	0	0	87	50	0	44	77	0	0	0
9b925fda6e0725746222fc467d12f117	0	0	0	0	0	0	0	0	0	0	0	0	0	0	0	0	0	27	0	213	0	0	0	0	0	0	0	0	0	25	0	13	0	0	0	0	0	0	0	0	0	0	0	0	0	0	0	0
4e71e9a0be894dca215d6b2200c27689	0	0	0	0	0	0	0	0	0	0	0	0	0	0	0	0	0	0	0	0	0	0	0	0	0	0	0	0	0	76	77	58	0	0	0	0	0	0	67	0	0	0	0	0	0	0	0	0
d0ce27a6b3b6e1738a129c2836a3ef1f	10	0	11	0	0	0	0	0	6	8	0	0	0	0	0	0	216	18	8	0	0	0	0	0	0	0	0	0	0	0	0	0	0	0	0	0	0	0	0	0	0	0	0	0	0	0	0	0
4944cfcd655f3fdca4c6d96b29417c88	0	0	17	21	0	0	0	0	0	0	0	0	0	0	0	0	0	0	0	0	0	0	0	0	0	0	0	0	0	0	0	0	68	38	20	0	0	0	0	0	47	24	12	30	0	0	0	0
32579e88696b40a26b29f1b69148c86c	0	0	10	6	0	0	0	0	0	0	0	0	0	0	0	0	0	0	0	12	0	0	0	0	0	0	0	0	39	32	27	0	0	0	13	0	16	18	19	73	0	0	12	0	0	0	0	0
2b20def1196e70a611c7741589ab738d	0	0	0	0	0	0	0	0	23	0	8	0	8	0	0	0	0	0	0	0	16	11	29	33	0	0	0	0	24	0	0	0	0	0	0	0	7	26	15	46	0	0	0	23	8	0	0	0
2945b118d17e38a2e7934cfc7aaa1a7a	0	0	0	0	0	0	0	0	0	0	0	0	18	0	0	0	0	0	0	0	47	0	22	0	0	0	0	0	109	27	0	0	0	0	0	0	0	0	0	0	0	0	0	0	42	0	12	0
e97c8ca0fb39af4259c5547e433896ee	0	0	0	0	0	0	0	0	0	0	0	0	0	0	0	0	0	53	0	0	0	0	0	0	40	16	0	0	0	0	0	0	63	21	8	0	0	0	0	0	0	26	10	30	10	0	0	0
9745cff73565161b33a6cbe0e4220723	0	0	0	0	0	0	0	0	0	0	0	0	0	0	0	0	0	0	0	0	277	0	0	0	0	0	0	0	0	0	0	0	0	0	0	0	0	0	0	0	0	0	0	0	0	0	0	0
94312750c0f75d64e17a1127121a4edc	0	0	0	0	0	0	0	0	0	0	0	0	0	0	0	0	0	0	0	0	0	0	24	0	0	0	0	81	61	0	22	0	0	0	0	0	78	11	0	0	0	0	0	0	0	0	0	0
1508fe2eb000f235d228f0d5f3ec8575	0	0	0	0	0	0	0	0	0	0	0	0	0	0	0	0	0	0	0	0	0	0	5	0	0	0	0	0	36	49	131	10	0	0	0	0	0	0	0	0	0	0	0	0	0	0	37	9
[truncated: 32,311 more rows]
