# Supplementary material for: Determinism of microbial community assembly by drastic environmental change
Source: PLoS One. 2021 Dec 2;16(12):e0260591. doi: 10.1371/journal.pone.0260591 (PMC8638896; doi:10.1371/journal.pone.0260591)
Supplement: S2 Dataset — The number of reads of each amplicon sequence variant for ex situ experiment is shown. (CSV) [file pone.0260591.s019.csv]

S2 Dataset. The amplicon sequence variant table of ex-situ experiment.
ASV_ID	Upstream_0.4%Glucose_replicate1	Upstream_0.4%Glucose_replicate2	Upstream_0.4%Glucose_replicate3	Upstream_0.4%Glucose_replicate4	Upstream_0.4%Glucose_replicate5	Downstream_0.4%Glucose_replicate1	Downstream_0.4%Glucose_replicate2	Downstream_0.4%Glucose_replicate3	Downstream_0.4%Glucose_replicate4	Downstream_0.4%Glucose_replicate5	Upstream_0.04%Glucose_replicate1	Upstream_0.04%Glucose_replicate2	Upstream_0.04%Glucose_replicate3	Upstream_0.04%Glucose_replicate4	Upstream_0.04%Glucose_replicate5	Downstream_0.04%Glucose_replicate1	Downstream_0.04%Glucose_replicate2	Downstream_0.04%Glucose_replicate3	Downstream_0.04%Glucose_replicate4	Downstream_0.04%Glucose_replicate5	Upstream_0.004%Glucose_replicate1	Upstream_0.004%Glucose_replicate2	Upstream_0.004%Glucose_replicate3	Upstream_0.004%Glucose_replicate4	Upstream_0.004%Glucose_replicate5	Downstream_0.004%Glucose_replicate1	Downstream_0.004%Glucose_replicate2	Downstream_0.004%Glucose_replicate3	Downstream_0.004%Glucose_replicate4	Downstream_0.004%Glucose_replicate5
a6d17d060a5ea6ee4401084b792e3695	38	35	38	57	46	73669	11013	84195	48	107827	94	57	98	78	0	16812	54	147755	20245	178387	115	31	49	132	113	146051	150993	171459	206279	172884
69a2e4db9a6735aa8eef8271e3cd9629	0	0	171510	265991	0	0	0	0	0	0	14	0	0	0	24371	0	0	18	0	0	0	0	0	0	0	0	0	19	0	0
16de13a474b51421ab3f8eb543769b18	0	0	0	8	0	14	0	0	0	12	208873	0	24	0	0	0	0	10	0	23	244284	0	0	12	0	0	15	0	0	0
6e84931c3cdb3087a8e61e27ddf0ceaa	18	12	0	14	21	0	32	23	0	0	11	0	36	198237	0	0	0	23	0	0	0	0	0	214513	0	24	29	56	0	0
195a6bbc1a3636f620eb588a7f028dae	0	177	0	45	0	30	41813	31314	3000	0	0	91088	0	0	0	53953	63500	0	0	0	42	0	0	0	37	0	82	14950	24	0
65654c3a62431cc2e1b74c368ae9a88f	0	0	0	12	0	0	0	0	0	0	0	0	275940	0	0	0	0	0	0	0	0	0	0	0	20	0	0	0	0	0
7757a3ced96b92ab88aba9493f0a3026	255753	0	0	0	0	0	0	0	0	0	0	0	0	0	0	0	0	0	0	0	72	0	0	0	0	0	0	0	0	0
7a2082027f69074a5633c6a2cbbfe6e0	0	0	0	0	0	0	0	0	0	24008	0	0	0	0	0	16342	0	0	126823	16276	0	0	0	0	0	39444	0	0	0	0
cf672973bed25d24cf1f5e3e5be1ad0d	0	0	0	21	0	0	0	0	0	0	0	0	0	0	0	63445	60320	4025	1371	1578	0	0	0	0	0	14246	55641	0	1391	3816
5c6eb2642021b717d576682ea787d57c	25	0	0	0	0	0	0	44379	0	0	0	64937	0	0	0	35299	20032	0	58	17	0	13	0	0	0	0	62	28543	0	32
e7c4e00f681b51ca08d5e652cb95deec	0	0	0	0	0	0	0	0	0	0	0	0	0	0	0	0	0	0	0	0	0	0	186946	4	0	0	0	0	0	0
a9861d340036dadcd8a299761f41bdc5	0	0	0	7	0	0	0	0	0	0	0	0	9	0	0	0	0	15	0	0	0	0	0	0	186074	0	0	13	0	0
1772c114863aff3346256489f8224927	0	0	0	0	0	0	0	12	0	8	0	0	0	0	0	0	0	0	0	0	0	8	0	0	0	0	10	14	10	11
78527195086997fc5ad1667f0fd28637	0	0	24	0	0	0	24003	47968	36421	0	0	0	0	0	0	1021	41120	0	0	0	0	0	0	0	0	0	0	7767	0	0
11ed9ab142252cb1d6c4ee9cf12a8e11	0	9474	0	0	0	0	0	1013	126489	0	0	0	0	0	20307	0	0	26	0	11	0	0	0	0	0	0	0	0	11	0
4fc6985c923d6a7c194eb58394e5ea0e	0	0	12	0	0	0	0	0	0	43	0	0	0	0	0	0	0	114864	0	40125	0	0	0	0	0	0	1428	465	0	38
2a1d4af6ecfbf7d496ea0bc39b4a21e3	0	5355	0	0	0	0	0	0	0	108	0	0	0	0	147872	0	0	0	0	0	0	0	0	0	0	0	0	0	0	0
180f63d1e4261c03a3597b27732df3d1	8	0	0	0	0	0	0	0	0	0	0	0	0	0	0	0	0	0	0	0	0	133073	0	0	0	0	0	0	0	0
bac2142a01e1e9064e60cff0d5bc55e9	0	0	0	0	119731	0	0	0	0	0	0	48	0	0	174	0	0	0	0	0	0	0	0	0	0	0	0	0	0	0
d5282b8d7cf885cc2594b95475c6c70c	0	77569	0	0	0	0	0	39466	9	0	0	0	0	0	0	0	0	0	0	0	0	0	0	0	0	0	0	0	0	0
8734ca8850f421d976dd745b4cb2b724	0	0	0	0	5	0	0	0	0	0	0	0	0	0	0	0	0	0	0	0	0	2	0	5	0	0	0	0	0	0
e8c94d053343385e049a56c817f86377	0	0	0	0	20	0	0	0	0	0	0	0	0	0	0	953	6775	0	49624	3039	0	0	0	0	0	0	0	299	0	38470
98dd5f3099e95dc470c44a2d16994754	0	0	0	0	0	13036	0	0	0	16006	0	0	0	0	1100	0	0	0	16159	16745	0	0	0	0	0	35531	0	0	0	0
7d39761b336c5efbd367f367217dd69b	0	0	0	0	0	0	0	0	0	0	612	509	0	15282	32035	0	170	1094	0	0	762	0	76	599	18740	10732	0	4754	6170	6182
c0245276ca96421bf9737e0dc9e4855c	0	0	0	0	0	0	0	0	0	0	0	0	0	0	0	0	0	0	0	0	0	97324	0	0	0	0	0	0	0	0
d9569c04895e6e0d7c2fd7713289c5c6	0	0	0	0	89305	0	0	0	0	0	0	75	0	0	125	0	0	0	14	0	0	0	0	0	0	17	0	0	0	0
ff17df480ffefac0a10934aec614c7d6	0	50189	0	0	0	0	25790	6612	0	0	0	0	85	0	0	0	0	0	0	0	0	0	0	0	0	0	0	0	0	0
0ef6d6699a2f40d6f1c7fd6258765568	0	0	0	0	0	0	1371	10506	0	0	0	0	0	0	0	0	0	0	0	21086	0	0	0	0	0	0	38804	0	0	316
32c073576e0a50dbf8ef94d281b7f7bf	0	0	0	0	0	0	0	0	388	0	0	60981	0	3526	0	0	425	0	0	0	0	0	0	0	0	0	0	0	1872	0
7f65e4a69c4805e904d18a247e24f656	0	0	0	0	0	0	0	0	0	0	0	0	0	0	0	0	0	0	0	0	11520	0	2772	27683	21619	0	0	25	0	0
dd991ada2afd82076ac849818c768d8d	0	0	0	0	0	0	234	154	0	0	0	22125	0	0	0	15384	20466	0	31	0	0	0	0	0	0	0	0	0	0	0
d2ed937cb239a7c07d71536a961026b9	0	0	0	0	0	52824	0	0	3639	0	0	0	0	0	0	0	0	0	0	0	0	0	0	0	0	0	0	0	61	0
9376d6580181828dd7d53984b2b5c48a	0	0	0	0	0	0	0	10	0	55419	0	0	0	0	0	0	0	0	0	0	0	0	0	0	0	0	0	0	0	0
3f87f814810bdfebeda76dd71365839b	0	0	0	0	0	0	0	0	0	0	32143	0	0	2661	8192	0	0	0	0	0	4513	1870	33	267	23	0	0	0	0	0
314c0dbe85ae7f8b99cbc58ba33f726c	0	50402	0	0	0	0	0	0	0	0	0	0	0	0	0	0	0	0	0	0	0	0	0	0	0	0	0	0	0	0
d2a35774cb1e20d387c7fbf3e9d90223	0	0	0	0	0	0	0	0	0	0	0	0	0	0	0	1792	510	0	7603	0	0	0	0	0	0	0	15254	9792	5891	6387
5ce13bdb8015c1893da6b793a6566c63	0	7276	2855	758	33609	0	0	12	0	0	721	15	0	877	150	0	0	0	0	0	146	0	0	0	0	0	0	0	0	0
3d765678470083d9dbe11dedd3cd442c	0	0	0	0	0	0	0	0	0	0	0	0	0	0	0	0	0	0	0	0	0	0	6	0	0	0	0	0	0	0
3f9bd900938086dd7ecce8d916725aa2	0	0	0	0	0	0	44299	0	0	0	0	0	0	0	0	0	0	0	0	0	0	0	0	0	0	0	0	0	0	0
25636b3293dfea2ff3acefc35b140f07	0	0	0	0	0	0	21631	0	0	0	0	0	0	0	0	507	19872	0	0	0	0	0	0	0	0	0	0	0	0	0
6350d3508c93ec93bd0bb43035032ac3	0	0	0	0	0	39874	0	0	0	126	0	0	0	0	0	0	0	0	0	178	0	0	0	0	0	0	0	0	0	0
039b09f048514ca6fdb177d2a4d3484b	0	0	0	0	0	0	0	0	0	0	0	0	0	0	0	0	0	0	508	0	0	0	0	0	0	0	0	18667	0	18578
a4d3fa12222106e59e247731ee1f331b	0	0	0	0	0	0	0	0	0	0	0	0	0	0	0	6656	0	27	0	0	0	0	0	0	0	39	6143	95	8873	195
fc8143cab7c48c8104936659d28c34ad	0	0	0	0	0	0	5762	0	30240	212	0	0	0	0	0	0	0	0	0	0	0	0	0	0	0	0	0	0	0	0
daca7b3033083e8b5312724696a027d7	0	0	0	0	0	0	0	0	0	0	0	0	0	0	7	0	0	0	0	0	0	0	0	0	0	0	0	0	0	0
c7c35a3c085fbc5749f768b30926ffe2	0	0	0	0	0	29113	0	0	0	0	0	0	0	0	0	0	0	0	0	0	0	0	0	0	0	0	0	0	0	0
1f94d3d45cbc91299f884066747dfcc5	12	0	0	0	0	0	0	0	0	0	0	0	0	0	0	0	0	0	0	0	0	0	0	0	0	0	0	0	0	0
d6d2dab0ebc42157c6cd9b9a83100034	0	0	0	0	0	0	0	0	0	0	0	0	0	0	0	0	0	0	0	0	0	0	0	0	26457	0	0	0	0	0
21dbebc48154f172d1a7becb1aaaacc0	0	0	0	0	0	0	0	0	0	0	0	0	0	0	0	0	0	0	0	0	0	0	0	0	26163	0	0	0	0	0
a4fa7330aa9a279f37b7de72a3f13830	0	0	0	0	0	147	0	23640	232	891	0	0	0	0	0	115	0	0	67	16	0	0	0	0	0	0	0	0	0	0
824836a16bd368f7d00f6fae3dea5005	0	0	0	0	0	0	577	0	80	93	0	0	0	0	0	146	130	28	22	0	0	0	0	0	0	0	0	0	1425	270
ac74b22c1b2621514b8c9b7ddcd106ae	0	0	0	0	0	3612	0	0	56	632	0	0	0	0	11578	45	0	0	0	0	342	1974	0	0	0	0	0	0	0	0
5a5982590b008f0b07ca81fbdad7e148	0	0	0	0	0	0	0	0	0	0	0	0	0	0	0	0	0	0	0	0	0	0	0	0	0	0	0	0	23120	0
76cbd4184c77c884fa96efb10da4ca27	0	0	0	0	0	0	0	0	0	0	0	0	0	0	0	22028	0	0	0	0	0	0	0	0	0	0	0	0	0	0
faa483d03951a781716abd56495a3171	0	0	0	0	0	0	0	0	0	0	0	0	0	0	0	0	0	0	0	0	0	0	0	0	0	0	0	21690	0	0
e801e2dbb02808fe6d5d7846458dc6c3	0	0	0	0	0	0	21667	0	0	0	0	0	0	0	0	0	0	0	0	0	0	0	0	0	0	0	0	0	0	0
a40604d995f33aba9760a2fc3f03b010	0	0	0	0	0	0	0	0	0	0	0	0	0	0	0	0	0	0	0	0	0	0	0	0	0	0	0	20777	0	0
5fd7164373a9e659d1f72f0c99aeebc1	0	0	0	0	0	0	0	0	0	0	0	0	0	0	0	0	332	1066	0	0	0	0	0	0	0	10048	9005	0	275	0
73470afb29ff6ca9cee84b4d5144090c	0	0	0	0	0	0	20571	0	0	0	0	0	0	0	0	0	0	0	0	0	0	0	0	0	0	0	0	0	0	0
d6749c852e7886be6f150da13ca96647	0	0	0	0	0	0	0	0	0	0	0	0	0	0	0	0	0	0	0	0	0	0	0	0	0	0	0	0	6	0
7b5b49eb9ae7584a227336100f2af1ba	0	0	0	0	0	0	0	0	0	0	0	0	0	0	0	1008	0	296	21	0	0	0	0	0	0	6526	0	0	4389	29
4b5a3a1aeac9df9bfd1d515519fde2a4	0	0	0	0	0	5710	0	0	0	0	14	0	9021	5	0	3364	0	90	79	0	0	0	0	0	92	0	68	0	0	81
b3aa5cd16293f5c6cbb8d7d485fa5c7e	0	0	0	0	0	0	0	0	0	0	0	0	0	0	0	0	0	0	0	0	0	0	0	0	0	0	0	18389	0	0
02a3bfdd5227473905591094d9b42dd5	0	0	0	0	0	0	0	0	0	0	0	0	0	0	0	0	0	0	9747	0	0	0	0	0	0	0	0	0	0	8264
e60bb96c162501f53e58a0f9c0cac706	0	0	0	0	0	0	0	0	0	0	0	0	0	0	0	247	190	123	37	19	0	0	0	0	0	153	4527	239	2268	139
db0cc7954db72b2d349c929b8e183422	0	3777	3752	1260	5622	0	0	0	0	0	1017	0	0	366	0	0	0	0	0	0	278	0	0	0	0	0	0	0	0	0
42951deb4a88101daf106ffeb35b9f36	0	0	0	0	0	0	0	0	0	0	0	0	0	0	0	15596	0	0	0	0	0	0	0	0	0	0	0	0	0	0
74c29d5702f25ffa6a2c5d502520a513	0	0	0	0	0	0	0	0	0	0	0	0	0	0	0	15399	0	0	0	0	0	0	0	0	0	0	0	0	0	0
544e8a114277e838559e5317755e82c6	0	0	0	0	0	0	14893	0	0	0	0	0	0	0	0	0	0	0	0	130	0	0	0	0	0	0	0	0	0	0
35056b2c1648a2386cfd3580ffcef69d	0	0	0	0	0	0	0	0	0	0	386	0	0	0	0	0	0	0	0	0	0	0	0	0	12601	0	0	0	0	0
54af9d91ca3a99dc16bd2324ae670b2e	0	0	0	0	0	0	0	0	0	0	0	0	0	0	0	37	20	42	32	0	182	260	2769	1929	408	0	3601	0	1518	413
7ee5063bb3565069f3fa3f33bf542f3b	0	0	0	0	0	0	0	0	0	0	0	0	0	0	0	0	0	0	0	11445	0	0	0	0	0	0	0	0	0	0
835bfba506ae9a98cf45e016e4064e99	0	0	0	0	0	76	0	0	705	0	0	0	0	4065	0	0	0	0	0	0	4465	0	0	0	0	0	0	0	121	0
3f1cff02417bca881824cb720b0c8435	0	0	0	0	0	351	43	331	0	502	0	0	0	0	0	88	0	772	145	988	0	0	0	2	0	1196	1323	1339	1673	1426
33861265e1f61744f688bbfd613cbda7	0	0	0	0	0	0	0	0	0	0	0	0	0	0	0	0	0	0	0	0	0	0	0	10164	0	0	0	0	0	0
3c9a81844f23d9947319afaf45e9bdab	0	0	0	0	0	0	0	0	0	0	0	0	0	0	0	0	0	15	0	0	0	0	0	0	0	0	0	0	0	0
d95caae3b954a7eb7785dacc5af9c172	0	0	0	0	0	0	0	0	0	0	0	0	0	0	0	0	2	0	0	0	0	0	0	0	0	0	0	0	0	0
61270844a5768f1737b9ab044742c4d9	0	0	0	0	0	0	0	0	0	9122	0	0	0	0	0	0	0	0	0	0	0	0	0	0	0	0	0	0	0	0
b70b3c86b845866285bf3ea73906ce78	0	0	0	0	0	0	0	0	0	0	0	0	0	0	0	0	178	392	0	0	0	0	0	0	0	3674	4693	0	110	0
3f885f9f4543443f62dd0b07f2355be1	0	0	0	0	0	0	0	0	0	0	0	0	15	0	0	351	0	0	0	0	56	24	0	439	0	0	202	0	0	0
c7a03eccbc337e5c74d788b28bea2dea	0	0	0	0	0	0	0	0	0	0	0	235	0	0	18	0	0	0	0	0	0	7221	0	697	0	66	0	143	0	0
5c69dab5213748e95b76b7a63e390105	0	0	0	0	0	7461	0	0	711	0	0	0	0	0	0	0	0	0	0	0	0	0	0	0	0	0	0	0	29	0
d2553e92354ded8e5423d70c7dc19328	0	0	0	0	0	0	0	0	0	0	0	0	0	0	0	32	0	0	0	0	0	0	0	0	0	0	28	0	753	0
6f458d371641115c5a93d4b19123ed1e	0	0	0	0	0	0	0	0	0	0	0	0	0	0	0	0	0	0	0	0	0	0	0	7986	0	0	0	0	0	0
e3a6015a9d2558d0bfd437061f8fa948	0	1879	3816	806	0	0	0	0	0	0	648	0	0	0	0	0	0	0	0	0	634	0	0	0	0	0	0	0	0	0
f08167037fa2b548ddc522594a0cadde	0	0	0	0	0	0	0	0	0	0	0	0	0	0	0	7	0	0	0	0	0	0	0	0	0	0	0	0	0	0
cddab3066c7201990da2a59a7852b8ff	0	0	0	0	0	0	0	0	0	0	0	0	0	0	0	0	0	0	0	0	0	0	7330	0	0	0	0	0	0	0
400c154c0184bb9f4284398b373e33e3	0	0	0	0	0	0	0	0	0	0	0	0	0	0	0	0	0	0	0	0	0	0	0	0	0	0	0	6876	0	0
8a1611c6607ac90f782d136fc0e88740	0	0	0	0	0	0	0	0	0	0	0	0	0	0	0	0	0	0	0	0	0	0	6851	0	0	0	0	0	0	0
1d1d49ddcb8b56c5d96a21c063ea3736	0	6647	0	0	0	0	0	0	0	0	0	0	0	0	0	0	0	0	0	0	0	0	0	0	0	0	0	0	0	0
8d72e801d9e2a4f5711ccf6fe959b012	0	0	0	0	0	6409	0	0	0	0	0	0	0	0	0	0	0	0	0	0	0	0	0	0	0	0	0	0	0	0
10caa53bb3bff05dd4ced321b2fe8907	0	0	0	0	0	0	0	0	0	0	19	0	0	0	0	0	0	0	0	0	0	0	0	0	0	0	0	0	0	0
6cd70ca45801318d5a43e49803f8b532	0	0	0	0	0	0	11	0	0	0	282	407	0	30	18	0	0	0	0	0	561	0	0	3716	0	0	0	211	0	0
c519b396af27e9f096c0095abca7041c	0	0	0	0	0	0	0	0	0	0	0	0	0	58	0	2436	0	0	42	0	0	0	0	0	0	0	0	1038	0	1495
f89ea08d5910daedcad3e9bbd067f3fb	0	0	0	0	0	0	0	0	0	0	0	0	0	0	0	4873	0	0	0	0	0	0	0	0	0	0	7	0	0	0
69ea4915d1cd5a0aed17775a8bc5bf64	0	0	0	0	0	0	0	0	0	0	0	0	0	0	5	0	0	0	0	6	0	0	0	0	0	0	0	0	0	0
199cf780c9e202c673f184627ce7bec1	0	0	0	0	0	0	0	0	0	4660	0	0	0	0	0	0	0	0	0	0	0	0	0	0	0	0	0	0	0	0
d420ad88ed2fd1dc0ace08a15342c64a	0	0	0	0	0	0	0	0	0	4535	0	0	0	0	0	0	0	0	0	0	0	0	0	0	0	0	0	0	0	0
381fc5a124f74d9606ffd641152ff647	0	0	0	0	0	0	0	0	0	4445	0	0	0	0	0	0	0	0	0	0	0	0	0	0	0	0	0	0	0	0
6fee003e17b3aafb893c7b59128be78b	0	0	0	0	0	0	0	0	0	4383	0	0	0	0	0	0	0	0	0	0	0	0	0	0	0	0	0	0	0	0
32418eee9633dbc31045f0c9c7b1090d	0	5	0	0	0	0	0	0	0	0	0	0	0	0	0	0	0	0	0	0	0	0	0	0	0	0	0	0	0	0
13b1c12b3e68512e40735acff9072046	0	0	0	0	0	0	0	0	0	0	0	0	0	0	0	431	0	0	0	0	0	0	0	0	0	0	0	0	2038	0
8e887968514e06be257a642b45546d14	2211	0	0	0	0	0	0	0	0	0	990	92	0	0	0	0	0	0	0	0	286	0	41	7	0	0	0	0	0	0
fafc6e34dffa19bf5dc1dd5ad6bedeed	0	0	0	0	0	0	0	0	0	3609	0	0	0	0	0	0	0	0	0	0	0	0	0	0	0	0	0	0	0	0
4aeb382fcb737260bc5c6ce6884b9152	0	0	0	0	0	0	0	44	0	0	0	0	3187	0	0	129	0	0	0	0	0	0	0	0	0	0	0	0	0	0
a069ae5da78ee20809caea8cfedb021e	0	0	0	0	0	0	0	0	0	0	74	33	6	0	18	0	0	0	0	0	0	138	61	203	0	0	0	0	0	0
ff38176515b3c1410244804aa6583aaa	0	0	0	0	0	0	0	0	0	0	0	0	0	0	3	0	0	0	0	0	0	0	0	0	0	0	0	0	0	0
73f19dd5df1868949f77bb028c57178a	0	0	0	0	0	0	0	0	0	0	0	0	0	0	0	0	0	0	0	0	0	0	0	0	0	0	0	0	213	0
147091c409716f861eb1540b9415b835	0	0	0	0	0	0	0	0	0	3194	0	0	0	0	0	0	0	0	0	0	0	0	0	0	0	0	0	0	0	0
9c7405860d0933bdf3bccf28c760d88e	0	0	0	0	0	0	0	0	0	0	1083	0	0	0	0	0	0	0	0	0	1908	0	0	0	0	0	0	0	0	0
8bb2500d2f058f575dcd2202452c9317	0	0	0	0	0	0	1	0	0	0	0	0	0	1070	0	0	0	2	0	0	0	0	0	1850	0	1	0	1	0	0
10b0fadce68bbd3ee638418679eb2228	0	0	0	0	0	0	0	0	2843	0	0	0	0	0	0	0	0	0	0	0	0	0	0	0	0	0	0	0	0	0
43a177a7c403785dd3d5b7274c7a4acc	0	0	0	0	0	0	0	0	46	0	2384	0	0	0	0	0	0	0	0	0	0	0	0	0	0	0	0	0	0	0
0db9bcfbc3f44cb0ebe0ddbbde3648ad	0	0	0	0	0	0	0	0	0	0	0	0	0	0	0	0	0	0	0	0	0	0	0	16	0	0	0	2	0	0
5ed3f2d6e4f91e2efc34cb616b91289e	0	0	0	0	0	0	0	0	0	0	0	0	0	0	0	0	0	0	0	0	375	0	1835	0	0	0	85	0	0	0
ae33b96a6a855fa2f8366de609252b29	0	0	0	0	0	0	0	0	0	0	0	0	0	0	0	0	0	0	0	0	0	0	2285	0	0	0	0	0	0	0
043dffeb607a2272624aef102481431e	0	0	0	0	0	91	17	38	0	87	98	0	111	95	18	39	0	89	102	159	143	0	0	225	192	167	109	168	136	162
bdd30fd3d1eaa414d80593cf36bc0ca8	0	0	0	0	0	0	0	0	0	0	0	0	0	0	0	0	0	0	0	0	0	0	2242	0	0	0	0	0	0	0
f45ee451f4d0b63323905a06e667449f	0	0	0	0	0	0	0	0	0	0	0	0	0	0	0	0	1124	0	567	531	0	0	0	0	0	0	0	0	0	0
6a8997d04406685e8e498b9696dbc521	0	0	0	0	0	0	0	0	0	0	0	0	0	0	0	0	0	0	0	0	0	0	0	0	0	583	56	743	51	0
8fb72817642333c709ca60319556420b	0	0	0	0	0	0	0	0	0	0	0	0	0	0	0	0	0	0	0	0	0	0	0	0	0	0	834	0	1236	0
292394090c960b592c18cfcbad105b04	0	0	0	0	0	0	0	0	0	0	0	39	11	0	0	0	0	0	0	9	477	0	437	0	217	0	55	361	0	0
9c1bbe4c2a157eff257cdec2c0b4600d	0	0	0	0	0	0	0	438	0	0	0	0	0	0	0	0	15	0	0	117	0	0	0	0	0	0	0	1183	0	232
a405b1ff4ee449eb4c730bc2f1a92cd6	0	0	0	0	0	0	0	0	0	0	0	0	0	0	0	0	0	0	0	0	0	4	0	0	0	0	0	0	0	0
a7e64c55967c3faffa59ceb43fbf4e7e	0	0	0	0	0	0	0	0	0	0	0	0	17	0	0	0	0	0	0	0	0	0	0	1880	0	0	0	0	0	0
7b70368f283b7da6a3036fa53f5c2c8d	0	0	0	0	0	0	15	123	0	0	0	18	0	0	229	78	0	103	58	0	0	56	253	0	26	113	83	308	116	243
4234c58b4400654af1b76927b38ffc57	0	0	0	0	0	0	0	0	0	0	0	0	0	0	0	0	1766	0	0	0	0	0	0	0	0	0	0	0	0	0
5a80ca451f74fe85c502ab44effafb79	0	0	0	0	0	0	247	160	12	0	0	515	0	0	0	318	292	0	0	0	0	0	0	0	0	0	0	106	0	0
ad89d3930f89670266db450166942078	0	0	0	0	0	0	0	0	0	0	0	0	0	0	0	0	0	0	0	0	0	26	0	0	0	0	0	0	25	0
1c41b68007b88c625ec808d1e9ac0d43	0	0	0	0	0	0	0	0	0	0	0	0	0	0	0	0	0	0	0	0	0	0	0	0	5	0	0	0	0	0
94f4dfa9ad40bd718ce23ed177dd7d21	0	0	0	0	0	0	0	0	0	0	0	0	83	22	0	0	0	0	0	0	0	0	0	0	0	0	0	0	0	0
aa01b9692c9b06a819037882d954e3a5	0	0	0	0	0	0	0	0	0	0	1562	0	0	0	0	0	0	0	0	0	0	0	0	0	0	0	0	0	0	0
7638abb125c626effb51c5b58b204535	0	0	0	0	0	0	0	0	0	0	0	0	1534	0	0	0	0	0	0	0	0	0	0	0	0	0	0	0	0	0
161fc7f19a736ae334dc02ba0610c6d7	0	0	0	0	0	0	0	0	0	0	0	0	0	0	0	0	0	0	0	0	0	0	0	0	1521	0	0	0	0	0
e1fbed11d33fbb43cb708cd2888d855b	0	1353	0	0	0	0	0	0	0	47	0	0	0	0	0	0	0	0	0	0	0	0	0	0	0	0	0	0	0	0
2dbe0b318c555951eab1fd0ff33855c5	0	0	0	0	0	260	0	98	676	0	0	0	0	0	0	0	0	202	139	0	0	0	0	0	0	0	0	0	0	0
76b41149ba77ea5b3169599001f82150	0	0	0	0	340	0	0	0	1000	0	0	0	0	0	0	0	0	0	0	0	0	0	0	0	0	29	0	0	0	0
7c5587f1e90227b51e79bdc97d3ce763	0	0	0	0	0	24	0	0	0	12	0	0	0	0	0	0	0	0	28	0	0	0	0	0	0	12	0	0	100	0
67bb3bbb1c021effd02cebaae1a1834b	0	0	0	0	0	0	833	0	504	0	0	0	0	0	0	0	0	0	0	0	0	0	0	0	0	0	0	0	0	0
04b778a3176875280db04ceb8657c1f3	0	0	0	0	0	0	0	0	18	34	270	491	0	0	0	0	0	0	0	0	508	0	0	0	0	0	0	0	0	0
31c0d3929492350de7528e927b6dfa42	0	1316	0	0	0	0	0	0	0	0	0	0	0	0	0	0	0	0	0	0	0	0	0	0	0	0	0	0	0	0
7f78438d0d4fceef4d72f3969cf8c912	0	0	0	0	0	0	0	0	0	0	0	0	0	0	0	2	0	0	0	0	0	0	0	0	0	0	0	0	0	0
f79b93ce2d84d4b9ab2e92f3bf1ad04b	0	0	0	0	0	0	0	0	0	0	0	0	0	0	0	1116	0	0	0	0	0	0	0	0	0	0	0	0	174	0
149dd608651ebdba738f058aab03e1f7	0	0	0	0	0	0	0	0	1282	0	0	0	0	0	0	0	0	0	0	0	0	0	0	0	0	0	0	0	0	0
904098f68f603718621bf1f7b389bed1	0	0	0	0	0	0	0	0	0	0	0	0	0	0	0	0	0	0	0	0	0	0	0	0	0	0	0	0	1198	0
690ad08594230489fe3e777d7204105c	0	0	0	0	0	0	0	0	0	0	0	0	0	0	0	0	0	0	0	0	8	17	0	0	0	6	0	9	0	0
a41f71147af0e26f0ed202d0b68b6b44	0	0	0	0	0	5	0	494	9	0	0	0	8	0	0	0	0	11	0	0	0	0	0	0	0	14	573	0	0	3
21d2c3a2cb8e48702aa320e33a3bc701	0	0	0	0	0	0	0	0	1112	0	0	0	0	0	0	0	0	0	0	0	0	0	0	0	0	0	0	0	0	0
f2915cb9b3ccffa65d8b73013c4fcb13	0	0	0	0	0	0	0	371	700	0	0	0	0	0	0	0	0	0	0	0	0	0	0	0	0	0	0	0	0	0
6e2734d08b3656873c7aa8d36492895b	0	0	0	0	0	0	0	0	0	0	0	0	0	0	0	0	0	0	0	0	0	0	0	0	1082	0	0	0	0	0
be3c1bccb80717f9fbb7af4c19150b28	0	0	0	0	0	0	0	0	0	0	0	0	0	0	0	0	0	0	0	0	0	986	0	0	0	0	0	0	0	0
bd345579958cd108d831109a3c4de1b4	0	0	0	0	0	906	0	0	0	0	0	0	0	0	0	0	0	0	0	0	0	0	0	0	0	0	0	0	0	0
f8ee37168a576f72763e41e94cbc0d90	0	0	0	0	0	0	0	0	0	0	0	0	0	75	0	0	0	0	0	0	0	0	0	0	0	0	0	0	0	0
14c39419823c2afa1d00955d6fce70b6	0	0	0	0	0	0	0	0	0	0	0	0	0	0	0	0	0	0	0	0	0	0	0	0	0	0	894	0	0	0
745e730a2bbfddc16a8eb79108bb07d7	0	0	0	0	0	0	2	0	0	0	0	0	0	0	0	0	0	0	0	0	0	0	0	0	0	0	0	0	0	0
a4d38ea377d70516900e8d345665a8a0	0	0	0	0	0	0	0	0	0	0	0	0	0	0	0	0	0	0	0	0	0	0	0	0	0	0	117	59	13	14
b3c9f8d46aeec7cb1103bc49d3e66dd2	0	0	0	0	0	0	0	0	0	821	0	0	0	0	0	0	0	0	0	0	0	0	0	0	0	0	0	0	0	0
d49f75052cd40f056eee4ed847e59bf1	0	0	0	0	0	0	0	0	0	0	0	0	0	157	0	0	0	0	0	0	0	0	0	0	0	0	0	0	0	0
6c80cf62e4a7822b4e835f7a5c991486	0	0	0	0	0	0	0	0	817	0	0	0	0	0	0	0	0	0	0	0	0	0	0	0	0	0	0	0	0	0
4a37bca89ebc4911743728a1cb866017	0	44	0	0	0	0	0	3	642	0	0	0	0	0	117	0	0	0	0	0	0	0	0	0	0	0	0	0	0	0
8d8fa037bf8ba1fc828ce5e78e020e23	0	16	0	0	0	18	0	206	121	0	27	0	7	0	12	0	0	11	0	0	0	0	0	35	0	0	0	7	0	0
f30002566c3d593e602afd38ffc0e3be	0	0	0	0	0	783	0	0	0	0	0	0	0	0	0	0	0	0	0	0	0	0	0	0	0	0	0	0	0	0
863c3250824ebf54cde7a07bccc79b0a	0	0	0	0	0	0	0	0	0	0	0	0	0	0	0	0	0	4	0	0	0	0	0	0	0	0	0	0	0	0
8b3c447f47abc98fe232ee1da595fa72	0	0	0	0	0	301	0	0	0	0	0	0	0	0	0	0	168	0	0	0	0	0	0	0	0	0	286	0	0	0
d4381ab5be0f7898759e92dc459c119b	0	744	0	0	0	0	0	0	0	0	0	0	0	0	0	0	0	0	0	0	0	0	0	0	0	0	0	0	0	0
4595774b2768366fb8fc3f7fb1cdef73	0	128	0	0	0	0	0	0	0	0	593	0	0	0	0	0	0	0	0	0	0	0	0	0	0	0	0	0	0	0
ef9e3881fef1467c4bcf9fc03942e49b	0	0	0	0	0	0	0	0	0	635	0	0	0	0	0	0	0	0	0	0	0	0	0	0	0	0	0	0	0	0
f8989666085e5c636f1a6593ebd60b30	0	0	0	0	0	0	694	0	0	0	0	0	0	0	0	0	0	0	0	0	0	0	0	0	0	0	0	0	0	0
c39a878f8df222ef8cfdf4932d9d2ad2	0	0	0	0	0	0	0	0	0	0	0	0	0	0	0	0	0	0	0	0	0	0	0	0	0	0	0	0	29	0
d39b24888ebbe13586879f543c2af347	0	0	0	0	0	0	0	0	0	0	0	0	0	0	0	0	0	36	0	0	0	0	0	0	0	0	0	0	0	0
bbc423f1448af7681ae7a63c7a8dbcfa	0	7	0	0	0	41	50	65	78	0	0	96	0	0	94	87	103	0	0	0	0	0	0	0	0	0	0	45	0	0
871afc9b3e139cb8d9ee92d058fd6864	0	0	662	0	0	0	0	0	0	0	0	0	0	0	0	0	0	0	0	0	0	0	0	0	0	0	0	0	0	0
3b4b4cd4d917151f69c5fc377f24ba03	0	0	0	0	0	0	0	0	0	653	0	0	0	0	0	0	0	0	0	0	0	0	0	0	0	0	0	0	0	0
ace3319291650e365e9e8aaf5d542032	0	0	0	0	0	0	0	0	0	0	44	43	537	0	0	0	0	0	0	0	0	0	0	0	0	0	0	0	0	0
be4c95f1dd0c82d8e9dc49882be32db7	0	0	0	0	0	0	0	0	0	0	0	0	589	0	0	0	0	0	0	0	0	0	0	0	0	0	0	0	0	0
80f0c192727cb4024ba5b3e119ab9c34	355	0	0	0	0	0	0	0	0	0	160	0	0	0	0	0	0	0	0	0	40	0	0	0	0	0	0	0	0	0
b9b676601d01a79dc630661e427528ca	0	0	0	0	0	32	552	0	0	0	0	0	0	0	0	0	0	0	0	0	0	0	0	0	0	0	0	0	0	0
0323ffcc2163720db7b38099ae71dd97	0	0	0	0	0	0	0	0	0	0	376	0	0	0	16	0	0	0	0	0	0	0	0	0	0	0	0	0	0	0
74f86c8d437efb38a3bf15d6bc4fcb78	0	0	0	0	0	0	0	10	0	0	0	0	0	0	5	0	0	44	0	11	25	0	0	0	0	0	0	0	0	0
fac22cc2535cf74b5a467e7d5f2c8373	0	0	0	0	0	75	8	0	261	85	0	0	0	0	0	0	0	0	0	0	0	0	0	0	0	0	0	0	0	0
e6d7602f793a688d575345cb5891880d	0	0	0	0	0	0	0	0	498	0	0	0	0	0	0	0	0	0	0	0	0	0	0	0	0	0	0	0	0	0
f3a31b3a5f3bc2582ac6cb4cbee80fb4	0	0	0	0	0	0	0	0	0	0	0	0	0	0	0	494	0	0	0	0	0	0	0	0	0	0	0	0	0	0
456ff262c33428871028f77acb656d33	0	0	0	0	0	0	0	0	0	0	18	0	4	0	6	0	0	0	0	0	6	28	0	0	0	0	0	0	0	0
f31fe1bc93ead448b3df1b9b8510f8f6	0	0	0	0	0	0	0	0	0	0	0	0	0	0	0	0	0	0	0	0	0	42	0	126	118	0	0	0	0	0
466dc26aa0ad3d43b785fcf4fdf3a359	0	0	0	0	0	18	16	267	0	0	0	0	0	0	0	0	0	0	0	0	0	0	0	0	0	0	0	0	0	0
bc9c01eecc810bf45e6c7f5638b66c56	0	455	0	0	0	0	0	0	0	0	0	0	0	0	0	0	0	0	0	0	0	0	0	0	0	0	0	0	0	0
75993588a053adc6b7a8204567d2d0c5	0	0	0	0	355	0	0	0	0	0	0	0	0	0	0	0	0	0	0	0	0	0	0	0	0	0	0	0	0	0
5cead2406a10ec4db9461469b1b876f3	0	0	0	0	0	0	0	0	0	0	0	0	0	25	45	0	18	0	86	0	0	0	0	5	17	49	29	24	25	93
f56325b0a9f09749ad1507d443bc5e14	0	0	0	0	0	0	0	0	0	414	0	0	0	0	0	0	0	0	0	0	0	0	0	0	0	0	0	0	0	0
7fdf9f0dab4c222e150ca254a682aed5	0	0	0	0	0	0	0	0	0	0	0	0	0	0	0	367	0	0	0	0	0	0	0	0	0	0	0	46	0	0
cce96bb757aa3f8869d0b9102a5fb5ad	0	0	0	0	0	0	0	0	0	410	0	0	0	0	0	0	0	0	0	0	0	0	0	0	0	0	0	0	0	0
bc8dee2f61b614329e2978f4b1fd65a5	0	0	0	0	0	0	0	0	0	0	0	0	0	0	0	0	0	0	0	0	0	0	0	0	0	59	0	0	0	0
b43493f3666249fe740af1b794398f00	0	0	121	239	0	0	0	0	0	0	0	0	0	0	38	0	0	0	0	0	0	0	0	0	0	0	0	0	0	0
6f06023bde384483353a83e28c891f38	0	0	0	0	0	0	0	0	0	0	7	0	0	0	0	0	0	0	0	0	0	0	0	0	0	0	0	0	0	0
26e6a57d51d04e249c4e939ee904abfe	0	0	0	0	0	0	150	243	0	0	0	0	0	0	0	0	0	0	0	0	0	0	0	0	0	0	0	0	0	0
e01731f0a856bbd8a067b4dde0b1c436	0	0	391	0	0	0	0	0	0	0	0	0	0	0	0	0	0	0	0	0	0	0	0	0	0	0	0	0	0	0
6718a6d1e1b3cabebf08d3722cc76aa6	0	0	0	0	0	0	0	0	0	0	0	0	0	0	0	0	0	0	0	0	0	0	389	0	0	0	0	0	0	0
ae3123a59d413a50ba4ef2eb88d8298d	0	0	0	0	0	0	0	0	0	241	0	0	0	0	0	49	0	0	0	98	0	0	0	0	0	0	0	0	0	0
d3503f58427ac271e84dd6e59c121ee3	0	0	0	0	0	0	0	0	0	0	0	0	0	0	0	63	72	93	0	61	0	0	0	0	0	21	66	0	0	0
12a59c0928ab094d5f0447be1d4c6fce	0	0	0	0	0	0	0	0	0	131	0	0	0	0	0	199	0	0	0	0	0	0	0	0	0	0	0	44	0	0
773b3ed60c7b61c44b144d11a91b9535	0	61	0	0	0	0	0	0	0	0	169	0	0	136	0	0	0	0	0	0	0	0	0	0	0	0	0	0	0	0
c124add12128200b93acbd12212be080	0	0	0	0	0	0	0	0	0	0	0	0	0	0	0	0	0	0	0	0	0	0	0	0	0	0	0	323	29	0
5aef37f1093c060d9b0dc804e9b41427	0	0	0	0	0	0	0	0	0	0	0	0	0	0	0	0	0	0	0	0	0	340	0	0	0	0	0	0	0	0
2e654535badb4b34efa665c1359bca8d	0	0	0	0	0	0	0	338	0	0	0	0	0	0	0	0	0	0	0	0	0	0	0	0	0	0	0	0	0	0
dbf99c0fc82a44c954b3c9e2a08c524c	0	0	0	0	0	0	0	0	0	337	0	0	0	0	0	0	0	0	0	0	0	0	0	0	0	0	0	0	0	0
249fe044958a4251c5225b4b59ee5d99	0	114	0	0	166	0	24	30	0	0	0	0	0	0	0	0	0	0	0	0	0	0	0	0	0	0	0	0	0	0
631e2476d730396314aeff0c465c410e	0	0	124	0	0	0	0	0	0	197	0	0	0	0	0	0	0	0	0	0	0	0	0	0	0	0	0	0	0	0
6f7e5159c09ef176c9abe72199df572e	0	0	0	0	0	0	0	0	0	0	0	0	0	0	0	0	0	0	32	0	0	0	0	0	0	274	0	0	0	0
c14edc2af603b5b2d2175b7049bdfd35	0	303	0	0	0	0	0	0	0	0	0	0	0	0	0	0	0	0	0	0	0	0	0	0	0	0	0	0	0	0
7914dbd5f4d9de7c1e727a7831f73264	0	0	0	0	0	0	0	0	0	0	0	0	0	0	0	301	0	0	0	0	0	0	0	0	0	0	0	0	0	0
99abdb4cb50d223eb01c732283ff9c3f	0	0	0	0	0	0	298	0	0	0	0	0	0	0	0	0	0	0	0	0	0	0	0	0	0	0	0	0	0	0
bb0480f8fb9c4291f2f1f107c56ec8c2	0	0	0	0	0	0	0	55	0	0	0	0	0	0	0	0	0	21	0	0	0	0	0	0	0	0	0	0	192	0
f5f5e4e00d8860cfd8e90c89b384f4ec	0	0	0	0	0	0	0	0	0	0	0	0	0	38	251	0	0	0	0	0	0	0	0	0	0	0	0	0	0	0
0f3e4f68254bb138ebbcf0bfc7a4fa0a	0	0	0	0	0	288	0	0	0	0	0	0	0	0	0	0	0	0	0	0	0	0	0	0	0	0	0	0	0	0
07ebadc0a489376e366caf98bb146372	0	287	0	0	0	0	0	0	0	0	0	0	0	0	0	0	0	0	0	0	0	0	0	0	0	0	0	0	0	0
25870971cd08416b13d2439971cd8354	0	0	0	0	0	0	0	0	40	0	0	245	0	0	0	0	0	0	0	0	0	0	0	0	0	0	0	0	0	0
356af56bb868c6d6fc3efba56410f084	0	280	0	0	0	0	0	0	0	0	0	0	0	0	0	0	0	0	0	0	0	0	0	0	0	0	0	0	0	0
e1e5ece8c06e35b8ec25f27f63ff4587	0	164	0	0	0	0	0	0	0	0	53	0	13	42	0	0	0	0	0	0	0	0	0	0	8	0	0	0	0	0
649cfa61afc405bb8d73e007540edee8	0	0	0	0	0	279	0	0	0	0	0	0	0	0	0	0	0	0	0	0	0	0	0	0	0	0	0	0	0	0
f0125651822c84af32e1f4f365e5929b	0	267	0	0	0	0	0	0	0	0	0	0	0	0	0	0	0	0	0	0	0	0	0	0	0	0	0	0	0	0
4046aacbad181f3567dd54739c1d9c75	120	0	0	0	0	0	0	0	0	0	0	0	0	0	138	0	0	0	0	0	0	0	0	0	0	0	0	0	0	0
e19ca4300e73fa6e6a3afd84ba27248d	0	0	0	0	0	0	0	0	0	0	0	0	0	0	0	0	0	0	0	0	0	0	257	0	0	0	0	0	0	0
313f71a91fee446990915c380a3f0a8d	0	0	0	0	0	0	0	0	0	0	0	0	0	0	0	0	0	0	0	0	0	0	0	0	0	254	0	0	0	0
6ad53139af8ec1f631d39e4552e3f4d6	0	0	0	0	0	0	0	0	0	0	0	0	0	0	0	0	0	0	0	0	0	0	0	0	0	0	253	0	0	0
87ca9ab6f98d81c56424cbd04184538e	0	0	0	0	0	0	0	0	0	0	0	0	0	0	0	0	0	0	0	0	0	0	0	0	0	0	245	0	0	0
f74b412cddbdd8880113bdcf934464f2	0	0	0	0	0	0	0	0	0	0	0	0	0	0	0	0	0	0	0	0	223	0	0	0	0	0	0	0	0	0
20c13c18adcf4e9a8d2425c7817cda1b	0	0	0	0	0	0	46	0	0	0	0	0	0	0	0	0	0	0	0	0	0	0	0	0	0	0	0	0	0	0
4a62b960757bf595b4a3eb34d7e95402	0	0	0	0	0	0	0	0	0	0	0	0	0	0	0	0	0	0	0	0	0	0	3	0	0	0	0	0	0	0
9932b6e0165b2287f026fb5e6050c41f	0	0	0	0	0	0	0	0	0	0	0	0	0	0	0	0	0	0	0	0	0	0	233	0	0	0	0	0	0	0
23a534d351f0673fd88ac5afc204c474	0	0	0	0	0	0	0	0	232	0	0	0	0	0	0	0	0	0	0	0	0	0	0	0	0	0	0	0	0	0
6f2df6a29736e949203b0135c1a8bec7	0	155	0	0	0	21	0	0	45	0	0	0	0	0	0	0	0	9	0	0	0	0	0	0	0	0	0	0	0	0
d1c40ee977f89d2dd9d1b2a1f347ff00	0	0	0	0	228	0	0	0	0	0	0	0	0	0	0	0	0	0	0	0	0	0	0	0	0	0	0	0	0	0
f03cf406668e286b1f52b98447585154	0	0	0	0	0	0	0	0	0	0	0	0	0	0	0	0	0	0	0	0	0	0	221	0	0	0	0	0	0	0
c9d5ed5c1b653560e27d6d6c853d3807	0	0	0	0	0	0	0	15	0	0	0	0	0	0	0	0	0	0	0	0	0	0	0	0	0	0	0	0	0	0
8adcc98f8fee5ce98760f823273d6c30	0	0	0	0	0	0	0	0	0	0	0	0	0	0	0	0	0	0	0	0	0	0	0	0	0	218	0	0	0	0
383362fc0d6fd264a009bd3852710fcb	0	0	0	0	0	0	0	0	0	0	0	0	0	0	0	0	0	0	0	0	0	0	0	0	2	0	0	0	0	0
f665bf551c7b4d662e75ecd0da77cd08	0	0	0	0	0	135	77	0	0	0	0	0	0	0	0	0	0	0	0	0	0	0	0	0	0	0	0	0	0	0
685cce238346e8a9deedd3eabfff7be0	0	0	0	0	0	0	0	0	0	0	0	0	0	0	0	0	0	0	0	207	0	0	0	0	0	0	0	0	0	0
2cf1657616e17b1cd33ccb18ed13379b	0	0	0	0	0	0	0	0	204	0	0	0	0	0	0	0	0	0	0	0	0	0	0	0	0	0	0	0	0	0
d32b20967c8d70cf6728f4bbbcbf895e	0	0	0	0	0	0	0	0	0	0	0	0	0	0	0	0	0	0	0	39	0	0	0	0	0	0	0	0	0	0
db9296656b6c237512b0d98ed949d1c1	0	0	0	0	0	0	0	0	0	0	0	0	0	0	0	0	199	0	0	0	0	0	0	0	0	0	0	0	0	0
7651a228254d736dc78fd1c2d9d83c4b	0	0	0	0	0	0	0	0	0	196	0	0	0	0	0	0	0	0	0	0	0	0	0	0	0	0	0	0	0	0
4d284359c2cba0204741c7e19780d05e	0	24	10	0	159	0	0	0	0	0	0	0	0	0	0	0	0	0	0	0	0	0	0	0	0	0	0	0	0	0
e3b1e7404674d245780d39bc9307009e	0	0	0	0	0	0	0	193	0	0	0	0	0	0	0	0	0	0	0	0	0	0	0	0	0	0	0	0	0	0
60d272a42b2a055afdf88477dc154f76	0	0	0	0	0	0	0	0	0	0	0	0	0	0	192	0	0	0	0	0	0	0	0	0	0	0	0	0	0	0
35b62d27abc52f78261b0d3aa0576514	0	0	0	0	0	0	0	0	0	0	0	0	0	0	0	0	186	0	0	0	0	0	0	0	0	0	0	0	0	0
6016b7332eef60864d83fa5d854109ad	0	0	0	0	0	0	0	0	0	0	0	0	0	0	0	0	0	0	0	0	0	182	0	0	0	0	0	0	0	0
9eea71523b11aaf23f39959447f72312	62	0	0	0	0	0	0	0	0	0	0	0	0	0	0	0	0	0	0	0	0	0	0	0	0	0	0	0	0	0
71d8b200e8014c027f9368a75ec0a78f	0	0	0	0	0	0	0	0	0	0	0	0	0	0	0	0	0	0	18	0	0	0	0	0	0	161	0	0	0	0
51ca09f6d4b9e2b96d97e01582b032ed	0	0	0	0	0	0	0	0	0	0	0	0	0	0	0	0	0	0	0	0	0	0	0	0	0	0	0	0	79	76
d39a10781b0fd8f4d6aada50503b3942	0	0	0	0	0	0	0	0	167	0	0	0	0	0	0	0	0	0	0	0	0	0	0	0	0	0	0	0	0	0
34ed484a3df57f816b2d30abb0fc37f0	0	0	0	0	0	0	0	0	0	0	0	0	0	0	0	0	0	86	0	79	0	0	0	0	0	0	0	0	0	0
9302507eba3fb6c9ea3f4198952bfa5e	0	0	0	0	0	0	0	0	0	0	0	0	0	0	0	0	0	0	0	0	0	164	0	0	0	0	0	0	0	0
d03da50b40b4e363fff5752cf72d055d	163	0	0	0	0	0	0	0	0	0	0	0	0	0	0	0	0	0	0	0	0	0	0	0	0	0	0	0	0	0
a8225dda6838736917fd6cfedfb0e323	0	0	0	0	0	0	0	0	0	0	0	0	0	0	0	0	162	0	0	0	0	0	0	0	0	0	0	0	0	0
2ad5dc76540a07ff80ca0040b751c16d	0	0	0	0	0	0	0	0	0	0	0	0	0	0	0	0	0	0	0	0	157	0	0	0	0	0	0	0	0	0
ed876c0cf253450a3d9a74e10546673a	0	0	0	0	0	0	0	0	0	0	0	0	0	0	0	0	0	0	0	0	0	0	0	157	0	0	0	0	0	0
ed470553f7c87fde17460d631ad248d7	0	0	0	0	0	0	0	0	0	0	0	0	0	0	0	0	0	0	0	0	0	0	0	0	0	0	150	0	0	0
b6b301a4cb1d942fd0a529e07f8ffd66	149	0	0	0	0	0	0	0	0	0	0	0	0	0	0	0	0	0	0	0	0	0	0	0	0	0	0	0	0	0
a60cc297125ff210663d4c1069759b94	0	0	0	0	0	0	0	0	0	0	0	0	0	0	0	0	0	0	0	0	0	0	0	0	0	0	147	0	0	0
eba1c066adbe953220959377fe22d45f	0	0	0	0	0	120	0	0	0	0	0	0	0	0	0	0	0	0	0	0	0	0	0	0	0	0	0	0	0	0
51788863b539f1f884da2285ebe13dd3	0	0	0	0	0	0	0	0	0	0	0	0	0	0	0	0	0	0	0	0	0	0	0	0	0	0	0	143	0	0
191a46e916d7b47a2ad8becbf6d3febb	0	0	0	0	0	0	0	0	33	0	0	0	0	0	0	0	0	0	0	0	0	0	0	0	0	0	0	0	0	0
67424bc2e4860a526ddd24e621d32b0f	0	0	0	0	0	0	0	0	0	0	0	53	0	0	0	0	0	0	0	0	0	0	0	0	0	0	0	89	0	0
836c812e7fa0e52f315e2370eb851c7a	0	0	0	0	0	139	0	0	0	0	0	0	0	0	0	0	0	0	0	0	0	0	0	0	0	0	0	0	0	0
eba51e35f4045ac4f4ee44a6f5c1738a	0	0	0	0	0	0	0	15	0	0	0	0	0	0	0	25	7	0	0	19	0	0	0	0	0	0	0	32	40	0
27e93c1381de61bfb6fe56d12812f219	0	0	0	0	0	0	0	0	0	0	0	0	0	0	0	0	0	0	14	0	0	0	0	0	0	0	0	0	119	0
d0337f2a44da16ae425a92a30350f4d2	0	0	0	0	0	0	0	0	0	0	0	0	0	0	0	0	0	0	0	3	0	0	0	0	0	0	0	0	0	0
bb6db879c88eee390f3dda547e1e6d3e	0	0	0	0	0	0	0	25	0	0	38	0	0	0	14	10	0	0	0	0	10	5	0	0	0	0	0	0	18	0
6e18acc0ce309d92cb1e8eaa36ad5fa3	0	0	0	0	0	5	0	0	0	0	0	0	0	0	0	0	0	0	0	0	0	0	120	0	0	0	0	0	0	0
45fab229b18fcb37b20836fb012481d0	0	0	0	0	0	0	66	0	0	0	0	0	0	0	0	0	0	0	0	0	0	0	0	0	0	0	0	0	0	0
ecfd00d745f406dae010cf0bb6905bcf	0	0	0	0	0	0	0	0	0	0	0	115	0	0	0	0	0	0	0	0	10	0	0	0	0	0	0	0	0	0
a78274496282f6a8ea8cb00729d526ea	0	0	0	0	0	0	0	0	0	0	0	3	0	0	0	0	0	0	0	0	0	0	0	0	0	0	0	0	0	0
0c8e93e2ea16a46e93c8aed59c7e5385	0	0	0	0	0	0	0	0	0	0	0	0	0	0	0	0	0	0	0	0	24	0	8	54	34	0	0	0	0	0
132ce505ecfa63f725516ed1bfb68074	0	0	0	0	0	0	0	0	0	0	0	0	0	0	0	97	8	0	0	0	0	0	0	0	0	0	0	0	0	0
b55dbdd2d44e52cf9e173c5dc821323a	0	37	0	0	0	0	0	0	0	0	0	0	0	0	0	0	0	0	0	0	0	0	0	0	0	0	0	0	0	0
c01cfa6580620ba6cadd846bfaec0be0	0	0	0	0	0	0	0	0	0	0	0	0	0	0	0	0	0	0	0	0	0	0	0	0	0	31	14	0	0	0
a595cd2f9d63992466938b505dc0e003	0	0	0	0	0	0	0	0	115	0	0	0	0	0	0	0	0	0	0	0	0	0	0	0	0	0	0	0	0	0
6d5847b13224395025b5b78b62b25b7b	0	0	0	0	0	0	0	0	114	0	0	0	0	0	0	0	0	0	0	0	0	0	0	0	0	0	0	0	0	0
15602fda21b14a3211d26f50979e5461	0	0	0	0	0	0	0	0	0	0	0	0	0	0	0	0	0	0	0	0	0	0	10	0	0	0	0	0	0	23
2ae28d01fce8856775761532e3ee3529	0	52	0	0	61	0	0	0	0	0	0	0	0	0	0	0	0	0	0	0	0	0	0	0	0	0	0	0	0	0
c2b9890e6bf51560fda4aecd2ead702a	0	0	0	0	112	0	0	0	0	0	0	0	0	0	0	0	0	0	0	0	0	0	0	0	0	0	0	0	0	0
b7f8464fc146367f4c9c3b195b3ac5c2	0	0	0	0	0	0	0	0	0	0	0	10	0	0	0	0	0	0	0	0	0	0	0	0	0	0	0	0	0	0
e3e67c31bb2b05affb76bf66bb062903	0	0	0	0	0	0	0	0	109	0	0	0	0	0	0	0	0	0	0	0	0	0	0	0	0	0	0	0	0	0
2cfaaa1e772e5a0cb0922408dc8f08a7	0	0	0	0	0	0	0	0	0	0	0	0	0	0	109	0	0	0	0	0	0	0	0	0	0	0	0	0	0	0
1e38e5cfc1ee2a42a35bf68c93014dc9	0	0	0	0	0	0	0	0	0	0	0	0	0	0	0	0	0	0	0	0	0	0	0	107	0	0	0	0	0	0
09acac61ec02b96960a1200d165a7293	0	0	0	0	0	0	0	0	0	0	0	106	0	0	0	0	0	0	0	0	0	0	0	0	0	0	0	0	0	0
502055214c25bffc128d63f0a4c5829c	0	0	0	0	0	0	0	0	0	0	0	0	0	0	0	0	0	69	0	0	0	0	0	0	0	0	26	0	0	0
ab117c6a98e67bbad1db08925e3843c7	0	0	0	0	0	0	0	0	0	0	0	0	0	0	0	0	105	0	0	0	0	0	0	0	0	0	0	0	0	0
bd82a329754b3d8495527886ff437c3b	0	0	0	0	0	0	0	0	0	0	0	0	0	0	103	0	0	0	0	0	0	0	0	0	0	0	0	0	0	0
ce113879eb3149cefe9606db305494e7	0	0	0	0	0	36	0	0	0	65	0	0	0	0	0	0	0	0	0	0	0	0	0	0	0	0	0	0	0	0
6e8ba39855a71e08e8f32506123d054e	0	0	0	0	0	0	0	0	0	101	0	0	0	0	0	0	0	0	0	0	0	0	0	0	0	0	0	0	0	0
8e61274f056bece31b8c1aa66bec18f5	0	0	0	0	0	0	0	0	0	0	0	0	0	0	0	0	0	0	0	16	0	0	0	0	0	0	85	0	0	0
2d06e9bd701bd15e905be484befc7d74	0	0	0	0	0	0	0	0	0	0	0	0	0	0	0	0	0	0	0	0	0	0	0	0	0	0	101	0	0	0
fdc25ff906979c8e4c3aa7bb8905c418	0	0	0	0	0	0	0	0	0	54	0	0	0	0	0	0	0	0	0	0	0	0	0	0	0	0	0	0	0	0
715f540d7865ec04ce5293969a06c0b8	0	0	0	0	0	0	0	0	0	0	0	0	0	0	0	0	0	0	0	0	0	0	0	99	0	0	0	0	0	0
2d3b5ab5ed6032d46a24909bcaa02873	0	0	0	0	0	0	0	98	0	0	0	0	0	0	0	0	0	0	0	0	0	0	0	0	0	0	0	0	0	0
763f7d4bfa25c61186131eb31e7eb31c	0	0	0	0	0	0	0	0	0	0	0	0	0	0	0	98	0	0	0	0	0	0	0	0	0	0	0	0	0	0
20ecb3f01b90abd0c094fc6f93fda534	0	0	0	0	0	0	0	0	0	0	0	0	0	0	0	0	0	0	0	0	0	97	0	0	0	0	0	0	0	0
2da7dad78d3e447a594775903778254b	0	0	0	0	0	0	0	0	0	84	0	0	0	0	0	0	0	0	0	0	0	0	0	0	0	0	0	0	12	0
daf300013e0aa623612a6d07f7fc4b9a	0	0	0	0	0	0	0	0	0	0	0	17	0	0	0	0	0	0	0	0	0	0	79	0	0	0	0	0	0	0
bebd05fa5f0c0b54dea42df318b83e16	0	0	0	0	0	0	0	93	0	0	0	0	0	0	0	0	0	0	0	0	0	0	0	0	0	0	0	0	0	0
e3dc780f161f7b3e9edc6af79d5e3726	0	0	0	0	0	0	0	0	0	0	0	0	0	0	0	0	0	0	0	0	0	0	0	0	0	0	0	69	0	0
b2c450c2c2f377a1a3eda831a6d80b58	0	0	0	0	0	0	0	0	0	0	0	0	0	0	0	0	0	0	0	10	0	0	0	0	0	0	0	0	0	0
73af6b07e136de1779f8d923c8c2f12e	0	0	0	0	0	0	0	0	0	0	0	0	0	0	0	0	0	0	0	0	0	0	0	0	85	0	0	0	0	0
7856697d3207f58a39d59a2a2de0e89b	0	0	0	0	0	0	0	0	0	0	0	0	0	0	0	0	0	0	0	0	0	0	0	0	0	0	0	0	85	0
d7b91bd4781ef2870e2696677225910f	0	0	0	0	0	0	0	0	0	0	0	0	0	0	0	0	53	0	0	5	0	0	0	0	0	0	0	0	0	0
879a0f536d102ac6b8e241fe69374604	0	0	0	0	0	0	0	0	0	0	0	0	0	0	0	82	0	0	0	0	0	0	0	0	0	0	0	0	0	0
5e953616d6283415618268a789726e3b	0	0	0	0	0	0	0	0	0	0	0	0	0	0	0	0	0	0	0	0	0	0	0	0	0	7	0	0	0	2
188f69ab2cbdef5b275615e4331582ad	0	0	0	0	0	0	0	0	0	0	0	0	0	80	0	0	0	0	0	0	0	0	0	0	0	0	0	0	0	0
7c89751ed7eec19d163aadf02f56e31b	0	0	0	0	0	0	0	0	0	0	0	0	0	0	0	0	0	0	0	0	0	0	0	78	0	0	0	0	0	0
90e279ac8f0a080d89c160d1fef155cc	0	75	0	0	0	0	0	0	0	0	0	0	0	0	0	0	0	0	0	0	0	0	0	0	0	0	0	0	0	0
f0f0fa15f68c37f56e7944b1b3936213	0	0	0	0	0	75	0	0	0	0	0	0	0	0	0	0	0	0	0	0	0	0	0	0	0	0	0	0	0	0
0a2b4e938e1eca64099c4457c5f5542c	0	0	0	0	0	0	0	0	0	0	0	0	0	0	0	0	0	0	0	0	49	0	0	0	0	0	0	0	0	19
8acb8fc27fbfaa48fd3bfa1fd7ef12b6	0	0	0	0	0	0	0	0	0	0	0	0	0	0	0	0	0	0	0	0	38	36	0	0	0	0	0	0	0	0
a99a26d662619e8cbfe1385f00a46870	0	0	0	0	0	0	0	0	0	0	0	0	0	0	61	0	0	0	0	0	0	0	0	0	0	0	0	0	0	0
864ef5c41b2a9a6e656029a1f0bb964c	0	66	0	0	0	0	0	0	0	0	0	0	0	0	0	0	0	0	0	0	0	0	0	0	0	0	0	0	0	0
93d920542f6e35f29bb52c432e73117f	64	0	0	0	0	0	0	0	0	0	0	0	0	0	0	0	0	0	0	0	0	0	0	0	0	0	0	0	0	0
96e19583856f6774971578f11e434f4b	0	0	22	0	0	0	0	0	0	0	0	0	0	0	0	0	0	0	0	0	0	0	0	0	0	0	0	0	0	0
2b90aea9c16b55a8490267a2552b410f	0	0	0	0	0	0	0	0	0	0	0	0	0	0	0	0	0	0	0	0	0	0	0	63	0	0	0	0	0	0
275b1463ebd1d0ec7eb044a5e7d69df8	0	0	0	0	0	0	0	0	0	0	0	0	0	0	0	0	0	0	0	0	0	0	0	0	0	63	0	0	0	0
192a84d410d13491358cb51464cca09f	0	0	0	0	0	62	0	0	0	0	0	0	0	0	0	0	0	0	0	0	0	0	0	0	0	0	0	0	0	0
dda7dd9d552399fdde8a02724f75ae4a	0	0	0	0	0	0	62	0	0	0	0	0	0	0	0	0	0	0	0	0	0	0	0	0	0	0	0	0	0	0
a50ee03bb21282aae1111b94a7586036	0	0	0	0	0	0	0	0	0	0	0	0	0	0	0	0	0	0	0	0	0	0	62	0	0	0	0	0	0	0
28891266617945d0b80fcb7d1f05e236	0	0	0	0	0	0	0	0	0	0	61	0	0	0	0	0	0	0	0	0	0	0	0	0	0	0	0	0	0	0
0e8a6f52d8cf9a0fbdadddc92ff50897	0	0	0	0	0	0	0	0	0	0	0	0	0	0	0	0	0	0	0	61	0	0	0	0	0	0	0	0	0	0
87a933f69032a43eeee5d6762447ffb6	43	0	0	0	0	0	0	0	0	0	0	0	0	0	0	0	0	0	0	0	0	0	0	0	0	0	0	0	0	0
4bdd95d70db3e336a55454fdf6c1e5d9	0	0	0	0	0	0	0	0	0	0	0	0	0	0	0	0	0	0	0	0	0	0	0	0	0	0	0	57	0	0
e9ecffc0a1872e1f71cafa7a9f83b73a	0	0	0	0	0	0	0	0	44	0	0	0	0	0	0	0	0	0	0	0	0	0	0	0	0	0	0	0	0	0
39187046a8bc0d5572b89bb4ad545fc4	0	0	0	0	0	0	0	0	0	0	0	0	0	0	0	0	0	0	0	0	0	0	56	0	0	0	0	0	0	0
9a5955ca3f933217a2a0c5d0331c9c2e	0	0	0	0	0	0	0	0	0	19	0	0	0	0	0	0	36	0	0	0	0	0	0	0	0	0	0	0	0	0
d0213a3705f1021e45dde93a76d164d8	0	0	0	0	0	0	0	0	0	0	0	0	0	0	0	0	0	0	0	0	0	0	53	0	0	0	0	0	0	0
4162cc5c2fd1066e287a310e3b3006b4	0	0	0	0	0	52	0	0	0	0	0	0	0	0	0	0	0	0	0	0	0	0	0	0	0	0	0	0	0	0
5ae1200ed206849370630eef3dd4b7c0	0	0	0	0	0	0	0	0	0	0	0	0	0	0	0	0	0	0	0	0	0	0	0	0	0	51	0	0	0	0
33d419ff374a7c468f4e86ccbf94dc8f	0	0	0	0	0	0	0	0	0	0	0	0	0	0	0	4	0	0	0	0	0	0	0	0	0	0	0	0	0	0
faea7d1e4219cd9cc7a223f77b67cb60	0	0	0	0	0	0	0	0	0	0	0	0	0	0	0	0	0	0	0	0	0	0	0	0	0	50	0	0	0	0
ec92f676f684ede12f4c792fc7670da9	0	0	0	0	0	0	0	8	0	0	0	0	0	0	0	0	0	0	0	0	0	0	0	0	0	40	0	0	0	0
07ed148a045f779dc07812cfa239930b	0	0	0	0	0	0	0	0	0	0	0	0	0	0	48	0	0	0	0	0	0	0	0	0	0	0	0	0	0	0
987725d72f05dc376f43ea08cab3dd44	0	0	0	0	0	0	0	0	0	0	0	0	0	0	0	0	0	0	0	0	0	48	0	0	0	0	0	0	0	0
aae238b58b27dee2f28206d06d62c4ea	0	0	0	0	0	0	0	0	0	0	0	0	0	0	0	0	0	0	0	0	0	0	0	0	48	0	0	0	0	0
f1b2b7a0846dfb967ae1aa87e83fcf9e	0	0	0	0	0	0	0	0	47	0	0	0	0	0	0	0	0	0	0	0	0	0	0	0	0	0	0	0	0	0
770ecdb7782807069be01e59ddd751f5	0	0	0	0	0	0	0	0	0	0	0	0	47	0	0	0	0	0	0	0	0	0	0	0	0	0	0	0	0	0
77c3d48986fd76b746b7beb5056dba8d	0	0	0	0	0	0	0	0	0	0	0	0	0	0	0	0	20	27	0	0	0	0	0	0	0	0	0	0	0	0
6b48e2bbe628c996720e142b89d963f4	0	0	0	0	0	0	0	0	0	0	0	0	0	0	0	0	0	47	0	0	0	0	0	0	0	0	0	0	0	0
34ceaaa977a3c573a5154bcad3232001	0	0	0	0	0	0	0	0	0	0	0	0	0	0	0	0	0	0	0	0	0	0	0	0	0	0	0	0	0	2
d36dddc9a06af1c83446870295c5bead	0	0	0	0	0	0	0	0	0	0	0	0	0	0	0	10	0	0	0	0	0	0	0	0	16	0	0	0	18	0
0624e6090fa82f24b71068e487d6aa14	0	0	0	0	0	0	0	0	0	0	0	33	0	0	0	0	0	0	0	0	0	0	0	0	0	0	0	0	0	0
53734507f11db46395cf1918ac68e4b5	0	40	0	0	0	0	0	0	0	0	0	0	0	0	0	0	0	0	0	0	0	0	0	0	0	0	0	0	0	0
300426c5d8d587cc93c3f40d8f96c58e	0	0	0	0	0	0	5	0	18	0	0	0	0	0	0	0	0	0	0	17	0	0	0	0	0	0	0	0	0	0
8abdf7cbdb9694564d99352f6010e3fd	0	0	0	0	0	0	0	0	0	0	0	0	0	40	0	0	0	0	0	0	0	0	0	0	0	0	0	0	0	0
1c8dd6c54a96e3c9051078050fb18e89	0	0	0	0	0	0	0	0	39	0	0	0	0	0	0	0	0	0	0	0	0	0	0	0	0	0	0	0	0	0
66064d099804427cb42abdb69f7c0d3c	0	0	0	0	0	0	0	0	0	0	39	0	0	0	0	0	0	0	0	0	0	0	0	0	0	0	0	0	0	0
b338a656b3f72da5e23f26e4ae9c2b8e	0	0	0	0	0	0	0	0	0	0	0	0	0	0	0	0	0	0	0	26	0	0	0	0	0	11	0	0	0	0
3553c334be2760987c28d1ed8aa11ab5	0	0	0	0	0	0	0	0	0	0	0	0	0	0	0	0	0	0	0	0	0	0	0	0	0	0	0	8	0	0
29b86a60417162a74f32c6c4e7ac6ac1	0	0	0	0	0	0	0	0	0	0	0	0	0	0	0	35	0	0	0	0	0	0	0	0	0	0	0	0	0	0
d5a31bb190602154f62d11eab0089cf0	0	0	0	0	0	0	0	0	0	0	34	0	0	0	0	0	0	0	0	0	0	0	0	0	0	0	0	0	0	0
a53fe49498b440704eb2ce19d8d2b4c9	0	0	0	0	0	0	0	0	0	0	0	0	0	0	0	0	0	0	0	0	0	0	0	0	0	0	0	34	0	0
c17c867808285f1a25f4f50b36738522	0	4	9	0	20	0	0	0	0	0	0	0	0	0	0	0	0	0	0	0	0	0	0	0	0	0	0	0	0	0
264bb0d91cb0431e913732f62a354e1b	0	0	0	0	0	0	0	0	0	0	10	0	0	0	0	0	0	0	0	0	0	0	0	0	0	0	0	0	0	0
779feabf33829c9fc5698e5c580979a5	0	0	0	0	0	0	0	0	0	0	0	0	0	0	0	0	0	0	0	0	0	0	0	33	0	0	0	0	0	0
b3e50819d87ce712dc5c74065745bd05	0	0	0	0	0	32	0	0	0	0	0	0	0	0	0	0	0	0	0	0	0	0	0	0	0	0	0	0	0	0
16bfa79f25a6a69c0d61f271093f5789	0	0	0	31	0	0	0	0	0	0	0	0	0	0	0	0	0	0	0	0	0	0	0	0	0	0	0	0	0	0
a9a2013a7845c268822db31331ecb119	0	0	0	0	0	0	0	4	0	0	0	0	0	0	0	0	0	0	0	0	0	0	0	0	0	0	0	0	0	0
3f1f0deead628b1208816775b39b3c47	0	0	0	0	0	0	30	0	0	0	0	0	0	0	0	0	0	0	0	0	0	0	0	0	0	0	0	0	0	0
f5c760f09aed81b81aadb9a9d9997836	0	0	0	0	0	0	0	0	0	0	0	0	0	0	0	0	0	0	0	0	0	0	30	0	0	0	0	0	0	0
31979e54f5fd15be98248d3c38e41fd1	0	0	0	0	0	0	0	0	0	0	0	0	0	0	0	0	0	0	0	0	0	0	0	0	0	0	0	0	30	0
3b73eaf3b347b4a10abc68654230be18	0	0	0	0	0	0	0	0	0	0	0	0	0	0	0	0	0	0	0	0	0	0	0	0	0	0	0	0	0	29
937d92e36b466c4cf699230a82a2b915	0	0	0	0	0	22	0	0	0	6	0	0	0	0	0	0	0	0	0	0	0	0	0	0	0	0	0	0	0	0
3a6a316f1d87a5f477cb0dc8539cdb01	0	0	0	0	0	0	0	0	0	0	28	0	0	0	0	0	0	0	0	0	0	0	0	0	0	0	0	0	0	0
8efc55d08fd8fee282792b5c2d09dcda	0	0	0	0	0	0	0	0	0	0	0	0	28	0	0	0	0	0	0	0	0	0	0	0	0	0	0	0	0	0
c4c274244a35c7cc700e879342d44985	0	0	0	0	0	0	0	0	0	0	0	0	0	0	0	28	0	0	0	0	0	0	0	0	0	0	0	0	0	0
1fab73dd9f6a0b1b99052f39a7fdc089	0	0	0	0	0	0	0	0	0	0	0	0	0	0	0	0	0	0	0	28	0	0	0	0	0	0	0	0	0	0
aac1f1b9d47e32938621a9654b003002	0	0	0	0	0	0	7	0	0	0	0	0	0	0	0	0	0	0	0	0	0	0	0	0	0	0	0	0	0	0
0b68d7227a55976cd1fc4219a99cb5de	0	0	0	0	0	0	0	0	0	27	0	0	0	0	0	0	0	0	0	0	0	0	0	0	0	0	0	0	0	0
eaf011d1b875ba55c1597e33d2db5e6b	0	0	0	0	0	0	0	0	0	0	0	0	0	0	0	0	0	0	0	0	0	0	0	27	0	0	0	0	0	0
56cfb94d543606340a32c5ffd24d63c4	0	0	0	0	0	0	0	0	0	0	0	0	0	0	0	0	0	0	0	0	0	0	0	27	0	0	0	0	0	0
8be6e1abba4df6fa0143f4572ce45490	0	0	0	0	0	26	0	0	0	0	0	0	0	0	0	0	0	0	0	0	0	0	0	0	0	0	0	0	0	0
4edcd640e37ad5e45b8267f9fc316860	0	0	0	0	0	26	0	0	0	0	0	0	0	0	0	0	0	0	0	0	0	0	0	0	0	0	0	0	0	0
5daf13e8ca1fc1794292493fb0cfe05d	0	0	0	0	0	0	0	0	0	0	0	0	18	0	0	7	0	0	0	0	0	0	0	0	0	0	0	0	0	0
ca7474221dfb685b715b05bd5bc01dbd	0	0	0	0	0	0	0	0	0	0	0	0	0	0	0	0	0	0	0	0	0	25	0	0	0	0	0	0	0	0
ba6d5808556a5628453b8e2ca29d56b9	0	0	0	0	0	0	0	0	0	0	0	0	0	0	24	0	0	0	0	0	0	0	0	0	0	0	0	0	0	0
d35a44c4e97896aac82df75cd82f58d1	0	0	0	0	0	0	0	0	0	0	0	0	0	0	0	0	0	0	0	0	0	0	0	0	0	0	8	0	0	0
bb62796b372e44c46b1498acd38f5de5	12	0	0	0	0	0	0	0	0	0	0	0	0	0	0	0	0	0	0	0	0	0	0	0	0	0	0	0	0	0
3e62d93f5d189edf1c9c855189b965db	0	0	0	0	0	0	0	23	0	0	0	0	0	0	0	0	0	0	0	0	0	0	0	0	0	0	0	0	0	0
857a745d62273482f0e06dd67fd64d94	0	0	0	0	0	0	0	0	0	0	0	22	0	0	0	0	0	0	0	0	0	0	0	0	0	0	0	0	0	0
882271cfce16ff4e24ca103b07c2690c	0	0	0	0	0	0	0	0	0	0	0	0	0	0	22	0	0	0	0	0	0	0	0	0	0	0	0	0	0	0
4f19d6b902c3f69e00190669544caf49	0	0	0	0	0	0	0	0	0	0	0	0	0	0	0	0	0	0	0	0	0	0	0	22	0	0	0	0	0	0
ecb74f9ef7e9a183b4ff129ccf2208c2	0	0	0	0	0	0	0	0	0	0	0	0	0	0	0	0	0	0	0	0	0	0	0	0	0	0	0	0	0	22
50834b143bfe894ad0e0d3886c954e2d	0	0	0	0	0	0	0	0	0	0	0	0	0	0	0	0	0	0	0	0	0	0	0	0	0	0	0	0	0	22
48d8bc3bd82e767ac850c9d9406c9807	0	0	0	0	0	0	0	0	0	0	0	0	0	0	21	0	0	0	0	0	0	0	0	0	0	0	0	0	0	0
1f7ce181dee65f0fd79b197284a04832	0	0	0	0	0	0	0	0	0	0	0	0	0	0	0	0	21	0	0	0	0	0	0	0	0	0	0	0	0	0
72cbaa9245d4fc29c3b1327583531d67	0	0	0	0	0	0	0	0	0	0	0	0	0	0	0	0	0	0	0	0	0	0	0	0	0	0	0	0	0	21
32db7cd4c57d4c54c507d7293a8d23a7	0	0	0	0	0	0	0	0	0	0	0	0	20	0	0	0	0	0	0	0	0	0	0	0	0	0	0	0	0	0
3d651bd5983e4453723468bfd5f5111a	19	0	0	0	0	0	0	0	0	0	0	0	0	0	0	0	0	0	0	0	0	0	0	0	0	0	0	0	0	0
4aa3716e6218e9eb7aad23f5d613377a	0	0	19	0	0	0	0	0	0	0	0	0	0	0	0	0	0	0	0	0	0	0	0	0	0	0	0	0	0	0
9df5971c1a67157e245d9f9879395122	0	0	0	0	0	0	0	0	0	0	0	7	0	0	0	0	0	0	0	0	0	0	0	0	0	0	0	0	0	0
ca89afb346ff588aec178a3d1f4d3c36	0	0	0	0	0	0	0	0	0	0	0	0	2	0	0	0	0	0	0	0	0	0	0	0	0	0	0	0	0	0
bef300b930a7971c2b89467558a1816c	0	0	0	0	0	0	0	0	0	0	0	0	0	0	7	0	0	0	0	0	0	0	0	0	0	0	0	0	0	0
a0fabdcc47715bd7edd7b892f164c69f	0	0	0	0	0	0	0	0	0	0	0	0	0	0	0	0	0	0	0	0	0	0	0	18	0	0	0	0	0	0
5b67dbad7d80530674185e385508cb01	0	0	0	0	0	17	0	0	0	0	0	0	0	0	0	0	0	0	0	0	0	0	0	0	0	0	0	0	0	0
38ce6750e3df6bededb5259dc06bb991	0	0	0	0	0	0	0	0	0	0	17	0	0	0	0	0	0	0	0	0	0	0	0	0	0	0	0	0	0	0
269c6ca0f47533cd9c659435b304cae9	0	0	0	0	0	0	0	0	0	0	0	17	0	0	0	0	0	0	0	0	0	0	0	0	0	0	0	0	0	0
00c24527ded27e120745405d3b79b254	0	0	0	0	0	0	0	0	0	0	0	0	17	0	0	0	0	0	0	0	0	0	0	0	0	0	0	0	0	0
3489c1fc5f2dab58c49fcc2506e1dcdf	0	0	0	0	0	0	16	0	0	0	0	0	0	0	0	0	0	0	0	0	0	0	0	0	0	0	0	0	0	0
2d8ccfb7d572b1a141e4869a3059deec	0	0	0	0	0	0	0	0	0	16	0	0	0	0	0	0	0	0	0	0	0	0	0	0	0	0	0	0	0	0
42ff7646f4e9390050dd79026f1b8649	0	0	0	0	0	0	0	0	0	0	0	0	0	0	0	0	0	6	0	0	0	0	0	0	0	0	0	0	0	0
a2796e5b778fc139800a1ea65a7b9b55	0	0	0	0	0	0	0	0	0	0	0	0	0	0	0	0	0	3	0	0	0	0	0	0	0	0	0	0	13	0
09d289250f92479de2ca623cbd7a088d	0	0	0	0	0	0	0	0	0	0	0	0	0	0	0	0	0	0	0	0	0	0	16	0	0	0	0	0	0	0
5d2714b97d684f0bb791ee2a301fca45	0	0	0	0	0	0	0	0	0	0	0	0	0	0	0	0	0	0	0	0	0	0	0	0	0	0	5	0	11	0
bcd8bf826e0ff3cc9b1674e7e6b4e3c4	0	0	0	0	0	0	0	5	0	0	0	0	0	0	0	0	0	0	0	0	0	0	0	0	0	0	0	0	0	0
44e74009e8aaa6a4750a05d311f72d9e	0	0	0	0	0	0	0	0	0	0	0	0	0	15	0	0	0	0	0	0	0	0	0	0	0	0	0	0	0	0
fdcc291be397e6d640f02da5c34802b2	0	0	0	0	0	0	0	0	0	0	0	0	0	0	0	0	0	0	0	0	0	15	0	0	0	0	0	0	0	0
39c488165fc1b4b2824821ad93ab19d0	0	0	0	0	0	0	0	0	0	0	0	0	0	0	0	0	0	0	0	0	0	15	0	0	0	0	0	0	0	0
14a4cd0a8a2b547da0c76617771e3844	0	0	0	0	0	0	0	0	0	0	0	0	0	0	0	0	0	0	0	0	0	15	0	0	0	0	0	0	0	0
639dc00fbcdd8a48a36116608df9965b	0	0	0	0	0	0	0	0	0	0	0	0	0	0	0	0	0	0	0	0	0	0	0	0	0	0	0	15	0	0
8af05603004fbdd1ba566aac8ed84a00	0	0	0	0	0	0	0	0	14	0	0	0	0	0	0	0	0	0	0	0	0	0	0	0	0	0	0	0	0	0
c4c57ae0a90255031fdfb7e1d2ac32f6	0	0	0	0	0	0	0	0	0	0	0	14	0	0	0	0	0	0	0	0	0	0	0	0	0	0	0	0	0	0
4295366b2d27fe4b1a1559ca090e9eac	0	0	0	0	0	0	0	0	0	0	0	0	14	0	0	0	0	0	0	0	0	0	0	0	0	0	0	0	0	0
4dd2e082561573d360ac13422d43c380	0	0	0	0	0	0	0	0	0	0	0	0	0	0	0	0	0	0	0	0	0	0	0	0	0	14	0	0	0	0
2c7a2c8911f6786a488d8c4c88127bba	0	0	0	0	0	0	0	0	0	0	0	0	0	0	0	0	0	0	0	0	13	0	0	0	0	0	0	0	0	0
c1a3117a27e3bc2371e87b0c8e363bd1	0	0	0	0	0	0	0	0	0	0	0	0	0	0	0	0	0	0	0	0	0	0	0	13	0	0	0	0	0	0
fa8173f0b90d85e3586ade21a4250854	0	0	0	0	0	0	0	0	0	12	0	0	0	0	0	0	0	0	0	0	0	0	0	0	0	0	0	0	0	0
99a5d51681ff32d99f1e14dd48a21170	0	0	0	0	0	0	0	0	0	0	0	2	0	0	0	0	0	0	0	0	0	0	0	0	0	0	0	0	0	0
c1392970c246b7cceecd7ca75efc5609	0	0	0	0	0	0	0	0	0	0	0	0	0	0	2	0	0	0	0	0	0	0	0	0	0	0	0	0	0	0
674546cf9a3d2694e8d3d43d99b7f630	0	0	0	0	0	0	0	0	0	0	0	0	0	0	0	0	0	12	0	0	0	0	0	0	0	0	0	0	0	0
d10efdbda7cd2c7f23b4991b0e77886b	0	0	0	0	0	0	0	0	0	0	0	0	0	0	0	0	0	0	0	0	0	0	0	0	0	0	0	0	12	0
f05f399d2f4c0df9cd5f5b68415bb29c	11	0	0	0	0	0	0	0	0	0	0	0	0	0	0	0	0	0	0	0	0	0	0	0	0	0	0	0	0	0
f815da3f8a90e3e956da3de9714270b9	10	0	0	0	0	0	0	0	0	0	0	0	0	0	0	0	0	0	0	0	0	0	0	0	0	0	0	0	0	0
d206ebf712c8174257b7eb6dd469f559	0	10	0	0	0	0	0	0	0	0	0	0	0	0	0	0	0	0	0	0	0	0	0	0	0	0	0	0	0	0
48b0b93e1c0c95c9d6c167bd38ea69e3	0	0	0	0	0	0	10	0	0	0	0	0	0	0	0	0	0	0	0	0	0	0	0	0	0	0	0	0	0	0
8ebc4f9eb4cce6ac3060109d29ba9263	0	0	0	0	0	0	0	0	0	0	0	0	0	10	0	0	0	0	0	0	0	0	0	0	0	0	0	0	0	0
a2d6607d60e31b2dcac6b56a180426c6	0	0	0	0	0	0	0	0	0	0	0	0	0	10	0	0	0	0	0	0	0	0	0	0	0	0	0	0	0	0
4cb690b2da141d667f47ea862e9e6b63	0	0	0	0	0	0	0	0	0	0	0	0	0	0	0	0	0	0	10	0	0	0	0	0	0	0	0	0	0	0
6fa0122a838ab06ca0b2ba1e3daae322	0	0	0	0	0	0	0	0	0	0	0	0	0	0	0	0	0	0	0	0	0	0	0	0	0	0	0	0	10	0
49a261c776d8434c967bb15ef8aa8682	0	0	0	0	0	0	0	9	0	0	0	0	0	0	0	0	0	0	0	0	0	0	0	0	0	0	0	0	0	0
988573fed6325a1a696cecd4f3d9ad88	0	0	0	0	0	0	0	0	9	0	0	0	0	0	0	0	0	0	0	0	0	0	0	0	0	0	0	0	0	0
f0056a36fb7234add9b1c58ac59ac41d	0	0	0	0	0	0	0	0	0	0	0	0	0	0	0	0	9	0	0	0	0	0	0	0	0	0	0	0	0	0
829be1c0daaa5009e2f284ecde1a86af	0	0	0	0	0	0	0	0	0	0	0	0	0	0	0	0	0	0	0	9	0	0	0	0	0	0	0	0	0	0
285e2aa606e5f8eb94b840fc80b06c80	0	0	0	0	0	0	0	0	0	0	0	0	0	0	0	0	0	0	0	9	0	0	0	0	0	0	0	0	0	0
df7e8a7757291c32c65e55f54c6f05fd	0	0	0	0	0	0	0	0	0	0	0	0	0	0	0	0	0	0	0	0	0	0	0	3	3	0	0	3	0	0
a58dc71fdd65865d91f620fc01569234	0	0	0	0	0	0	0	0	0	0	0	0	0	0	0	0	0	0	0	0	0	0	0	0	9	0	0	0	0	0
9df2301d80dc9fe21e8b24a4120fd703	0	0	0	0	0	0	0	0	0	0	0	0	0	0	0	0	0	0	0	0	0	0	0	0	9	0	0	0	0	0
86514d0f00237159edba276e4a40dd61	0	0	0	0	0	0	0	0	0	0	0	0	0	0	0	0	0	0	0	0	0	0	0	0	0	9	0	0	0	0
d10573c76fd9e2198f90615c642f9218	0	0	0	0	0	0	0	0	0	0	0	0	0	0	0	0	0	0	0	0	0	0	0	0	0	0	9	0	0	0
22cf208fecf9e56987bbb4ae28c2e6f8	0	0	0	0	0	8	0	0	0	0	0	0	0	0	0	0	0	0	0	0	0	0	0	0	0	0	0	0	0	0
b0115b25549e781464d6cfda9894aa37	0	0	0	0	0	0	0	8	0	0	0	0	0	0	0	0	0	0	0	0	0	0	0	0	0	0	0	0	0	0
25fecbb7b5094ce1733fa5b33d7c28ef	0	0	0	0	0	0	0	0	8	0	0	0	0	0	0	0	0	0	0	0	0	0	0	0	0	0	0	0	0	0
fac55f3cced9ae506fb22b1048052fee	0	0	0	0	0	0	0	0	0	8	0	0	0	0	0	0	0	0	0	0	0	0	0	0	0	0	0	0	0	0
1b176eb02edeb8e188cff4e53f71acbb	0	0	0	0	0	0	0	0	0	0	0	0	0	0	8	0	0	0	0	0	0	0	0	0	0	0	0	0	0	0
903a19da228e34e0ae11456e591734ee	0	0	0	0	0	0	0	0	0	0	0	0	0	0	0	0	0	0	0	0	0	8	0	0	0	0	0	0	0	0
d161bd8c21a8ac97cd653bc770fe88e7	0	0	0	0	0	0	0	7	0	0	0	0	0	0	0	0	0	0	0	0	0	0	0	0	0	0	0	0	0	0
99328f186fb9719dc8059a03694a260c	0	0	0	0	0	0	0	0	0	0	0	2	0	0	0	0	0	0	0	0	0	0	0	0	0	0	0	0	0	0
7adb6b5acfba5ad86898bc334cbe6674	0	0	0	0	0	0	0	0	0	0	0	0	7	0	0	0	0	0	0	0	0	0	0	0	0	0	0	0	0	0
243c1b4a9667fd71e201307c9c8802f3	0	0	0	0	0	0	0	0	0	0	0	0	0	0	7	0	0	0	0	0	0	0	0	0	0	0	0	0	0	0
14044eef3d65d6c5912cf1ee890c788a	0	0	0	0	0	0	0	0	0	0	0	0	0	0	0	0	7	0	0	0	0	0	0	0	0	0	0	0	0	0
0ad942a3a7de0f03154b7fb4f3cde64f	0	0	0	0	0	0	0	0	0	0	0	0	0	0	0	0	0	0	7	0	0	0	0	0	0	0	0	0	0	0
86d4fbd9cecfefdb894e44ec0a139072	0	0	0	0	0	0	0	0	0	0	0	0	0	0	0	0	0	0	7	0	0	0	0	0	0	0	0	0	0	0
5e0b8676948268d0f43c585f9d3f50a2	0	0	0	0	0	0	0	0	0	0	0	0	0	0	0	0	0	0	0	0	0	0	0	7	0	0	0	0	0	0
b6657ed1b6020eae282db56d6e4b7a7b	0	0	0	0	6	0	0	0	0	0	0	0	0	0	0	0	0	0	0	0	0	0	0	0	0	0	0	0	0	0
d89bb6523baaf888c0d210af5aa874b9	0	0	0	0	0	0	0	0	0	0	0	0	6	0	0	0	0	0	0	0	0	0	0	0	0	0	0	0	0	0
814fc95bfb26566b0f1e1e924e1195fa	0	0	0	0	0	0	0	0	0	0	0	0	0	0	6	0	0	0	0	0	0	0	0	0	0	0	0	0	0	0
a321c077363f2d6c2c1087664f7e697e	0	0	0	0	0	0	0	0	0	0	0	0	0	0	0	6	0	0	0	0	0	0	0	0	0	0	0	0	0	0
0a2a59d1325e25a371f0eb830c6e6304	0	0	0	0	0	0	0	0	0	0	0	0	0	0	0	0	0	0	6	0	0	0	0	0	0	0	0	0	0	0
37e158ec5df4b2547d08c8407f42a489	0	0	0	0	0	0	0	0	0	0	0	0	0	0	0	0	0	0	0	6	0	0	0	0	0	0	0	0	0	0
aa5d6093e5ce6c1d6fd62ab945f6509b	0	0	0	0	0	0	0	0	0	0	0	0	0	0	0	0	0	0	0	6	0	0	0	0	0	0	0	0	0	0
0b7f167268083bb3b2e496a22cbc4cb2	0	0	0	0	0	0	0	0	0	0	0	0	0	0	0	0	0	0	0	6	0	0	0	0	0	0	0	0	0	0
cd466e4bbdcab383b5a2b3ffa71473f5	0	0	0	0	0	0	0	0	0	0	0	0	0	0	0	0	0	0	0	6	0	0	0	0	0	0	0	0	0	0
4351182ff51a640b5d1954e7eb98ced7	0	0	0	0	0	0	0	0	0	0	0	0	0	0	0	0	0	0	0	6	0	0	0	0	0	0	0	0	0	0
d55d55811e88eb68c2d3ec05f081eda1	0	0	0	0	0	0	0	0	0	0	0	0	0	0	0	0	0	0	0	6	0	0	0	0	0	0	0	0	0	0
97fbbd34f8e13d56582dbb096eeaedb6	0	0	0	0	0	0	0	0	0	0	0	0	0	0	0	0	0	0	0	0	0	0	0	6	0	0	0	0	0	0
9b318b8d24ba03b994f9f0f539f95e50	0	0	0	0	0	0	0	0	0	0	0	0	0	0	0	0	0	0	0	0	0	0	0	6	0	0	0	0	0	0
993c5486024452e4da58ee2bfd73ca92	0	0	0	0	0	0	0	0	0	0	0	0	0	0	0	0	0	0	0	0	0	0	0	0	6	0	0	0	0	0
48ba6e833a3e2d98d17efb041d50d310	0	0	0	0	0	5	0	0	0	0	0	0	0	0	0	0	0	0	0	0	0	0	0	0	0	0	0	0	0	0
cf2020576800b848af2e550890a5b787	0	0	0	0	0	0	5	0	0	0	0	0	0	0	0	0	0	0	0	0	0	0	0	0	0	0	0	0	0	0
b5a0a424eb25b5c828c7c6529452fb10	0	0	0	0	0	0	0	0	5	0	0	0	0	0	0	0	0	0	0	0	0	0	0	0	0	0	0	0	0	0
62c61da517749564e34c9b8e8913ac02	0	0	0	0	0	0	0	0	0	0	5	0	0	0	0	0	0	0	0	0	0	0	0	0	0	0	0	0	0	0
b3d2032aab9b6f77000e561139d019a2	0	0	0	0	0	0	0	0	0	0	0	5	0	0	0	0	0	0	0	0	0	0	0	0	0	0	0	0	0	0
1eff75a2cadf29555827fa7c01a5e8d8	0	0	0	0	0	0	0	0	0	0	0	5	0	0	0	0	0	0	0	0	0	0	0	0	0	0	0	0	0	0
fe5f11f3b32a2e67709b93464221e6d5	0	0	0	0	0	0	0	0	0	0	0	0	5	0	0	0	0	0	0	0	0	0	0	0	0	0	0	0	0	0
b9837801b9fd2a27562a6740809d38b2	0	0	0	0	0	0	0	0	0	0	0	0	0	0	0	0	0	0	5	0	0	0	0	0	0	0	0	0	0	0
4a0ef3c8986eb659b229c3510586e579	0	0	0	0	0	0	0	0	0	0	0	0	0	0	0	0	0	0	0	0	5	0	0	0	0	0	0	0	0	0
250c35aca6d67d7a8583ad29c76cb3ad	0	0	0	0	0	0	0	0	0	0	0	0	0	0	0	0	0	0	0	0	0	5	0	0	0	0	0	0	0	0
5fd13fe7dfc0f12d12496efe4c74e618	0	0	0	0	0	0	0	0	0	0	0	0	0	0	0	0	0	0	0	0	0	0	0	5	0	0	0	0	0	0
2aada9b33dff917d61ef9920fcd6e9c6	0	0	0	0	0	0	0	0	0	0	0	0	0	0	0	0	0	0	0	0	0	0	0	0	0	0	0	5	0	0
2332e834a5fa4b9e824cee80af0a5c65	0	0	0	0	0	0	0	0	0	0	0	0	0	0	0	0	0	0	0	0	0	0	0	0	0	0	0	0	5	0
bdf12edc6f464a7be1b1c810ecc5f00a	0	0	0	0	0	0	0	0	0	0	0	0	0	0	0	0	0	0	0	0	0	0	0	0	0	0	0	0	0	5
25fe3c1b6b9d781cbdec893b03817595	4	0	0	0	0	0	0	0	0	0	0	0	0	0	0	0	0	0	0	0	0	0	0	0	0	0	0	0	0	0
b787ee0b250b5f7bbd1e6dfe03db3d5f	4	0	0	0	0	0	0	0	0	0	0	0	0	0	0	0	0	0	0	0	0	0	0	0	0	0	0	0	0	0
3b1842b3dfb74cd093f5dd8964e32435	0	4	0	0	0	0	0	0	0	0	0	0	0	0	0	0	0	0	0	0	0	0	0	0	0	0	0	0	0	0
fdf9dd94b1f800b808a97475f5f4b175	0	0	0	4	0	0	0	0	0	0	0	0	0	0	0	0	0	0	0	0	0	0	0	0	0	0	0	0	0	0
ea716a7910739427399a9da2f95fe431	0	0	0	0	0	0	0	0	0	0	4	0	0	0	0	0	0	0	0	0	0	0	0	0	0	0	0	0	0	0
475b2b7433410cbd9ade97ac68e3368c	0	0	0	0	0	0	0	0	0	0	4	0	0	0	0	0	0	0	0	0	0	0	0	0	0	0	0	0	0	0
8afd367f425953edcf7e69fc75ed6462	0	0	0	0	0	0	0	0	0	0	0	0	4	0	0	0	0	0	0	0	0	0	0	0	0	0	0	0	0	0
83e5793b69362865b442b40289d675af	0	0	0	0	0	0	0	0	0	0	0	0	4	0	0	0	0	0	0	0	0	0	0	0	0	0	0	0	0	0
30b8593575a5f46812dc1aef6e9ca16c	0	0	0	0	0	0	0	0	0	0	0	0	0	4	0	0	0	0	0	0	0	0	0	0	0	0	0	0	0	0
e8da6e18a38291f9729b5e0fc6e6962b	0	0	0	0	0	0	0	0	0	0	0	0	0	0	4	0	0	0	0	0	0	0	0	0	0	0	0	0	0	0
d6982f61e36af7473e64a7fcf95ed392	0	0	0	0	0	0	0	0	0	0	0	0	0	0	0	4	0	0	0	0	0	0	0	0	0	0	0	0	0	0
923367956cb57ae8cb7e45181c4e612e	0	0	0	0	0	0	0	0	0	0	0	0	0	0	0	0	4	0	0	0	0	0	0	0	0	0	0	0	0	0
c16c771ae1d03d2c0648c002c9cd1361	0	0	0	0	0	0	0	0	0	0	0	0	0	0	0	0	0	0	0	4	0	0	0	0	0	0	0	0	0	0
e0a838e1ea19433eb969017a6e4b7eb5	0	0	0	0	0	0	0	0	0	0	0	0	0	0	0	0	0	0	0	4	0	0	0	0	0	0	0	0	0	0
726caa161aee80eda1a35d457b5078bc	0	0	0	0	0	0	0	0	0	0	0	0	0	0	0	0	0	0	0	0	4	0	0	0	0	0	0	0	0	0
1d156004275531774c1e4348b198ac62	0	0	0	0	0	0	0	0	0	0	0	0	0	0	0	0	0	0	0	0	0	4	0	0	0	0	0	0	0	0
dbc91316dc5708594a84d82cc304f116	0	0	0	0	0	0	0	0	0	0	0	0	0	0	0	0	0	0	0	0	0	0	0	4	0	0	0	0	0	0
2b2d277bdedc3f611aa67474f4b0326e	0	0	0	0	0	0	0	0	0	0	0	0	0	0	0	0	0	0	0	0	0	0	0	4	0	0	0	0	0	0
468c80014ef68a775f878df859a031b2	0	0	0	0	0	0	0	0	0	0	0	0	0	0	0	0	0	0	0	0	0	0	0	4	0	0	0	0	0	0
779c052a4a4548680101d98bb53af763	0	0	0	0	0	0	0	0	0	0	0	0	0	0	0	0	0	0	0	0	0	0	0	4	0	0	0	0	0	0
1e54ccf783127e67c35e84ef021e2277	0	0	0	0	0	0	0	0	0	0	0	0	0	0	0	0	0	0	0	0	0	0	0	0	4	0	0	0	0	0
ebdd759576b62cdb974aa9bf83a1704d	0	0	0	0	0	0	0	0	0	0	0	0	0	0	0	0	0	0	0	0	0	0	0	0	0	0	2	2	0	0
8c39c236d0efe95ece9b53aef8906e98	0	0	0	0	0	0	0	0	0	0	0	0	0	0	0	0	0	0	0	0	0	0	0	0	0	0	0	0	4	0
ca1454ddf74e9e4263072e2894fff83c	0	3	0	0	0	0	0	0	0	0	0	0	0	0	0	0	0	0	0	0	0	0	0	0	0	0	0	0	0	0
1a0d683d384bbc90c5ddef6ceff463cc	0	0	0	3	0	0	0	0	0	0	0	0	0	0	0	0	0	0	0	0	0	0	0	0	0	0	0	0	0	0
b745982ca77db389dcaa268cbea5dcce	0	0	0	0	3	0	0	0	0	0	0	0	0	0	0	0	0	0	0	0	0	0	0	0	0	0	0	0	0	0
3fffa8cb3423e70c563daf8acd8740af	0	0	0	0	0	0	3	0	0	0	0	0	0	0	0	0	0	0	0	0	0	0	0	0	0	0	0	0	0	0
1ca2c568cf5f08aed19a8987d846fc00	0	0	0	0	0	0	3	0	0	0	0	0	0	0	0	0	0	0	0	0	0	0	0	0	0	0	0	0	0	0
b5ee6214db3b408262fd6b13c6bfd3f3	0	0	0	0	0	0	0	3	0	0	0	0	0	0	0	0	0	0	0	0	0	0	0	0	0	0	0	0	0	0
57cd06e0b810862a2335c079e371bc7a	0	0	0	0	0	0	0	0	3	0	0	0	0	0	0	0	0	0	0	0	0	0	0	0	0	0	0	0	0	0
a77d39335d045892349388b8417a9912	0	0	0	0	0	0	0	0	0	3	0	0	0	0	0	0	0	0	0	0	0	0	0	0	0	0	0	0	0	0
3c4aac3f557aea1a71ba2a9fc10f3c18	0	0	0	0	0	0	0	0	0	0	3	0	0	0	0	0	0	0	0	0	0	0	0	0	0	0	0	0	0	0
ef4a8a882d03dd7e2120d7073acc1204	0	0	0	0	0	0	0	0	0	0	3	0	0	0	0	0	0	0	0	0	0	0	0	0	0	0	0	0	0	0
35c1b582652516bc88d37c802aae47a6	0	0	0	0	0	0	0	0	0	0	0	0	3	0	0	0	0	0	0	0	0	0	0	0	0	0	0	0	0	0
00069871beedf093d675e7ae02d64e9b	0	0	0	0	0	0	0	0	0	0	0	0	0	3	0	0	0	0	0	0	0	0	0	0	0	0	0	0	0	0
13306072d57a908724519d9ab7ba6978	0	0	0	0	0	0	0	0	0	0	0	0	0	3	0	0	0	0	0	0	0	0	0	0	0	0	0	0	0	0
cbf15a0b4d0255d3eb78bc746ebc5545	0	0	0	0	0	0	0	0	0	0	0	0	0	3	0	0	0	0	0	0	0	0	0	0	0	0	0	0	0	0
c7726461f53ba5636f47daa144d21e17	0	0	0	0	0	0	0	0	0	0	0	0	0	0	3	0	0	0	0	0	0	0	0	0	0	0	0	0	0	0
737a0cb8f5d9da2d2bbb799859a273b4	0	0	0	0	0	0	0	0	0	0	0	0	0	0	3	0	0	0	0	0	0	0	0	0	0	0	0	0	0	0
8feeff9d021f30ddac0d1cfeab0ed7e7	0	0	0	0	0	0	0	0	0	0	0	0	0	0	0	3	0	0	0	0	0	0	0	0	0	0	0	0	0	0
fe797a42c8f641a67e0e6527743ecf43	0	0	0	0	0	0	0	0	0	0	0	0	0	0	0	0	3	0	0	0	0	0	0	0	0	0	0	0	0	0
dc08f4190f8fc7e839a70cc3fddf549f	0	0	0	0	0	0	0	0	0	0	0	0	0	0	0	0	0	0	0	0	3	0	0	0	0	0	0	0	0	0
0b3f9c2b058b470d18f10bb5a274c3c4	0	0	0	0	0	0	0	0	0	0	0	0	0	0	0	0	0	0	0	0	3	0	0	0	0	0	0	0	0	0
8f8eebc9dc341cfa266cd6d340d6406d	0	0	0	0	0	0	0	0	0	0	0	0	0	0	0	0	0	0	0	0	3	0	0	0	0	0	0	0	0	0
1344ed3daa429bf1a4a7caf33b1f15be	0	0	0	0	0	0	0	0	0	0	0	0	0	0	0	0	0	0	0	0	3	0	0	0	0	0	0	0	0	0
99dec300b713980adebe4a4238df70fb	0	0	0	0	0	0	0	0	0	0	0	0	0	0	0	0	0	0	0	0	0	3	0	0	0	0	0	0	0	0
fc881d262a4429bfb66e8604e88d2782	0	0	0	0	0	0	0	0	0	0	0	0	0	0	0	0	0	0	0	0	0	3	0	0	0	0	0	0	0	0
eada2815cf34f70596bbe7ba67ecc0b2	0	0	0	0	0	0	0	0	0	0	0	0	0	0	0	0	0	0	0	0	0	3	0	0	0	0	0	0	0	0
adc8313695d4e3bbf631b86efca4986e	0	0	0	0	0	0	0	0	0	0	0	0	0	0	0	0	0	0	0	0	0	0	3	0	0	0	0	0	0	0
ba04cbc5c22237c44797a19f1284b070	0	0	0	0	0	0	0	0	0	0	0	0	0	0	0	0	0	0	0	0	0	0	0	0	3	0	0	0	0	0
d44d742e4f2a8855ac0ce2f81ccfa7ce	0	0	0	0	0	0	0	0	0	0	0	0	0	0	0	0	0	0	0	0	0	0	0	0	0	0	3	0	0	0
2a19df878b02bb90cb8b426d1b0a10b4	0	0	0	0	0	0	0	0	0	0	0	0	0	0	0	0	0	0	0	0	0	0	0	0	0	0	3	0	0	0
be069f24af02233c2db1e48a658534de	0	0	0	0	0	0	0	0	0	0	0	0	0	0	0	0	0	0	0	0	0	0	0	0	0	0	0	3	0	0
950173a559061e816e227440e635b517	0	0	0	0	0	0	0	0	0	0	0	0	0	0	0	0	0	0	0	0	0	0	0	0	0	0	0	3	0	0
3c72b43a7abedfb360f5ad4a928dcd7d	0	0	0	0	0	0	0	0	0	0	0	0	0	0	0	0	0	0	0	0	0	0	0	0	0	0	0	0	3	0
20a73ae60f0000ab89b478a882c0a3a2	0	0	0	0	0	0	0	0	0	0	0	0	0	0	0	0	0	0	0	0	0	0	0	0	0	0	0	0	3	0
0cafa50bd1d242197ca3f2ce6b8b407d	0	0	0	0	0	0	0	0	0	0	0	0	0	0	0	0	0	0	0	0	0	0	0	0	0	0	0	0	0	3
618331e35c4d0771534f86d340b59e48	0	2	0	0	0	0	0	0	0	0	0	0	0	0	0	0	0	0	0	0	0	0	0	0	0	0	0	0	0	0
9922a64cf0614a1441cd0312625e401a	0	0	0	0	2	0	0	0	0	0	0	0	0	0	0	0	0	0	0	0	0	0	0	0	0	0	0	0	0	0
882154cfcfc12eca7784cb44c824aa73	0	0	0	0	0	0	2	0	0	0	0	0	0	0	0	0	0	0	0	0	0	0	0	0	0	0	0	0	0	0
5bdbaf7305ed68bdd20e17d4d3a46a56	0	0	0	0	0	0	2	0	0	0	0	0	0	0	0	0	0	0	0	0	0	0	0	0	0	0	0	0	0	0
31754e879b9350a8553eff6cf18f2636	0	0	0	0	0	0	2	0	0	0	0	0	0	0	0	0	0	0	0	0	0	0	0	0	0	0	0	0	0	0
c076e7528a286b39d5fa7729606891b0	0	0	0	0	0	0	0	2	0	0	0	0	0	0	0	0	0	0	0	0	0	0	0	0	0	0	0	0	0	0
23199d68e1b80bbdde6e8eaed01f4f21	0	0	0	0	0	0	0	2	0	0	0	0	0	0	0	0	0	0	0	0	0	0	0	0	0	0	0	0	0	0
0e61f688410a8f1b8caa815cd386877f	0	0	0	0	0	0	0	0	2	0	0	0	0	0	0	0	0	0	0	0	0	0	0	0	0	0	0	0	0	0
5db76f5e126da1e0944dfb84a37d5e95	0	0	0	0	0	0	0	0	0	2	0	0	0	0	0	0	0	0	0	0	0	0	0	0	0	0	0	0	0	0
371a1d99c3a1ded9f37a52239a37b6f7	0	0	0	0	0	0	0	0	0	2	0	0	0	0	0	0	0	0	0	0	0	0	0	0	0	0	0	0	0	0
0325b2a6c5e7cd6577c3f00b0a1d62ae	0	0	0	0	0	0	0	0	0	0	2	0	0	0	0	0	0	0	0	0	0	0	0	0	0	0	0	0	0	0
9d5ce1fdc8892aa60523830a6b793869	0	0	0	0	0	0	0	0	0	0	0	2	0	0	0	0	0	0	0	0	0	0	0	0	0	0	0	0	0	0
10207a868bb2c0b6ec4d6f9771ba4db4	0	0	0	0	0	0	0	0	0	0	0	0	2	0	0	0	0	0	0	0	0	0	0	0	0	0	0	0	0	0
d7dd274892694a106f6c2ae319b4288a	0	0	0	0	0	0	0	0	0	0	0	0	2	0	0	0	0	0	0	0	0	0	0	0	0	0	0	0	0	0
0c5019149a949fbea6885a51d5a26373	0	0	0	0	0	0	0	0	0	0	0	0	2	0	0	0	0	0	0	0	0	0	0	0	0	0	0	0	0	0
e6ce11ecaf2339042b30fc5bebafbeed	0	0	0	0	0	0	0	0	0	0	0	0	0	2	0	0	0	0	0	0	0	0	0	0	0	0	0	0	0	0
2fd3aa1d7d1a326a28130af669fd33b6	0	0	0	0	0	0	0	0	0	0	0	0	0	2	0	0	0	0	0	0	0	0	0	0	0	0	0	0	0	0
93ac4cf138bc9f81336e2da66e2ab535	0	0	0	0	0	0	0	0	0	0	0	0	0	0	2	0	0	0	0	0	0	0	0	0	0	0	0	0	0	0
b722d70f5af584323d806a9352e95e81	0	0	0	0	0	0	0	0	0	0	0	0	0	0	2	0	0	0	0	0	0	0	0	0	0	0	0	0	0	0
a2e2a368046bf354db38146f30e1c46d	0	0	0	0	0	0	0	0	0	0	0	0	0	0	0	0	2	0	0	0	0	0	0	0	0	0	0	0	0	0
5c206f94cab0ffed3acd0ee2b440eca9	0	0	0	0	0	0	0	0	0	0	0	0	0	0	0	0	0	0	2	0	0	0	0	0	0	0	0	0	0	0
527839ad8b542ecdf801e807eac0b60d	0	0	0	0	0	0	0	0	0	0	0	0	0	0	0	0	0	0	0	2	0	0	0	0	0	0	0	0	0	0
2f4ecde66692ccc9c7f08879dc12d0a9	0	0	0	0	0	0	0	0	0	0	0	0	0	0	0	0	0	0	0	2	0	0	0	0	0	0	0	0	0	0
60d46374958abf9f42284efc66fd150b	0	0	0	0	0	0	0	0	0	0	0	0	0	0	0	0	0	0	0	2	0	0	0	0	0	0	0	0	0	0
4c1731d15e518325ac1121722d907cf6	0	0	0	0	0	0	0	0	0	0	0	0	0	0	0	0	0	0	0	0	2	0	0	0	0	0	0	0	0	0
334e644f1a3118c9b4a2258f8ceef2e0	0	0	0	0	0	0	0	0	0	0	0	0	0	0	0	0	0	0	0	0	2	0	0	0	0	0	0	0	0	0
5e34d7cf41ac2335813cc9d5cbf9c726	0	0	0	0	0	0	0	0	0	0	0	0	0	0	0	0	0	0	0	0	0	0	2	0	0	0	0	0	0	0
0c01af0817988f13037602d29541411d	0	0	0	0	0	0	0	0	0	0	0	0	0	0	0	0	0	0	0	0	0	0	0	2	0	0	0	0	0	0
ed52c22d38eab58dbf3659031bd9cb1f	0	0	0	0	0	0	0	0	0	0	0	0	0	0	0	0	0	0	0	0	0	0	0	2	0	0	0	0	0	0
55bc59d3fecd46c102385eef4d6bdb42	0	0	0	0	0	0	0	0	0	0	0	0	0	0	0	0	0	0	0	0	0	0	0	2	0	0	0	0	0	0
0b2c59c6badc24f582dea15a3dfa9192	0	0	0	0	0	0	0	0	0	0	0	0	0	0	0	0	0	0	0	0	0	0	0	2	0	0	0	0	0	0
786525b2baa6ea96da812c48f47d9786	0	0	0	0	0	0	0	0	0	0	0	0	0	0	0	0	0	0	0	0	0	0	0	0	2	0	0	0	0	0
ad0487d5439a7d54084a84d15f3ec972	0	0	0	0	0	0	0	0	0	0	0	0	0	0	0	0	0	0	0	0	0	0	0	0	2	0	0	0	0	0
07fe2b83871f588d7024da60772da5e4	0	0	0	0	0	0	0	0	0	0	0	0	0	0	0	0	0	0	0	0	0	0	0	0	0	0	2	0	0	0
fd5f8512df53b64f7b3e2e7bafe52644	0	0	0	0	0	0	0	0	0	0	0	0	0	0	0	0	0	0	0	0	0	0	0	0	0	0	0	2	0	0
72264b562ae3a46a1d88130ff04ff9b4	0	0	0	0	0	0	0	0	0	0	0	0	0	0	0	0	0	0	0	0	0	0	0	0	0	0	0	0	2	0
